# Supplementary material for: Genome-wide analysis of long intergenic non-coding RNAs in chickpea and their potential role in flower development
Source: Sci Rep. 2016 Sep 15;6:33297. doi: 10.1038/srep33297 (PMC5024101; doi:10.1038/srep33297)
Supplement: Supplementary Table S2 [file srep33297-s2.xls]

## Sheet: Genomic feature and expression 
Supplementary Table S2. Genomic features and expression profiles of all 2248 lincRNAs identified in chickpea.
LincRNA ID	Genomic Features							Expression data (FPKM)
	Chr No	Start	End	Transcript length (bp)	Exon No	GC content (%)		GS	YL	SAM	FB1	FB2	FB3	FB4	FL1	FL2	FL3	FL4
Ca_linc_0001	C11044824	299	991	692	1	0.286127		2.23241	0	0.865908	0.457151	0.527253	1.67511	0.20413	0.173199	0.484471	0.327981	0
Ca_linc_0002	C11046936	554	1028	474	1	0.495781		1.51442	7.15079	0.313287	0.315305	1.90761	1.31312	0.861635	1.40993	1.00161	1.58218	0.451437
Ca_linc_0003	C11047824	1	992	704	4	0.350852		2.37683	1.42132	2.02639	2.64777	2.69174	3.21409	2.84998	2.8601	3.53824	2.59347	2.76245
Ca_linc_0004	C11049822	287	849	562	1	0.300712		0.634224	0.557631	0.629767	0.235517	0.719	0.228429	0.371154	0.590466	1.8876	0.596344	0.113435
Ca_linc_0005	C11053790	152	667	515	1	0.431068		0.584189	1.07008	0.997019	0.272322	1.03481	0.43835	1.38886	0.815825	0.652005	0.343311	0.39182
Ca_linc_0006	C11061778	18	1177	1159	1	0.454702		1.52019	0.76576	0.294825	0.144486	0.403919	0.712927	0.104253	0.176913	0.318124	0.223342	0.0849669
Ca_linc_0007	C11064950	0	1289	1289	1	0.449185		2.84316	0.980312	1.5569	0.279421	1.12575	1.00394	0.489366	1.36242	1.30661	1.17942	0.523471
Ca_linc_0008	C11069906	614	1177	563	1	0.486679		0.758946	2.2243	0.235504	0.0782805	0.358497	0.531515	0.185059	0.706583	0.658815	0.59468	0.226236
Ca_linc_0009	C11086548	348	799	451	1	0.321508		0.183971	0	0.913393	0.115312	0.521406	0.773048	0.269155	0	0	0	0
Ca_linc_0010	C11098396	1814	2112	298	1	0.318792		7.90288	5.44979	10.6747	16.4169	18.4455	7.53457	8.50156	14.7153	10.3768	5.46387	4.98874
Ca_linc_0011	C11100742	1337	1852	515	1	0.365049		47.6114	41.3051	55.5611	48.1102	38.9088	53.6541	44.3367	43.2387	44.9883	57.3329	51.9815
Ca_linc_0012	C11104572	1036	2258	484	2	0.367769		0	0	0	0.0897521	0.328724	0.218685	0.407108	0.742225	0.0985131	0.198471	0.360087
Ca_linc_0013	C11123772	2265	2616	351	1	0.367521		17.1285	100.738	18.8563	1.27779	32.4054	14.7563	21.4221	22.1731	7.1873	12.8552	29.063
Ca_linc_0014	C11141134	515	923	408	1	0.308824		2.89646	0	0	0.140869	0.315734	0.133747	0.651939	0	0.331559	0.261872	0
Ca_linc_0015	C11141134	1736	3558	1822	1	0.319978		19.4831	6.77812	8.57703	8.71112	9.49438	14.8086	14.7443	21.0359	23.5282	27.2485	20.9581
Ca_linc_0016	C11151066	4904	5513	609	1	0.412151		0.784736	0.65711	0.41744	0.484111	0.794313	1.21131	0.328025	0.104371	0.166825	0	0.300759
Ca_linc_0017	C11160518	43	674	631	1	0.290016		1.16954	1.24642	1.51764	0.458556	0.602669	1.46794	0.544431	1.97973	2.53151	1.99943	1.33114
Ca_linc_0018	C11163350	4671	5287	616	1	0.352273		0.661188	0.161483	0.820677	0.407722	0.31232	0	0.161222	0.102595	0.0819936	0	0
Ca_linc_0019	C11177592	12869	13456	587	1	0.245315		0.829875	1.38982	2.28083	0.292962	0.168001	2.91781	1.1274	0.993367	0.970317	0.278682	0.636119
Ca_linc_0020	Ca1	1172609	1173090	393	2	0.292621		12.0386	20.2126	8.08851	12.562	11.1951	7.98118	15.4863	12.8294	16.2656	12.7054	14.759
Ca_linc_0021	Ca1	3063524	3064359	704	2	0.332386		5.95034	0.213479	1.80748	0.819302	0.357978	0.140447	0.693409	1.28631	0.586508	1.57316	0.950603
Ca_linc_0022	Ca1	11937477	11937752	275	1	0.370909		1.79789	24.7143	0	0	3.93289	0	0.618341	2.83274	2.62796	1.28682	1.87172
Ca_linc_0023	Ca1	11960340	11963090	2653	2	0.286845		0.408969	4.07354	0.309118	4.80776	3.95472	3.64664	2.63034	1.93923	1.35211	1.05297	0.795955
Ca_linc_0024	Ca1	12106941	12107953	457	2	0.304158		2.05474	0	0	2.33004	3.4706	10.2095	11.815	1.80601	2.70907	2.57105	1.78819
Ca_linc_0025	Ca1	13865091	13865822	516	2	0.302326		0	0	0	1.81038	0.822321	0	0.203051	0.214541	0.16467	0.222188	0
Ca_linc_0026	Ca1	13933641	13935123	1482	1	0.273279		1.56355	0.651247	0.928804	2.37476	0.915527	1.66505	2.29508	1.92756	1.36157	1.78545	1.42433
Ca_linc_0027	Ca1	13935595	13936001	406	1	0.302956		1.78619	1.28703	1.03429	3.06982	1.94695	1.31783	2.87448	1.31619	2.05262	0.856142	1.00554
Ca_linc_0028	Ca1	14725138	14726091	861	2	0.38676		10.8677	31.4752	30.142	4.45	8.22635	7.66301	3.5573	3.57761	4.80823	11.6514	13.6513
Ca_linc_0029	Ca1	18687070	18688984	422	2	0.317536		3.72533	0.39113	0.488374	0.733851	3.05063	1.74748	0.219454	0.485128	0.939004	1.54588	0
Ca_linc_0030	Ca1	18974417	18975746	222	2	0.391892		9.7816	29.2089	3.45237	7.13198	0	8.39054	0	0	6.98983	0	0
Ca_linc_0031	Ca1	19364967	19368578	866	2	0.317552		2.06034	0.648262	3.4219	4.05932	7.09807	13.726	7.42925	5.15322	4.86349	5.00211	5.76763
Ca_linc_0032	Ca1	27884364	27885317	953	1	0.317943		2.41194	6.15713	1.30424	0.980273	4.0756	1.82933	1.50494	1.63242	2.08137	1.22852	3.86308
Ca_linc_0033	Ca1	28727378	28754847	447	4	0.346756		0	0	0	0	0	2.63723	3.017	3.16146	1.50711	0.459649	3.45748
Ca_linc_0034	Ca1	29617348	29617898	431	2	0.354988		0.662297	2.75029	0.629316	1.99476	2.47452	1.60573	2.97755	1.08947	1.22612	0.410196	0.928792
Ca_linc_0035	Ca1	35742135	35744616	1439	2	0.346769		1.25622	0.381601	1.26178	1.03389	1.46639	1.26894	1.68822	2.6302	2.19666	0.322615	1.1279
Ca_linc_0036	Ca1	35992918	35994355	1222	2	0.328151		2.98547	3.53194	11.2175	8.10407	4.62028	3.63453	3.88731	2.82064	4.25856	4.84366	3.81626
Ca_linc_0037	Ca1	37360520	37361527	1007	1	0.317776		0	0	2.97907	0	0.335281	0	0.213722	0.140673	0.0795961	0.175598	0.0886148
Ca_linc_0038	Ca1	40629697	40630520	578	2	0.391003		0.26422	0.201185	0.499214	0.889613	0.569532	0.480032	0.483626	0.244249	0	0	0.11438
Ca_linc_0039	Ca1	42337742	42340130	537	2	0.383613		0.146014	0	0	0	4.02844	2.41547	1.89145	0.739608	0.590913	0	0.257114
Ca_linc_0040	Ca1	42653652	42656781	519	3	0.358382		0	0	0	0.135714	2.0281	3.43847	1.95758	0	0.142496	0	0
Ca_linc_0041	Ca1	45980300	45983162	2862	1	0.309923		0	0	0	0	0	2.10545	9.83854	1.2978	0.572988	0.229363	0.888568
Ca_linc_0042	Ca1	47978553	47979371	818	1	0.366748		1.53765	0.939429	0.659211	1.53918	3.33594	7.73181	3.81178	4.93155	2.4443	2.46634	0
Ca_linc_0043	Ca1	608764	610028	1264	1	0.301424		2.80946	0.232824	8.41114	0.538285	1.36297	0.88117	2.31316	2.44388	2.7053	2.39915	1.23427
Ca_linc_0044	Ca1	1043695	1044776	1081	1	0.308973		15.0128	11.1054	6.71968	10.3728	9.69273	17.5752	10.1504	5.77874	6.95065	22.5707	8.60427
Ca_linc_0045	Ca1	5539807	5540982	1006	2	0.291252		1.3973	0.304879	4.60733	2.79814	1.50579	0.736693	0.39467	0.573057	0.532773	0.708228	0.305623
Ca_linc_0046	Ca1	6657265	6658803	582	2	0.352234		1.06258	4.75056	3.62494	1.5293	5.24722	6.81739	3.94564	8.90634	5.92097	0.79252	0.891462
Ca_linc_0047	Ca1	7078376	7081246	707	3	0.336634		36.4577	17.5282	28.6579	26.7636	20.7307	22.9247	30.5329	39.3699	39.7661	63.4787	33.1708
Ca_linc_0048	Ca1	7760913	7762796	888	2	0.382883		0.45487	1.07106	0.370087	0.560303	0.383533	0.304977	0.0752654	0.271286	0.259651	0.466788	0.92926
Ca_linc_0049	Ca1	12895081	12896800	687	3	0.344978		57.6656	192.486	54.6901	14.0768	36.5696	25.9694	13.9825	30.7673	32.8378	58.4316	44.4239
Ca_linc_0050	Ca1	16326790	16328692	1902	1	0.330179		5.68054	2.81328	4.28472	8.12754	9.08486	7.80549	7.58194	2.1843	2.45492	3.26127	1.97002
Ca_linc_0051	Ca1	16484516	16485832	690	2	0.347826		0	0	0.0674201	0	0	4.5226	18.6923	1.46176	0.9163	0.286937	0.399554
Ca_linc_0052	Ca1	19938124	19938739	493	2	0.330629		1.48291	0.265124	1.4317	1.18606	1.74122	1.87991	2.68555	3.39882	1.919	0.53702	3.86408
Ca_linc_0053	Ca1	22130666	22133249	1840	2	0.319565		8.04265	17.2308	13.1857	7.26156	8.01861	5.47257	6.49823	10.6353	8.27006	6.88015	7.49332
Ca_linc_0054	Ca1	27937306	27938837	374	2	0.395722		0	0	0	0	0	4.45786	4.84842	0.308292	0	0	0
Ca_linc_0055	Ca1	28041815	28042807	477	2	0.341719		1.54019	5.62313	11.0429	4.93502	9.23534	1.34691	0.739523	2.26608	1.62485	5.10781	3.65589
Ca_linc_0056	Ca1	29219256	29219875	486	2	0.355967		0	0.578542	0.231711	0	0	0.244607	0	0	0.293591	2.51699	1.73468
Ca_linc_0057	Ca1	33573703	33574787	537	2	0.394786		0	0	0.384086	0.609457	1.91319	1.16231	2.27084	0.292692	0	0.174308	0
Ca_linc_0058	Ca1	34175803	34177112	1009	2	0.295342		0	0	0	0	0	0.161853	8.08189	1.98039	1.35407	0.332996	0.848041
Ca_linc_0059	Ca1	35570635	35571287	528	2	0.348485		0.642354	0.717152	2.25951	0.610622	2.71958	1.17016	1.33658	2.37141	2.45937	0.813679	4.77727
Ca_linc_0060	Ca1	35741093	35743134	556	2	0.415468		0.893755	6.56815	0.399923	0.59924	2.26848	1.94976	0.458728	2.59499	1.82634	1.59911	0.672965
Ca_linc_0061	Ca1	37064911	37067359	539	2	0.348794		4.26123	1.49688	2.92584	1.12302	0.547046	1.13141	0.55132	0.335023	0.652378	0.702265	2.52709
Ca_linc_0062	Ca1	37835481	37837215	807	3	0.35316		0.947196	2.11228	2.89553	2.49709	1.68572	2.58941	2.08194	1.85297	2.66806	6.42174	2.78507
Ca_linc_0063	Ca1	38284947	38285494	547	1	0.332724		1.46143	1.92107	2.04891	0.792227	0.23862	0.809788	2.03792	0.99409	1.1924	2.64429	1.97132
Ca_linc_0064	Ca1	38293652	38294905	696	4	0.362069		0.162478	0	0	0	3.55751	8.07535	30.5857	13.773	9.65674	2.51622	9.70113
Ca_linc_0065	Ca1	41054801	41056075	1150	2	0.321739		1.72897	1.60623	31.2296	0.953383	0.996807	2.2646	1.73028	3.51789	4.72456	4.32697	11.4677
Ca_linc_0066	Ca1	41226370	41228546	663	3	0.355958		1.90183	0.534617	0.331889	20.4813	1.34339	1.431	28.4067	108.863	145.483	20.3878	14.7929
Ca_linc_0067	Ca1	41940436	41944575	934	7	0.365096		5.09984	2.73434	6.16724	7.29615	7.93945	7.48525	10.4774	9.86346	9.72871	14.4342	9.28891
Ca_linc_0068	Ca1	45998947	45999617	519	2	0.337187		0	0	0	0	0	0.45969	4.71383	0.287032	0.67248	0.211077	0.267465
Ca_linc_0069	Ca1	46773865	46776107	768	2	0.401042		0.0867543	0.124681	0.108649	0	0	0.0505301	0.840451	4.94907	3.29343	1.47491	8.39586
Ca_linc_0070	Ca1	46817890	46818849	959	1	0.331595		0.66003	0.879334	0.183222	0.484513	0.289656	0.42656	0.694007	1.14972	0.457382	0.518213	0.415098
Ca_linc_0071	Ca1	46931	47133	202	1	0.311881		3.17234	0	2.953	1.285	2.24761	14.2815	8.12167	10.3366	2.36088	1.8644	8.51038
Ca_linc_0072	Ca1	681403	681754	351	1	0.339031		1.84785	0.902638	2.86726	0.595359	0.436426	1.29421	0.675869	1.1471	0.458301	0.361988	1.10166
Ca_linc_0073	Ca1	759937	760250	313	1	0.338658		0	0	0	0	0	1.46952	0	4.55827	2.42863	0.479545	0.72974
Ca_linc_0074	Ca1	804852	805172	320	1	0.3375		0.385475	0	0.956915	0.757772	0	2.31395	0.28198	0.717759	0	1.35919	0.689444
Ca_linc_0075	Ca1	1821383	1821858	475	1	0.317895		0	1.22834	1.04043	0	1.66299	0.905723	0.858449	0.46824	1.37212	0.394084	0
Ca_linc_0076	Ca1	2228882	2229276	394	1	0.34264		4.78364	21.0297	1.18751	0.303557	4.40624	1.2922	0.34993	0.890721	1.06779	1.12448	2.99454
Ca_linc_0077	Ca1	2349860	2350825	965	1	0.303627		0.11925	0	0.0370037	114.294	10.0547	0.71584	0.741479	0.555112	0.0887287	0.140159	0
Ca_linc_0078	Ca1	2663226	2663648	422	1	0.369668		0	0	0.258787	1.83961	0	0	0	0.19411	0	0	0
Ca_linc_0079	Ca1	2941477	2942008	531	1	0.367232		0.694447	3.05291	1.03435	0.68951	0	0	0.507997	0.517228	0.206683	0.489728	0.248412
Ca_linc_0080	Ca1	4020302	4020855	553	1	0.267631		0.130121	0	0.969049	0.0805914	0	0.234329	0.0951851	0.121143	0	0	0
Ca_linc_0081	Ca1	4023397	4024128	731	1	0.269494		0.947392	0.126209	2.03113	0.105662	0.732292	0.672107	0.252011	0.641475	0.384499	0.708597	0.154042
Ca_linc_0082	Ca1	4024189	4024901	712	1	0.266854		0.357405	0	1.3863	0.164543	0	0.0536363	0.196085	0.415933	0.465377	0.525091	0
Ca_linc_0083	Ca1	4775186	4775661	475	1	0.378947		0	0	0	0	0.475139	2.01272	1.47163	0	0	0	0
Ca_linc_0084	Ca1	4986269	4986732	463	1	0.328294		0	0	0	0	0	0	0.256659	0.163326	0.26106	1.23714	2.03948
Ca_linc_0085	Ca1	5994949	5995662	713	1	0.301543		2.40774	3.9203	2.54578	1.09476	3.15923	0.856493	0.848029	0.996275	0.530813	1.67699	2.55193
Ca_linc_0086	Ca1	6051571	6052006	435	1	0.287356		13.5753	3.45966	3.54091	1.23669	5.01843	14.999	12.2332	27.2922	24.3004	25.6676	14.2514
Ca_linc_0087	Ca1	6657970	6658426	456	1	0.29386		0.360627	1.05692	1.34285	0.903415	0.511039	0.324719	1.97852	2.51809	2.68327	0	0
Ca_linc_0088	Ca1	6992213	6992535	322	1	0.326087		29.9757	0	0	0	0	0	0	0	0	0.891941	0.339324
Ca_linc_0089	Ca1	6992637	6993432	795	1	0.285535		11.5955	0	0	0	0	0	0	0	0	1.35384	0.0686729
Ca_linc_0090	Ca1	6993780	6994344	564	1	0.31383		1.89209	0	0	0	0	0	0	0	0	0	0
Ca_linc_0091	Ca1	7079068	7079364	296	1	0.310811		0.473491	0	3.23237	0.9485	1.34195	0	0.692728	2.20411	2.81843	1.66954	0.846864
Ca_linc_0092	Ca1	7790810	7791280	470	1	0.314894		0.683216	2.50294	1.27203	2.45514	17.4272	10.6633	9.12101	7.15589	14.8693	8.23088	11.1505
Ca_linc_0093	Ca1	8451930	8452567	637	1	0.353218		2.30663	1.53641	1.82193	0.71036	1.18862	0.818195	0.613575	3.02601	2.73042	4.06662	4.03178
Ca_linc_0094	Ca1	9187914	9188484	570	1	0.342105		0	0	0	2.6862	0	0	0	0	0	0	0
Ca_linc_0095	Ca1	9479790	9480185	395	1	0.298734		41.8765	2.44067	3.10095	0.150945	0.337174	0.285658	0	0.221519	0.177037	0.838964	0.21278
Ca_linc_0096	Ca1	9963436	9964205	769	1	0.280884		1.1246	0.706275	0.548378	0.935035	2.39048	3.80939	2.11541	3.58974	3.52637	4.53184	3.51997
Ca_linc_0097	Ca1	10095715	10096152	437	1	0.336384		1.36535	0.285825	1.4526	0	0	0	0	0.181593	0.290258	0.687753	0.697718
Ca_linc_0098	Ca1	10191344	10191743	399	1	0.333333		3.72912	0.341538	0	0	0	0	0.170493	0	0	0	0
Ca_linc_0099	Ca1	10966919	10967379	460	1	0.276087		3.72729	8.84314	10.3543	1.88873	1.25759	2.55708	0.259673	1.98293	2.50919	1.46028	0.952353
Ca_linc_0100	Ca1	11623558	11623871	313	1	0.415335		3.2645	0.597892	2.02569	2.95525	0	0	0	1.13957	0.607554	0	0
Ca_linc_0101	Ca1	11851013	11851575	562	1	0.293594		0	0	0	0	0.17975	0	0.185577	0.590466	0.18876	0.149086	1.24778
Ca_linc_0102	Ca1	11994964	11995260	296	1	0.375		7.57584	1.38769	3.23237	0	0	0	0	0	0	0	0
Ca_linc_0103	Ca1	12281110	12281482	372	1	0.258065		0	0	0.167707	0	0	0	0	0	0	4.12897	2.65828
Ca_linc_0104	Ca1	12545386	12545807	421	1	0.327791		3.56075	0	0.25998	0	0	0	0	0	0.155847	0	0
Ca_linc_0105	Ca1	12569785	12570108	323	1	0.393189		1.50594	0	1.16825	0.492449	0	0.903992	0	0.701018	3.64163	0	1.01004
Ca_linc_0106	Ca1	12644914	12645141	227	1	0.30837		1.06256	3.11413	3.29717	0.791311	3.01148	1.27568	6.99548	6.92475	7.90605	6.24435	6.65157
Ca_linc_0107	Ca1	12758775	12759107	332	1	0.451807		4.21972	5.15295	1.3094	2.97374	2.49155	2.53304	0.514464	0.654765	0.784929	0.413301	3.45914
Ca_linc_0108	Ca1	13025207	13025904	697	1	0.322812		0.368291	0	0.285706	0	0	0	0.0673524	0	0	11.9039	5.51669
Ca_linc_0109	Ca1	13056797	13057457	660	1	0.315152		0	0	0	0.918692	0	0	0	0	0	0	0
Ca_linc_0110	Ca1	13193420	13193847	427	1	0.327869		1.22288	0	0.505954	0.513265	0.288822	0.489386	0.149092	1.13851	0.606596	1.19775	2.18719
Ca_linc_0111	Ca1	13422089	13422741	652	1	0.337423		0	0	0	0.249462	0.143596	0.608283	4.52167	2.45286	1.20635	0.833699	1.63114
Ca_linc_0112	Ca1	13929227	13929761	534	1	0.305243		2.47725	0	0.683289	1.53684	0.585079	0.495685	3.32225	1.15317	2.25282	3.55863	2.33842
Ca_linc_0113	Ca1	14104460	14105133	673	1	0.30312		2.32295	0.709173	3.78432	2.73749	4.52626	2.96318	1.27445	3.51436	2.0885	3.41283	2.16392
Ca_linc_0114	Ca1	14726409	14726936	527	1	0.379507		0.140612	0	0.959917	0	0	0	0	0	0	0	0.125747
Ca_linc_0115	Ca1	14849274	14850198	924	1	0.332251		2.39486	1.20059	0.0782248	0	0	0	0.23051	0.0586746	0	0.22222	0.11272
Ca_linc_0116	Ca1	14987680	14987902	222	1	0.27027		5.72434	0	1.42103	1.729	1.62238	7.55973	0	0	1.70369	5.38244	1.02383
Ca_linc_0117	Ca1	15120290	15120650	360	1	0.347222		0	0	0	0.373122	0.823745	0.872358	1.48829	2.43535	0	1.02483	3.37896
Ca_linc_0118	Ca1	15616747	15617177	430	1	0.353488		0	0	0	0	0	0	1.91243	0.187229	0.598531	0	0.179843
Ca_linc_0119	Ca1	16266318	16266702	384	1	0.333333		0	0	1.40973	0	0	0	0	0	0	0	0
Ca_linc_0120	Ca1	16705497	16706271	774	1	0.303618		0.477739	0.700074	1.08713	3.65796	9.9293	13.861	14.1536	44.1072	39.8714	26.9523	15.594
Ca_linc_0121	Ca1	17102424	17103181	757	1	0.361955		0.164147	0	0.101871	2.96772	2.20979	1.52729	7.3246	5.27234	5.37392	1.54343	0.440378
Ca_linc_0122	Ca1	17106772	17107040	268	1	0.402985		0	0	0	2.16524	0.891232	2.64272	1.38019	5.85527	1.87181	0	0
Ca_linc_0123	Ca1	17109757	17110983	1226	1	0.281403		0	0	0.0275487	0.188886	0.188713	0.639518	0.227302	1.48778	0.957829	0.208693	0.158787
Ca_linc_0124	Ca1	17111708	17112791	1083	1	0.316713		0	0	0	0.219977	0	0.402795	0.302061	0.480546	0.499266	0.0606662	0.0461589
Ca_linc_0125	Ca1	17217077	17217785	708	1	0.319209		0.630428	0	5.42159	0	0.89337	0.324374	0.527047	1.7608	3.61857	18.8417	20.1349
Ca_linc_0126	Ca1	17445677	17445978	301	1	0.322259		0.452445	0	0	0	0	1.08638	0.330969	0	0	6.9131	4.04611
Ca_linc_0127	Ca1	17528145	17528793	648	1	0.304012		2.35166	1.19864	1.14219	0.125881	0.434675	1.35029	0.448766	2.76056	1.90192	1.08157	1.0058
Ca_linc_0128	Ca1	17846716	17847429	713	1	0.316971		11.4145	2.74421	29.0551	3.55796	10.3623	9.15377	8.80646	24.9899	45.0528	64.3543	120.339
Ca_linc_0129	Ca1	18440749	18441098	349	1	0.429799		0	0	0	2.21401	0.442259	0.56203	0	0	0	0	0
Ca_linc_0130	Ca1	19028329	19028772	443	1	0.291196		0	0	0	0	0.808348	4.56561	6.25915	1.4162	0.141477	0.223483	0.850204
Ca_linc_0131	Ca1	19340615	19341743	1128	1	0.341312		0.0982172	0.215929	0.0304826	0.179266	0.417483	0.707393	0.862037	13.7139	13.9559	1.61588	0.702555
Ca_linc_0132	Ca1	19341820	19342421	601	1	0.359401		0.343139	0	0.0710013	0.211769	0	0.137323	0.585655	14.3743	11.8283	0.940943	0.715936
Ca_linc_0133	Ca1	19342585	19343071	486	1	0.368313		0.322242	0.472377	0	0.301384	0	0.87035	0.942781	18.4476	16.5412	2.08275	1.00845
Ca_linc_0134	Ca1	19343170	19343462	292	1	0.366438		0	1.44138	0	0	0	0.885293	1.79801	17.848	20.4817	1.15549	0.87919
Ca_linc_0135	Ca1	19344475	19344727	252	1	0.325397		0	0	0	0	0	0	0.555136	28.2519	22.0144	1.78332	0
Ca_linc_0136	Ca1	19606123	19606566	443	1	0.352144		6.84515	0	0	0	0	0	0	0	0	0	0
Ca_linc_0137	Ca1	20036159	20036547	388	1	0.384021		0	0	1.83905	0	0	0	0	0	0	0.580483	0
Ca_linc_0138	Ca1	20037202	20037422	220	1	0.272727		0	0	10.9886	0	0	0	0	0	0	0	0
Ca_linc_0139	Ca1	21775496	21776033	537	1	0.333333		5.45532	0.199854	23.6993	0.169173	0	0	0.199532	0.38092	0.507384	0.641186	0.85375
Ca_linc_0140	Ca1	22180070	22180794	724	1	0.361878		0	0	0	0	0	0	1.53244	0.16253	0	0	0.156118
Ca_linc_0141	Ca1	22180858	22181735	877	1	0.366021		0	0	0	0	0	0	1.57837	0.0627754	0	0	0.542691
Ca_linc_0142	Ca1	22192699	22192949	250	1	0.34		0	0	0	0	0	6.53629	7.39623	3.6205	1.1574	0	0
Ca_linc_0143	Ca1	22359338	22359731	393	1	0.389313		0	0.352342	2.08909	0.152621	0.681455	0.144334	0	0.447707	0.178903	0	0
Ca_linc_0144	Ca1	23361168	23361603	435	1	0.402299		0	0	0	0	0	0	2.44664	0.915845	0.878328	0	0.175943
Ca_linc_0145	Ca1	23690837	23691313	476	1	0.361345		0.668116	0.97905	1.14025	0	0	0	0.244368	0	0	0	0
Ca_linc_0146	Ca1	24592109	24592387	278	1	0.309353		11.862	14.8992	11.9189	4.60894	11.2063	10.8504	4.5452	15.2507	16.3912	15.2697	14.1439
Ca_linc_0147	Ca1	24833544	24833866	322	1	0.307453		1.51776	5.56026	3.06128	0.744943	2.68849	2.50549	0.277565	0.70652	2.2586	0.891941	2.03594
Ca_linc_0148	Ca1	25894194	25895238	1044	1	0.383142		0.0540138	0.0791512	0.0335214	0.164511	0.535795	0.745745	0.948282	0.955456	0.964544	0.317423	0.43473
Ca_linc_0149	Ca1	25896144	25896685	541	1	0.332717		0	0	0.167268	0.083551	0.381938	0.161791	1.4787	0.752783	1.30351	0.950345	0.723086
Ca_linc_0150	Ca1	26329235	26329728	493	1	0.283976		0.314371	0.230397	0.0975506	0.587628	0.890982	2.17019	1.03485	2.78047	1.52042	2.58645	1.96795
Ca_linc_0151	Ca1	26429367	26429763	396	1	0.348485		0	0	0	0	1.00627	3.55219	0.173149	0	0	0.278203	0
Ca_linc_0152	Ca1	26429949	26430597	648	1	0.384259		0.102246	0	0.253819	0.251762	2.60805	4.84878	2.31863	0.666343	0.532539	0.721045	1.18867
Ca_linc_0153	Ca1	27053644	27054208	564	1	0.301418		0.756834	0.924214	0.54798	0.780567	0.53625	0.681475	0	0.234872	0.844692	0.741282	0.33841
Ca_linc_0154	Ca1	27074461	27075519	1058	1	0.29017		0.903172	1.08994	0.692402	0.485373	0.752866	0.574053	0.349773	0.494623	0.592951	0.874205	0.332577
Ca_linc_0155	Ca1	27088612	27088999	387	1	0.418605		0.74485	0.727663	2.00313	0.315883	0.351839	1.04329	0.72649	0.231153	0.184737	0.583635	0
Ca_linc_0156	Ca1	27089055	27089308	253	1	0.264822		0	0	4.65052	0	1.06189	0	1.09632	0.697648	0	0	1.34025
Ca_linc_0157	Ca1	27115133	27115451	318	1	0.396226		0	0	0	5.13999	0	0	0	0	0	0	0
Ca_linc_0158	Ca1	27449093	27450417	1324	1	0.357251		0	0	0.025137	2.18947	4.41961	4.66827	8.32578	2.18714	1.14521	2.71354	1.26776
Ca_linc_0159	Ca1	28060249	28060601	352	1	0.326705		0	0	2.08866	0	0	0	0	0	0	0	0
Ca_linc_0160	Ca1	28248687	28248914	227	1	0.418502		12.7507	1.55706	4.61687	11.0783	9.03443	3.82704	6.21821	2.96775	4.74363	2.49774	0.950224
Ca_linc_0161	Ca1	28508137	28508478	341	1	0.40176		0	0	0.204569	0.640205	0.467109	2.17657	3.61689	0.306884	0.245261	0	0.589555
Ca_linc_0162	Ca1	28532846	28533274	428	1	0.378505		0.608707	1.78399	0.251846	0.255433	2.30024	0.852596	2.22639	0.188903	0.754855	0.476959	0
Ca_linc_0163	Ca1	28533926	28534274	348	1	0.408046		0	0.920812	0.194987	0.608158	1.78092	0.565806	2.98781	0.29251	0	0.738553	0
Ca_linc_0164	Ca1	28613823	28614094	271	1	0.416974		0	0	0	0.834677	5.17391	5.47925	2.22568	0.566532	0	0	0
Ca_linc_0165	Ca1	28751885	28752127	242	1	0.289256		0	0	0	0	0	7.24554	0.630676	0	0	0	0
Ca_linc_0166	Ca1	29605773	29606234	461	1	0.429501		0	0	1.975	0.221277	0	0.106129	0	0	0	0	0
Ca_linc_0167	Ca1	29628638	29629032	394	1	0.340102		0	0	0.445315	1.51779	0.677883	0	1.22475	1.33608	0.711861	0	1.28337
Ca_linc_0168	Ca1	29798764	29799264	500	1	0.364		0.767308	1.57417	0.666677	0.477694	0.652405	2.02666	0.112259	0.428621	0.114184	23.2677	13.1748
Ca_linc_0169	Ca1	30101953	30102408	455	1	0.382418		0	0	0	0	0.25654	0.326015	4.50256	0	0.269398	0	0
Ca_linc_0170	Ca1	30171590	30172106	516	1	0.397287		0.87347	0.426658	0.722777	0.542838	0.206297	0	0.958431	0.135534	0.216637	1.19773	1.43206
Ca_linc_0171	Ca1	30172498	30173074	576	1	0.293403		0	0	0.151508	0	0	0.146547	0.0892915	0.45457	0.99905	0.430401	0
Ca_linc_0172	Ca1	30308740	30309082	342	1	0.356725		3.27335	0	0.406294	0.423625	1.39159	4.12639	0.23945	0.609503	0.243556	0.384731	0
Ca_linc_0173	Ca1	30918483	30918967	484	1	0.311983		0	0	0	0	0	0.38958	2.49241	0.906321	0.362164	0	1.01566
Ca_linc_0174	Ca1	31172617	31172857	240	1	0.245833		1.77086	0	6.59407	0	0	3.72058	0	1.64868	0	0	1.58364
Ca_linc_0175	Ca1	31300131	31300782	651	1	0.317972		2.7421	0.892942	1.57571	1.18766	3.1662	1.58508	2.67451	3.12022	3.24933	2.26797	3.81453
Ca_linc_0176	Ca1	32201321	32202010	689	1	0.399129		0.467966	11.5206	0.290423	0.11501	0.13263	0	0.0684646	0	0	0.440016	0.167397
Ca_linc_0177	Ca1	33167894	33168182	288	1	0.385417		5.10811	9.73097	3.80416	2.74863	4.34318	0.306632	1.49466	1.90227	1.90036	1.20075	1.37042
Ca_linc_0178	Ca1	33387311	33387654	343	1	0.326531		0.325107	1.42908	1.4122	2.73319	6.44921	5.85412	4.04264	0.90803	1.69311	3.05677	0.581503
Ca_linc_0179	Ca1	33799933	33800490	557	1	0.366248		0	0	0	0	0	0.386116	3.9524	0	0.382874	0	0.230087
Ca_linc_0180	Ca1	34181825	34182420	595	1	0.381513		0.116125	0	0	0.286806	1.81014	4.67043	1.78388	0.216225	0.51842	0	0.311543
Ca_linc_0181	Ca1	34432623	34433447	824	1	0.360437		0.365982	1.71618	0.408837	0.626828	0.414903	0.703021	0.428353	0.545171	0.762473	0.688246	0.916412
Ca_linc_0182	Ca1	35738691	35739310	619	1	0.327948		0.656402	0.320628	0.950526	0.539601	0.465089	0	0.880305	0.203705	0.3256	0.257165	0.0978343
Ca_linc_0183	Ca1	35996777	35997422	645	1	0.403101		4.73536	6.33574	8.30531	17.0489	10.2115	5.62334	5.57248	7.57137	8.04249	12.4622	4.14267
Ca_linc_0184	Ca1	36702137	36702428	291	1	0.298969		10.4213	3.63602	7.39149	1.9968	4.92263	4.7663	5.08222	2.77209	4.06165	16.9147	5.76925
Ca_linc_0185	Ca1	37359233	37359967	734	1	0.336512		0	0	1.27555	0.105053	0	0	0	0	0.12744	0	0.0765847
Ca_linc_0186	Ca1	37643201	37643431	230	1	0.334783		61.0372	73.0453	24.6221	3.00702	21.6237	14.0452	7.44158	12.3123	6.81227	15.5436	22.7434
Ca_linc_0187	Ca1	37766187	37766583	396	1	0.315657		0.9468	0	0.293796	0.15012	0.670849	6.67812	0.346298	0	0	0.278203	0
Ca_linc_0188	Ca1	39449493	39449789	296	1	0.402027		0.47349	6.93847	1.46926	0.948162	0	0	0.346364	0	0	0	0
Ca_linc_0189	Ca1	39603985	39604449	464	1	0.301724		3.14557	2.81691	4.33815	1.53034	4.95282	1.99314	2.30102	3.25394	4.29089	3.69712	6.5637
Ca_linc_0190	Ca1	40473165	40473681	516	1	0.350775		0.291157	0.426658	0.361388	0.995204	0.206297	1.04866	0.319477	0.406603	0.541593	0.513312	0
Ca_linc_0191	Ca1	40987106	40988046	940	1	0.325532		1.23303	0.993781	1.14785	1.42945	1.48522	1.62838	1.39807	1.20536	0.917447	0.942003	2.42589
Ca_linc_0192	Ca1	40990283	40990592	309	1	0.378641		6.32918	4.32823	6.80841	2.50773	2.98966	4.30588	2.46926	3.14278	4.70926	2.47964	3.39603
Ca_linc_0193	Ca1	41034795	41035354	559	1	0.37746		0.511673	4.8737	0.635097	0.158378	0	0.0767876	0.0935739	0	0.285536	0.451043	0.343184
Ca_linc_0194	Ca1	41366019	41366920	901	1	0.298557		0.260416	8.20463	1.9394	25.3626	19.4664	19.4233	8.04852	10.8496	7.65369	12.5492	3.43504
Ca_linc_0195	Ca1	41504748	41505243	495	1	0.339394		0.780516	8.00632	6.49089	1.36136	2.87575	1.68672	5.367	23.8346	21.8362	3.30254	2.93159
Ca_linc_0196	Ca1	41619243	41619580	337	1	0.356083		0	0	3.57753	0	0	0.610655	0.24805	1.57848	1.00921	0.398548	0.303242
Ca_linc_0197	Ca1	41619651	41620225	574	1	0.329268		0.122725	0	1.75177	0	0	0	0	0.685546	0.365258	0.432731	0.439001
Ca_linc_0198	Ca1	41832021	41832681	660	1	0.29697		59.0345	26.6966	25.2075	31.9092	31.8828	37.4694	34.5185	45.6931	31.1105	49.4944	16.3811
Ca_linc_0199	Ca1	41874420	41874749	329	1	0.331307		0	0	3.34744	0	0	0	0	0.334778	0	0.422638	0
Ca_linc_0200	Ca1	41876939	41877182	243	1	0.382716		0	0	5.80856	0	0	0	0	0	1.26618	0	0
Ca_linc_0201	Ca1	41983685	41984527	842	1	0.342043		0	0	4.89994	0.0869792	0	0	0	0	0.0529245	0	0.0636097
Ca_linc_0202	Ca1	42272800	42273773	973	1	0.384378		0.177013	0.43232	0.109856	1.3313	0.41807	0.672968	0.172649	0	0.087805	0.0693501	0
Ca_linc_0203	Ca1	42761040	42761443	403	1	0.439206		0	2.34282	0.141744	0.722924	0.647312	0.685513	0	0	0	0	0.204249
Ca_linc_0204	Ca1	43604875	43605194	319	1	0.376176		9.71393	0	0.241142	0	0	0	0.284235	0	0.289109	1.37006	2.08487
Ca_linc_0205	Ca1	43645885	43646247	362	1	0.38674		1.72227	0	3.02841	0.552303	0	1.37847	0.839906	0.53448	0.640732	0.337375	0.256697
Ca_linc_0206	Ca1	44050422	44050693	271	1	0.428044		1.21703	0	0	0.417338	1.72464	4.3834	0.445137	0	0	0	0
Ca_linc_0207	Ca1	44063533	44063929	396	1	0.396465		0	0	0	0.600481	1.00627	3.26802	2.42409	0.220369	0	0	0
Ca_linc_0208	Ca1	44065559	44065775	216	1	0.333333		0	0	0	0	0	8.29671	0.91913	1.16979	0	0	0
Ca_linc_0209	Ca1	44074075	44074734	659	1	0.312595		22.8476	16.2286	27.492	19.1518	26.4389	22.6389	21.9682	22.5717	25.2401	19.4661	22.0382
Ca_linc_0210	Ca1	44912746	44913066	320	1	0.384375		0	0	0	0	1.0925	3.23953	0.56396	0	0	0	0
Ca_linc_0211	Ca1	44915458	44915985	527	1	0.366224		0	0	0	0.698328	0.996299	2.95427	0.822878	0	0.104624	0.165267	0.125747
Ca_linc_0212	Ca1	44916142	44916413	271	1	0.365314		0	0	0	0	4.31159	4.74868	0.445137	0	0	0	0.544182
Ca_linc_0213	Ca1	44988004	44988335	331	1	0.359517		1.77128	5.71035	5.05685	3.22811	1.50603	2.3392	1.55489	4.28759	3.42663	1.66607	3.16845
Ca_linc_0214	Ca1	45503756	45504103	347	1	0.311239		0	0	0	0	0	3.60765	0	0	0	0	0
Ca_linc_0215	Ca1	45716879	45718193	1314	1	0.380518		0.122607	0	0	0.347543	0.637063	1.12852	1.5247	0.0380493	0.121635	0	0
Ca_linc_0216	Ca1	45804733	45805095	362	1	0.370166		0	0	0	0.184101	0.813533	3.79079	2.93967	0	0	0	0.256697
Ca_linc_0217	Ca1	46793175	46793440	265	1	0.426415		3.90264	12.3909	9.68804	3.59785	1.84346	0	0.475805	0	1.93586	4.58693	1.74502
Ca_linc_0218	Ca1	46957804	46958025	221	1	0.285068		15.1118	5.1103	21.6427	8.80345	8.23641	24.4229	12.7551	30.3028	30.2724	12.2964	4.15819
Ca_linc_0219	Ca1	47060221	47060631	410	1	0.392683		1.32386	0.969985	0.136933	0.418306	0.625341	0.132449	0.161403	0.20542	0.164171	4.1493	2.76243
Ca_linc_0220	Ca1	47287436	47287928	492	1	0.337398		0	0	1.46841	0	0	0	0	0	0	0	0
Ca_linc_0221	Ca1	47500003	47500643	640	1	0.30625		0.104125	0	1.42165	0.897724	7.08257	2.50018	0.152337	0.387762	0.929695	21.784	20.3925
Ca_linc_0222	Ca2	2596687	2599124	2312	2	0.281574		3.01917	0.39014	1.36764	1.77649	2.92865	2.30975	2.08617	1.87461	1.08504	0.64688	0.607829
Ca_linc_0223	Ca2	4038123	4040221	890	2	0.373034		0.168196	0.277385	0.463981	0.534103	0.343586	0.817739	0.0894359	0.208216	0.239267	0.604176	0.995184
Ca_linc_0224	Ca2	4417270	4417524	254	1	0.377953		0	14.8845	5.17599	0.329699	7.00349	3.57361	0.0231103	0	0.864856	0	0
Ca_linc_0225	Ca2	5948178	5949091	667	3	0.293853		1.80716	18.5435	3.13127	3.14147	3.69677	5.33145	4.43597	8.36538	5.9534	29.0451	11.3015
Ca_linc_0226	Ca2	12252253	12257716	3744	5	0.326122		4.85503	3.09964	9.16002	5.05899	3.91342	3.64512	2.99187	2.67593	2.20658	2.72181	2.12838
Ca_linc_0227	Ca2	12933504	12934951	1447	1	0.270905		3.59945	9.41519	4.76964	3.51712	4.21853	2.84772	4.40248	8.83332	4.1136	5.74792	16.8296
Ca_linc_0228	Ca2	14202845	14203604	483	2	0.343685		0	0	0	7.5099	1.03655	0	0	0	0	0	0
Ca_linc_0229	Ca2	16443424	16445674	805	2	0.321739		0.310467	0.191376	0.608778	0.59015	1.6622	2.06158	1.41198	3.20663	1.22708	0.664409	0.37726
Ca_linc_0230	Ca2	23523855	23543443	247	2	0.376518		3.3948	5.91084	8.79892	0.934553	5.46572	3.69144	0.939755	0	0	0	0.896072
Ca_linc_0231	Ca2	23659995	23672302	349	2	0.34957		0	0	2.18361	9.68239	2.7843	3.29365	3.88215	2.07805	3.7695	9.95508	6.6234
Ca_linc_0232	Ca2	24649812	24652151	861	2	0.284553		1.08327	0.135973	2.71003	0.504885	0.418427	0.158161	0.0795517	0.166211	0.387926	0.508281	0.217119
Ca_linc_0233	Ca2	27545061	27545751	566	2	0.325088		0.258224	0.203917	1.16366	4.30843	2.95715	3.32299	1.68047	2.43998	1.493	0.905656	1.72943
Ca_linc_0234	Ca2	27800098	27804807	1148	4	0.320557		2.93448	0.564016	8.92145	2.4218	1.20201	3.51719	6.64605	4.24101	2.80079	3.06533	1.6261
Ca_linc_0235	Ca2	29262476	29263346	648	2	0.396605		1.95017	0.675178	2.77707	3.14088	1.37239	1.5423	2.3483	2.03602	1.40546	1.30851	2.79861
Ca_linc_0236	Ca2	30173996	30176374	287	3	0.351916		0	2.68451	0	0	0	2.56065	6.74986	6.64881	19.39	64.3762	25.6304
Ca_linc_0237	Ca2	30695363	30695993	289	2	0.373702		1.6233	6.24869	0	0.376358	0	0.347869	0	0	1.08947	0	0.465966
Ca_linc_0238	Ca2	32679397	32680900	450	3	0.315556		0	0	0	25.8105	60.3133	55.4189	5.32836	0.844755	0.337468	0	0
Ca_linc_0239	Ca2	34543602	34544855	1253	1	0.332003		0	0	0.141628	0.796617	0	0	0	0.70873	0.231831	0.27563	2.76e-05
Ca_linc_0240	Ca2	34545229	34545440	211	1	0.336493		1.76359	14.6276	0.423159	2.39357	2.10762	1.91575	3.79007	14.4916	7.15486	1.34114	5.18711
Ca_linc_0241	Ca2	36615369	36617078	654	2	0.351682		1.00626	0	0	1.23488	0.325008	0.851285	0.643882	0.42838	0.166946	0.518103	0.230155
Ca_linc_0242	Ca2	1493592	1494875	1283	1	0.335152		3.38893	2.73292	2.23392	7.27972	9.40723	4.95766	7.73664	5.99257	7.36564	4.20603	4.11216
Ca_linc_0243	Ca2	1602602	1603064	372	2	0.403226		19.2608	26.9019	16.5928	9.38899	17.1288	10.9564	6.54802	10.2247	9.76295	4.515	8.54655
Ca_linc_0244	Ca2	3542874	3545147	1099	3	0.342129		5.33069	0.474855	0.141998	0.0989965	0.661153	0.181865	0.0595995	3.6127	2.96991	6.62401	3.83456
Ca_linc_0245	Ca2	7405011	7409028	1258	2	0.371224		4.48719	11.6598	4.1239	5.91147	5.39047	5.70845	5.35593	8.03517	10.7426	7.4067	6.81363
Ca_linc_0246	Ca2	8536062	8537783	739	2	0.313938		3.84996	3.08829	3.16087	2.89424	2.03884	2.89312	4.47033	7.61323	8.09501	14.5757	10.2853
Ca_linc_0247	Ca2	9423388	9424546	1054	2	0.332068		0.390822	0.962296	0.882983	0.70212	1.06919	1.02134	0.774089	4.66599	4.95236	1.13833	1.65133
Ca_linc_0248	Ca2	15767802	15768544	359	2	0.367688		0.309611	0.530062	5.41772	1.26673	0.909267	0.579938	0.855677	3.71255	0.471015	2.24579	2.29378
Ca_linc_0249	Ca2	17253557	17254037	480	1	0.310417		1.38111	3.08727	0.934948	2.19247	16.5657	9.88333	13.8052	12.584	3.77708	6.50951	6.61458
Ca_linc_0250	Ca2	17353812	17355253	580	2	0.425862		0.126098	0.19962	0	0.425818	2.16782	1.56323	1.97912	0.470503	0.455632	0.148266	0.116194
Ca_linc_0251	Ca2	18391202	18392597	479	2	0.325678		0	0	1.2004	0	0	0	0	0	0	0	0
Ca_linc_0252	Ca2	18420936	18429051	826	3	0.376513		10.2766	6.84157	5.12744	7.76698	12.4084	9.69275	9.74711	9.01183	8.47192	14.0502	12.5388
Ca_linc_0253	Ca2	18634272	18634867	319	2	0.329154		0	0	0	1.61403	6.55963	7.63082	8.16719	1.77317	1.14708	0	0.71018
Ca_linc_0254	Ca2	30965249	30965927	573	2	0.340314		4918.66	27471	2442.76	2092.54	14035	2082.39	984.542	789.566	785.378	1613.21	2360.52
Ca_linc_0255	Ca2	33560689	33562206	621	2	0.283414		0	0	0	0	0	0.761195	0.55437	1.42776	1.85053	2.77485	2.60728
Ca_linc_0256	Ca2	168357	168801	444	1	0.324324		0.189349	0	1.52765	0.23765	0.268324	1.36396	0	0.176285	0.42266	0.890199	0.338662
Ca_linc_0257	Ca2	1116448	1117021	573	1	0.343805		1.4767	0	0	0	0	0	0	0	0	0	0
Ca_linc_0258	Ca2	1471637	1471895	258	1	0.306202		0.705448	0	0	0.492902	0.99968	5.92859	0.516044	0.656776	1.04979	0	0
Ca_linc_0259	Ca2	1473592	1474070	478	1	0.343096		1.65807	0.242972	0.102902	0.931584	0.70489	0.597191	0.363871	0.463103	0.24674	0.19488	0.296556
Ca_linc_0260	Ca2	1653289	1653678	389	1	0.365039		15.7194	0.359922	1.21945	0	0.696115	0.294879	0	0.228669	0.365503	0.288682	0
Ca_linc_0261	Ca2	2050050	2051159	1109	1	0.262399		0	0	0	0.213585	0.781455	2.01627	2.53038	0.0933465	0	0	0
Ca_linc_0262	Ca2	2051236	2051551	315	1	0.231746		0	0	0	0	2.27491	8.19114	1.76149	0.373646	0	0	0
Ca_linc_0263	Ca2	2187286	2187760	474	1	0.329114		1.17788	6.16448	0	1.78673	1.90761	1.21211	0	0.939955	1.25202	0.791092	0
Ca_linc_0264	Ca2	2188263	2188584	321	1	0.292835		0	15.6917	0.237343	0.500872	2.70972	0.459142	0	0	0.853662	0.449493	0
Ca_linc_0265	Ca2	2189293	2189724	431	1	0.292343		0.600649	8.50845	0	2.0152	5.39076	0.240374	0	0.186403	0.446917	0.705968	0
Ca_linc_0266	Ca2	2209598	2209907	309	1	0.381877		0.843889	3.70988	1.57117	3.34365	0.597931	2.0263	1.85195	0.392833	0.627901	0	0.754671
Ca_linc_0267	Ca2	2690763	2691506	743	1	0.316285		10.0207	0.246793	4.75563	0.309793	1.19329	3.2351	0.554388	3.29269	3.38337	6.63114	4.97011
Ca_linc_0268	Ca2	2735363	2735682	319	1	0.451411		0	0	0.241142	0.764335	2.20248	5.36464	0.852704	0	0	0	0
Ca_linc_0269	Ca2	2736908	2737148	240	1	0.266667		0	0	0	0	1.25473	6.37814	0	0	0	0	0.791822
Ca_linc_0270	Ca2	3231096	3233306	2210	1	0.302262		0.994821	0.198791	1.51542	0.50614	0.256318	0.502172	0.380401	0.189447	0.185051	0.372035	0.202192
Ca_linc_0271	Ca2	3407747	3407990	243	1	0.386831		0	0	0	0	1.20574	0.510759	7.46898	0.792156	3.79853	0	0
Ca_linc_0272	Ca2	3412898	3413729	831	1	0.352587		0	0	0	0.0885305	0.102567	0.0434478	0.476513	1.28031	1.61561	0.170139	0.0647266
Ca_linc_0273	Ca2	3539449	3539969	520	1	0.340385		0.143732	0	1.07042	0.0892895	0.814725	0	0	0	0	0	0
Ca_linc_0274	Ca2	4431722	4432227	505	1	0.417822		0.301816	4.86505	0.468273	0.0938959	0	0	0	0	0	0.177368	0
Ca_linc_0275	Ca2	4785844	4786765	921	1	0.337676		0	0	0.981905	0	0	0	0.046295	0	0	0	0
Ca_linc_0276	Ca2	5152269	5152593	324	1	0.459877		4.10927	0.547425	0	0.244166	1.05876	0.224249	0	1.04339	0.277957	0.439072	0
Ca_linc_0277	Ca2	5186696	5187104	408	1	0.227941		0	0	4.14824	0	0	0	0	0	0	0	0
Ca_linc_0278	Ca2	5187154	5188174	1020	1	0.272549		0	0	3.31276	0	0	0	0	0.0517672	0	0	0
Ca_linc_0279	Ca2	5515505	5516017	512	1	0.384766		2.21208	1.29662	0.0915265	0	0	0	0.107878	0	0	0	0
Ca_linc_0280	Ca2	5522909	5523375	466	1	0.354077		2.60126	0.254124	0.107624	0.325324	0.245747	0.2082	0.253714	0.322905	0.387097	0.203824	0.155083
Ca_linc_0281	Ca2	5527305	5527514	209	1	0.334928		16.8915	0	0	0	0	0	1.0297	0	0	0	1.25881
Ca_linc_0282	Ca2	5527604	5527860	256	1	0.359375		5.78012	1.05876	0	0	0	0	0	0	0	0	0
Ca_linc_0283	Ca2	5532403	5532884	481	1	0.324324		1.80409	0.240336	0	0.102344	0	0	0.119974	0	0.122031	0	0
Ca_linc_0284	Ca2	5534336	5535315	979	1	0.376915		1.52222	0.428971	0.327013	0.428385	0.746696	0.49203	0.299796	0.109015	0.0871247	0.0688128	0.0523574
Ca_linc_0285	Ca2	6036262	6036719	457	1	0.306346		0.179599	0.263183	0.111461	0	0	0.107811	0.788274	1.00325	1.06906	2.1109	2.7304
Ca_linc_0286	Ca2	6931474	6931987	513	1	0.345029		0.587977	0.646211	1.64206	0	0.833213	0.176477	0.322584	0.957967	0.54686	0.345536	1.18308
Ca_linc_0287	Ca2	7407574	7408253	679	1	0.375552		0.66896	2.24066	0.711707	1.11615	1.48967	2.52414	0.419445	1.42356	1.1377	0.561615	1.19647
Ca_linc_0288	Ca2	7489630	7491108	1478	1	0.317997		0.818932	0	0.419847	0.475265	0.353195	0.23511	0.182322	0.232044	0.105971	0.0418489	0.0318415
Ca_linc_0289	Ca2	7491174	7491612	438	1	0.347032		1.94215	0	0.120532	0	0.825659	1.63219	0.142071	0.542447	0.289015	0	0.347365
Ca_linc_0290	Ca2	7539641	7539941	300	1	0.326667		0	0	4.53316	0	0	0	0	0	0	0	0
Ca_linc_0291	Ca2	8271894	8272192	298	1	0.315436		0	0	0	0	0	0	5.78106	12.9841	5.5343	3.27832	4.15728
Ca_linc_0292	Ca2	8582855	8583304	449	1	0.342984		0	0.271795	1.61151	0	0.262836	0.445356	0	0	0.138005	0	0.331735
Ca_linc_0293	Ca2	9490762	9491144	382	1	0.41623		0.255206	2.99181	0	0	0	0	0	0.237599	0	0	0
Ca_linc_0294	Ca2	10358887	10359578	691	1	0.408104		0.372834	0	0.98338	0.687165	0.792506	0.783323	0.477282	0.34711	0.693524	0.438207	0.250063
Ca_linc_0295	Ca2	10482215	10482636	421	1	0.225653		0	0	4.02969	0	0	0	0	0	0	0	0
Ca_linc_0296	Ca2	10488601	10489066	465	1	0.350538		0	0	1.62056	0	0	0	0	0	0	0	0
Ca_linc_0297	Ca2	10489138	10489719	581	1	0.29432		0	0	1.12122	0	0	0	0	0	0	0	0
Ca_linc_0298	Ca2	10577433	10577919	486	1	0.347737		1.77204	0.236066	2.9993	0.602764	0.228285	0.773623	0.117843	1.4998	1.43836	2.08275	3.74565
Ca_linc_0299	Ca2	10594182	10594487	305	1	0.272131		1.74694	0	3.79458	1.44653	2.47556	0.524331	2.55582	4.06603	5.52424	3.07987	5.07731
Ca_linc_0300	Ca2	10643874	10644203	329	1	0.276596		1.43835	0.526935	3.57061	0.702958	0.509566	0.431711	2.10434	1.67389	1.07021	0	0.321571
Ca_linc_0301	Ca2	10644420	10644807	387	1	0.299742		1.73798	1.81916	2.00313	0.157874	0.351839	0.447123	1.99785	2.77384	1.10842	0.291818	0.222034
Ca_linc_0302	Ca2	10645952	10646557	605	1	0.340496		0.452899	2.15694	0.42161	0.2096	0.802247	0.74764	1.07673	0.632478	0.926703	0	0.101255
Ca_linc_0303	Ca2	10877177	10877677	500	1	0.364		0	0.674643	0.857156	1.91078	0.869873	0.644846	1.34711	0.714369	0.799289	0.360739	0.411712
Ca_linc_0304	Ca2	11696741	11697064	323	1	0.346749		0.376484	0.551696	0	0.246224	0	0	3.30484	1.75255	1.68075	0.442497	0
Ca_linc_0305	Ca2	11758261	11758740	479	1	0.365344		0.330407	0	0.102527	0	0	0.0991692	0	1.69186	2.33549	0.582511	0.590951
Ca_linc_0306	Ca2	12159239	12159992	753	1	0.310757		0.992062	0	0.0513068	0	0	0	0.181427	2.84782	1.16874	0.194335	0
Ca_linc_0307	Ca2	12160186	12160557	371	1	0.339623		0.543654	0.398332	0.168698	0	0	0	0.39769	1.77151	2.83157	0.319489	0
Ca_linc_0308	Ca2	12491954	12492560	606	1	0.358086		0	0.33101	0.21028	0	0	0.271192	1.40452	1.15666	0.756323	0.265493	0.505011
Ca_linc_0309	Ca2	12937926	12938514	588	1	0.294218		0.354733	1.03964	1.39429	0.511311	0.502687	1.41961	1.72995	0.660518	0.0879806	0.138977	0.528717
Ca_linc_0310	Ca2	13054398	13054714	316	1	0.306962		0	0	0	0	0	0	0	0	3.55426	0	0
Ca_linc_0311	Ca2	13846315	13846657	342	1	0.307018		0	1.91869	0	0.84725	5.10249	0.982474	0.4789	0	0.243556	3.07785	1.46364
Ca_linc_0312	Ca2	15237235	15237748	513	1	0.307992		0.293988	0	5.47354	0.0913816	0	0	0.215056	1.09482	0.765604	0.172768	0.525815
Ca_linc_0313	Ca2	15253347	15253588	241	1	0.423237		0	0	0	0.629582	2.47614	7.86682	1.27821	0	0	0	0
Ca_linc_0314	Ca2	16655418	16655849	431	1	0.324826		2.80303	1.76037	1.24256	0.12595	0	0.240374	0.146461	0.186403	0.148972	1.41194	2.32764
Ca_linc_0315	Ca2	16656419	16656834	415	1	0.325301		0.861662	0.947003	1.60426	0	0.305262	0.258622	0.157579	0	0.160282	0.253187	2.50434
Ca_linc_0316	Ca2	16812971	16813295	324	1	0.32716		1.12071	1.64228	3.01393	0.732497	0.529381	0	0.273271	0	0	0	0.334075
Ca_linc_0317	Ca2	18022857	18023140	283	1	0.34629		0	0	0	0	0	0	1.17783	0.999379	0.798705	0	2.39987
Ca_linc_0318	Ca2	18239575	18240716	1141	1	0.331288		0	0	0	0	0	0.0581305	0	0.586019	0.0360265	0	0
Ca_linc_0319	Ca2	18240829	18241438	609	1	0.422003		0	0	0.0695733	0.0691587	0.317725	0	0.328025	1.04371	1.41801	0	0
Ca_linc_0320	Ca2	18316001	18316371	370	1	0.324324		0	0	0	1.39883	1.93745	0.984858	3.60053	0.763727	0.813824	3.53526	0.733627
Ca_linc_0321	Ca2	18316455	18316671	216	1	0.319444		0	0	0	0	0	3.77123	9.19162	3.50937	0	0	0
Ca_linc_0322	Ca2	18387225	18387985	760	1	0.342105		0	0	0.202641	0.90043	0.462707	0.490014	0.776274	0.683983	0.546637	0.191886	0.365
Ca_linc_0323	Ca2	18719258	18719573	315	1	0.326984		0	0	3.73608	0.263874	0	0.240916	0	0	0	0	0
Ca_linc_0324	Ca2	18785537	18786807	1270	1	0.30315		1.19159	0.498897	1.26773	0.5689	0.482452	0.638655	0.965054	1.3471	0.759951	1.05039	0.646978
Ca_linc_0325	Ca2	20466091	20466336	245	1	0.326531		3.31575	10.9324	1.02889	1.18511	8.22273	11.4448	1.21276	0.771746	3.08388	0.974284	2.9652
Ca_linc_0326	Ca2	21856790	21857199	409	1	0.354523		0	0	1.65121	0	0	0	0	0.206422	0	0	0
Ca_linc_0327	Ca2	22420651	22420934	283	1	0.34629		4.2937	29.8867	5.3294	0.725789	3.80284	0.966542	0.785223	0.999364	1.59738	1.26164	0.47997
Ca_linc_0328	Ca2	22472303	22472893	590	1	0.279661		0.117631	0	0.730027	0	0	0.282449	0.0860485	1.31418	0.525145	0	0
Ca_linc_0329	Ca2	22473109	22473646	537	1	0.309125		0.409149	0	0.507842	0.253759	0.193266	0.245606	0.299298	1.77763	1.3192	0.160296	0.487857
Ca_linc_0330	Ca2	22917353	22917759	406	1	0.352217		0	0	0	1.13866	10.5223	11.3458	2.46895	0	0	0.264462	0
Ca_linc_0331	Ca2	23419672	23420600	928	1	0.367457		0.125349	0.0918422	0.116689	0.688492	0.17763	0.376225	0.412623	0.17505	0.326433	0.0736637	0
Ca_linc_0332	Ca2	23530517	23530720	203	1	0.349754		3.11738	2.28409	11.608	5.03005	0	5.61397	1.1402	0	1.15976	7.32798	0
Ca_linc_0333	Ca2	23662866	23663722	856	1	0.346963		0	0	0.0863899	1.48893	0.394523	0.501366	0.458226	0.129598	0.36251	0.32722	0.497942
Ca_linc_0334	Ca2	23664197	23664595	398	1	0.336683		0	0	0.290777	1.93046	0.331977	0.56251	0	0.218105	0.697234	0.826033	0
Ca_linc_0335	Ca2	23796300	23796730	430	1	0.427907		0.402208	4.42043	1.24807	2.6572	4.27472	2.89728	4.4133	0.748916	1.49633	0.709097	0.179843
Ca_linc_0336	Ca2	23805239	23805865	626	1	0.338658		0.32275	0	0.400602	1.45867	0.762274	0.710388	1.65267	0.901447	0.400241	0	0.0962094
Ca_linc_0337	Ca2	24169101	24169699	598	1	0.326087		0.115239	0	0.357592	0.213423	1.14313	2.90541	1.09589	0	0	0	0.103056
Ca_linc_0338	Ca2	24454459	24454752	293	1	0.447099		0	6.42189	0.906579	0	0	2.92298	0	0	1.81152	4.00617	0
Ca_linc_0339	Ca2	24797342	24798103	761	1	0.30749		2.36302	1.31345	0.353985	0.19973	0.923751	0.929353	2.14582	7.73787	11.3981	12.2587	7.65122
Ca_linc_0340	Ca2	25695705	25697425	1720	1	0.313953		4.96672	3.50755	2.04254	1.48674	2.84075	4.31053	0.875474	1.25351	1.53609	2.3913	1.60541
Ca_linc_0341	Ca2	25699343	25699603	260	1	0.323077		0	0	0	0.479918	4.88189	3.7224	0	0	0	0	0.616161
Ca_linc_0342	Ca2	25699698	25700010	312	1	0.314103		0	0	0	0	1.16602	2.96359	0	0	0	0	0
Ca_linc_0343	Ca2	25742183	25742812	629	1	0.349762		0	0	0	0	0	0	1.71913	0.69617	0.238447	0	0.382118
Ca_linc_0344	Ca2	25747316	25748100	784	1	0.316327		0.0782491	0.687992	0.291372	0.0479167	0.221771	0.0469719	0.11448	0.509953	0.232887	0.919694	0.699765
Ca_linc_0345	Ca2	27097155	27097471	316	1	0.357595		0	0	0	0	0	0	0.291194	2.59425	3.25807	0	0
Ca_linc_0346	Ca2	27725855	27727161	1306	1	0.349923		1.72896	0.542915	10.5257	2.17556	0.933368	2.05103	1.17442	1.03479	0.827002	0.774142	0.809901
Ca_linc_0347	Ca2	27800620	27800987	367	1	0.256131		0.556804	0	2.41885	0.891062	0	0.334235	0.203651	1.55513	0.414285	0.327219	0.248964
Ca_linc_0348	Ca2	28107443	28107959	516	1	0.28876		2.62041	0.853315	2.34902	1.62852	1.03148	2.09733	0.319477	0.677672	1.1915	3.07987	1.0415
Ca_linc_0349	Ca2	28262472	28262900	428	1	0.301402		1.21741	0	1.38515	0	0.28753	0	0.742129	0.56671	1.20777	0	0.725805
Ca_linc_0350	Ca2	28435882	28436150	268	1	0.537313		0	0	0	0	0.891232	0	0	0	1.87181	8.13114	1.12486
Ca_linc_0351	Ca2	28589462	28589900	438	1	0.347032		0.582646	0	0.843721	1.70816	0.55044	0.466339	0.426213	0.723263	1.01155	1.82615	1.73682
Ca_linc_0352	Ca2	28590676	28590900	224	1	0.330357		3.33258	0	3.44705	0	4.72256	8.00201	0	3.10266	0	0	1.98684
Ca_linc_0353	Ca2	28590990	28591532	542	1	0.346863		0.940536	0	1.08402	0.0832961	0.190403	0.161312	0.393151	0	0	0	0.120157
Ca_linc_0354	Ca2	28591777	28592127	350	1	0.331429		1.24008	0.454299	1.92401	0.199847	0	1.4888	0.453567	0.28863	0	0.364379	0.277244
Ca_linc_0355	Ca2	28872877	28873131	254	1	0.318898		4.44141	0	12.8631	0	11.5387	23.995	12.9958	14.4724	12.1171	2.61008	4.63383
Ca_linc_0356	Ca2	29241309	29241643	334	1	0.347305		0	0	1.93549	0	0	1.45609	0	0.322615	0	0	0
Ca_linc_0357	Ca2	29984909	29985417	508	1	0.338583		0.298832	0	0.185458	0	0	0	0	0.556429	1.88996	0.526844	0.13362
Ca_linc_0358	Ca2	30184481	30185048	567	1	0.326279		2.627	2.93301	3.18303	1.47047	0.531811	0.750928	0.64056	1.28111	1.76848	2.20544	1.67805
Ca_linc_0359	Ca2	30300247	30300510	263	1	0.247148		1.99634	0	0	0.461433	0	4.79349	0.486782	0.619534	0.990259	0	0
Ca_linc_0360	Ca2	30522863	30523169	306	1	0.326797		0	0	0	0.28657	0.613533	0	0	0	0	1.5266	6.96926
Ca_linc_0361	Ca2	30674665	30675045	380	1	0.384211		0	0	0	0.49339	1.46289	1.70415	0	0	0	0	0
Ca_linc_0362	Ca2	30846246	30846454	208	1	0.3125		4.29394	0	6.218	0	6.08489	29.2127	33.5054	39.9769	33.0144	3.3652	3.83998
Ca_linc_0363	Ca2	31141002	31141323	321	1	0.386293		0	0	0	2.50436	0	0	0.279757	0.35605	0	0.449493	0.342004
Ca_linc_0364	Ca2	31534252	31535127	875	1	0.331429		2.56989	2.18025	0.92336	0.743717	1.05419	1.78625	2.02832	5.28887	4.6294	1.11281	1.45149
Ca_linc_0365	Ca2	31613012	31613833	821	1	0.316687		8.53211	0	0.136942	0.764911	0	0	0.269024	0.547824	0.985093	0.864495	0.855095
Ca_linc_0366	Ca2	31981807	31983566	1759	1	0.307561		0.991757	1.70978	1.66545	1.2548	0.90938	1.52336	0.490768	1.16774	1.25881	3.66838	1.59121
Ca_linc_0367	Ca2	31983796	31984190	394	1	0.248731		0.239182	0	3.11721	0.303557	0	0.430733	0.524895	0.22268	0.177965	0	0
Ca_linc_0368	Ca2	31996967	31997448	481	1	0.322245		0	0.240336	0	0.307031	0	0.590711	0	0	0	4.62637	0.293338
Ca_linc_0369	Ca2	32396348	32396971	623	1	0.29053		7.1514	1.11147	9.54889	0.80148	0.921286	1.49601	1.42673	7.76767	7.01411	5.4762	3.39147
Ca_linc_0370	Ca2	32431218	32431457	239	1	0.372385		43.0765	27.6167	59.0368	19.4832	25.4346	52.7939	28.2286	44.2821	49.4126	13.7122	28.0892
Ca_linc_0371	Ca2	32638533	32638965	432	1	0.365741		0.398794	1.16844	0.866066	2.00595	0.282482	0.717958	0.145854	0	0.296718	0.234368	0
Ca_linc_0372	Ca2	32663438	32663704	266	1	0.379699		12.2196	21.6763	9.18013	1.33217	10.0252	0.386066	0.940926	4.19135	6.2209	0.755906	7.47687
Ca_linc_0373	Ca2	32943282	32943684	402	1	0.328358		0	0	1.42459	0	0	0	0	0	0	0	0
Ca_linc_0374	Ca2	33057199	33057533	334	1	0.233533		0.346523	0	2.58066	0.225168	0.491052	0	0.253486	0	0.773498	0.407282	0.309888
Ca_linc_0375	Ca2	33798418	33798878	460	1	0.363043		38.6928	28.0899	20.2679	37.2148	92.8104	60.624	7.5305	7.436	8.31995	149.574	46.1891
Ca_linc_0376	Ca2	33927216	33927966	750	1	0.441333		0.498759	1.21813	0.206356	0.815322	0.117797	0.0498997	0.182424	0.0773913	0.185553	0.293106	0.520368
Ca_linc_0377	Ca2	34227807	34228439	632	1	0.289557		10.077	14.6112	11.9152	4.57458	3.90819	4.83924	4.96601	13.3319	15.5481	10.9712	29.7857
Ca_linc_0378	Ca2	34844248	34844607	359	1	0.325905		15.794	0	0.363033	0	0	0	0	0	0.435246	1.0313	0
Ca_linc_0379	Ca2	35485624	35486015	391	1	0.327366		0.486004	0.712185	1.20647	1.69768	2.06613	2.04219	1.59983	0.678709	0.542422	0.856831	0.651934
Ca_linc_0380	Ca2	35970583	35970886	303	1	0.343234		0.44447	9.1185	0	0	0.629852	0	0	0	0	0	0
Ca_linc_0381	Ca2	36149362	36150058	696	1	0.372126		0.645821	0	0.343544	0.906711	0.522963	0.830764	0.472426	0.343579	0.274587	0.216884	0
Ca_linc_0382	Ca2	36154464	36154824	360	1	0.236111		0	0	1.98416	0.373254	0	0.348943	0.425225	0	0	0.341767	0
Ca_linc_0383	Ca2	36611913	36612587	674	1	0.317507		0.386334	0	0	0.712574	0	0.115956	0.0706521	0.0899199	0.431182	0.113519	0.0863726
Ca_linc_0384	Ca3	6942070	6943194	1124	1	0.298043		0.614668	0.602441	1.6653	3.21401	2.04363	2.80811	1.67735	2.06896	0.965988	0.582623	0.578251
Ca_linc_0385	Ca3	10019132	10022364	397	3	0.403023		0	0	0	0.195845	0	1.62812	0.688543	1.63075	3.62431	1.3262	2.01403
Ca_linc_0386	Ca3	10056554	10058384	876	2	0.300228		0.471483	0.312558	0.0965764	0	0.349926	0.0461143	0.688178	1.99791	4.07287	0.601403	0.541539
Ca_linc_0387	Ca3	13301017	13307999	876	2	0.361872		2.61264	3.82329	2.07493	4.9909	8.13253	9.35664	10.1344	5.84126	6.93533	9.85015	4.10749
Ca_linc_0388	Ca3	17341040	17341271	231	1	0.285714		0	0	14.5037	4.73558	13.4125	7.89451	0	7.39315	9.24317	0	4.12952
Ca_linc_0389	Ca3	17912249	17912815	566	1	0.337456		16.1783	10.0662	17.808	28.5093	46.8897	36.2037	42.0525	37.6361	42.5914	67.7501	38.8029
Ca_linc_0390	Ca3	18624264	18625393	1129	1	0.339238		9.9087	6.04535	14.1453	11.6576	14.5974	9.29151	5.66562	5.59452	6.83627	6.41596	7.55654
Ca_linc_0391	Ca3	18915361	18916111	512	2	0.341797		5.02681	9.36779	17.9819	13.2879	11.4986	12.5033	15.2309	20.2715	23.5875	28.2751	34.0682
Ca_linc_0392	Ca3	19486413	19487562	613	2	0.376835		2.38648	12.5276	1.44818	3.21165	8.60866	2.49687	2.11902	1.1549	1.39142	1.25455	3.38832
Ca_linc_0393	Ca3	22622094	22624320	647	2	0.346213		5.81296	6.05518	4.30699	6.66873	9.75074	8.30062	4.99413	5.86778	4.15116	3.79042	4.5677
Ca_linc_0394	Ca3	24662749	24664245	224	2	0.428571		1.30113	10.097	9.32047	1.82106	0	3.21051	5.28063	2.36029	0.929946	4.6816	6.12738
Ca_linc_0395	Ca3	25870505	25872500	1034	4	0.366538		0.364761	12.9921	3.59548	8.13563	5.57507	3.94114	5.29437	3.55034	2.68573	3.2356	6.89872
Ca_linc_0396	Ca3	26014396	26015910	322	2	0.381988		0	9.61697	0.388873	0.257358	0.346639	0	0	0	0.223422	0	0
Ca_linc_0397	Ca3	27313900	27314614	714	1	0.347339		0.207283	0	0	0.559068	0	1.38542	3.75721	1.59312	2.00673	1.54519	0.587118
Ca_linc_0398	Ca3	28391716	28396048	3054	6	0.314014		9.06824	4.27911	65.782	6.11464	8.03289	9.04097	6.31895	5.56225	5.2229	5.66539	6.14587
Ca_linc_0399	Ca3	29021220	29021600	281	2	0.345196		0	0	0	0	0	6.1092	0	0	0	0	0
Ca_linc_0400	Ca3	33058797	33059531	734	1	0.333787		3.09642	2.91059	1.21984	0.0837272	1.74132	0.286727	0.675313	1.79004	2.58363	9.8261	7.2987
Ca_linc_0401	Ca3	36984213	36985598	1385	1	0.296029		23.9655	44.5034	20.4217	21.2824	21.9122	20.4077	10.8635	7.66137	11.5413	24.3918	23.5122
Ca_linc_0402	Ca3	38007504	38007906	319	2	0.360502		0.941036	0.641858	1.96654	0	0	5.9961	1.38082	1.77434	1.77778	1.47091	1.26298
Ca_linc_0403	Ca3	39716914	39717377	364	2	0.351648		7.65725	2.25658	2.24505	6.75033	11.7041	22.6004	3.63403	8.58286	13.5951	12.9755	2.90196
Ca_linc_0404	Ca3	4438369	4440327	1958	1	0.308989		0.922477	14.0643	8.85284	4.9978	31.6729	3.08789	1.17007	1.43636	0.366935	2.08602	5.83632
Ca_linc_0405	Ca3	4687624	4688705	620	2	0.330645		1.14061	2.06592	0.799224	0.482611	1.79049	1.08997	1.55138	2.09283	1.2685	0.797897	3.80395
Ca_linc_0406	Ca3	5306827	5307586	349	2	0.366762		0	10.0891	0	0	0.320151	0	0	0	0	0	0.24522
Ca_linc_0407	Ca3	7046208	7049176	899	4	0.412681		16.5158	26.7489	22.4381	8.60962	18.4446	13.1253	9.41236	7.02863	10.3082	8.87668	19.388
Ca_linc_0408	Ca3	9931603	9933565	1204	2	0.319767		0.677002	0	1.27225	4.85009	4.40663	2.97349	4.55489	5.26797	5.04861	9.20128	7.51347
Ca_linc_0409	Ca3	15092106	15093158	1052	1	0.310837		3.68363	4.39366	9.51971	4.88529	4.30002	11.8245	8.93367	11.0522	8.74896	5.70246	6.35014
Ca_linc_0410	Ca3	15781787	15782376	506	2	0.343874		3.87246	6.54278	7.96098	1.63574	1.19793	2.52415	2.83007	2.42926	1.76704	2.15871	3.02001
Ca_linc_0411	Ca3	16227512	16228640	353	2	0.354108		0	1.40954	0.797673	0	0.418656	0	1.13237	0.563302	1.82091	0.754226	2.76181
Ca_linc_0412	Ca3	19001187	19005005	497	3	0.338028		1.81519	1.77834	1.81594	5.7858	4.67424	4.00618	5.42169	4.77288	3.26733	7.83336	7.95694
Ca_linc_0413	Ca3	19219102	19222061	804	2	0.312189		0	0.238341	0.0792404	0	0.156518	0.0614773	0.13183	2.2398	1.56911	4.05516	2.20789
Ca_linc_0414	Ca3	21073898	21075022	623	2	0.316212		1.68947	11.4924	3.79469	1.65009	1.45178	1.9311	2.75408	11.2668	7.65314	6.52828	3.41161
Ca_linc_0415	Ca3	26180104	26183070	536	2	0.416045		10.1123	3.56839	11.8214	10.05	19.5899	14.2932	11.3151	16.4241	15.3701	9.0138	20.0899
Ca_linc_0416	Ca3	26299901	26300683	782	1	0.299233		1.66942	1.40408	0.16664	1.94319	0.644758	1.18298	0.204275	0.472235	0.214171	0.67322	0.359755
Ca_linc_0417	Ca3	26926663	26927706	406	2	0.332512		0.481894	0.369286	0	2.14608	0	0	0.386498	0	0	0	0
Ca_linc_0418	Ca3	30762224	30763321	677	3	0.358936		2.24433	10.7877	4.52837	9.74504	14.5027	11.4276	11.7051	8.02046	5.66284	5.46158	4.92728
Ca_linc_0419	Ca3	34476362	34477245	737	2	0.34057		0.418852	0.482464	0.575732	0.45574	2.56131	3.09632	3.26504	2.6087	2.4141	0.204869	1.72479
Ca_linc_0420	Ca3	35629992	35631789	316	2	0.443038		0	0	0	0	1.32964	2.1726	0.46655	0	0	0	0
Ca_linc_0421	Ca3	449955	450256	301	1	0.425249		1.35733	0.663007	0	1.80416	1.92346	0	3.30969	0.842458	0.336645	0	1.21383
Ca_linc_0422	Ca3	513939	514449	510	1	0.343137		0.445313	0.217519	1.47395	0.923085	0.841396	0.267315	0.108584	0.552786	0.662677	0.69786	0.398234
Ca_linc_0423	Ca3	514870	515620	750	1	0.381333		0	0	0.257945	0.458618	0.117797	0	0.121616	0	0	0	0.0743383
Ca_linc_0424	Ca3	782723	783033	310	1	0.370968		0	0	2.59651	0.276077	0	1.0046	0	0	0	0	0
Ca_linc_0425	Ca3	954491	955152	661	1	0.314675		0	0	0	0	0	0.536661	0.290657	1.01729	1.03474	0.467006	1.59898
Ca_linc_0426	Ca3	1082583	1082908	325	1	0.4		0	0	0	0.242137	0	0	7.59273	7.93777	3.30983	3.92125	11.9342
Ca_linc_0427	Ca3	1321246	1321492	246	1	0.414634		9.00127	3.59737	2.03137	1.75146	2.31919	0	2.39438	5.33288	1.21772	1.92356	1.46357
Ca_linc_0428	Ca3	1329370	1329598	228	1	0.438596		0	0	0	2.33336	0	8.17162	0.765999	0	0.779135	0	0.936438
Ca_linc_0429	Ca3	1330690	1331096	406	1	0.403941		0.900034	0.329725	0.418926	3.41599	6.69599	6.75347	4.60871	0	0.669677	0.793386	0.603661
Ca_linc_0430	Ca3	1484489	1484836	347	1	0.288184		0	0	0.196304	0.816737	0.448238	3.2279	1.85108	17.3747	13.4161	2.23063	0.282869
Ca_linc_0431	Ca3	1489451	1490330	879	1	0.250284		0	0	0	0.041069	0	0.161423	0.540956	2.12804	1.30055	0.0790153	0.0601202
Ca_linc_0432	Ca3	1491920	1492348	428	1	0.324766		0	0	0	0	0	0.243599	1.78111	5.6671	4.83107	0	0
Ca_linc_0433	Ca3	1918177	1918820	643	1	0.345257		1.86142	3.03078	1.79707	2.35596	1.02581	1.80023	1.05906	0.866496	0.769445	0.121545	0.554876
Ca_linc_0434	Ca3	2179180	2179716	536	1	0.347015		1.64153	1.00228	1.01875	0.593946	2.71389	1.47808	2.00134	2.67449	1.52674	2.73326	3.7923
Ca_linc_0435	Ca3	2421861	2422206	345	1	0.342029		0.320636	0	0.994948	0.621521	1.36311	2.50216	2.58005	1.19406	0.477143	0.753714	1.72043
Ca_linc_0436	Ca3	2423216	2423596	380	1	0.376316		0.516162	0.756378	0.320334	0.328927	0.365723	0	0.18879	0	0.384054	0.303333	2.30796
Ca_linc_0437	Ca3	2445311	2446008	697	1	0.367288		0.276218	0.404767	0	0.056552	0.26095	0	0.202057	0	0	5.08619	4.19927
Ca_linc_0438	Ca3	2638461	2638765	304	1	0.355263		1.32172	1.93683	1.64054	0.292079	1.87299	0	0.64457	2.05088	0.983435	0.517824	5.12193
Ca_linc_0439	Ca3	2908335	2908864	529	1	0.351607		3.35389	10.8534	3.20891	0.260209	0.990158	0.754986	0.102226	1.04083	1.14377	2.95648	2.37446
Ca_linc_0440	Ca3	3894281	3894586	305	1	0.308197		0.436735	0	0.542082	0	0.618891	1.04866	0	0	0.324956	10.7796	7.03012
Ca_linc_0441	Ca3	3894838	3895295	457	1	0.258206		1.07759	0	0.557303	0	0.509015	0.539054	0.131379	0	0.133632	3.79962	2.89101
Ca_linc_0442	Ca3	3896358	3896779	421	1	0.24228		0.209456	0	0.12999	0	0	0	0	0	0	2.95419	3.93355
Ca_linc_0443	Ca3	3897013	3897258	245	1	0.338776		2.48681	1.21472	2.05778	0	4.6987	5.97119	0	0.771746	0	26.3057	28.9107
Ca_linc_0444	Ca3	5666876	5667179	303	1	0.359736		0	0	0.827525	0	1.26099	0.26681	1.30077	1.24157	3.63782	1.56735	0.79496
Ca_linc_0445	Ca3	6089560	6091630	2070	1	0.317391		0.0729191	0.641129	0.935254	0.720862	0.516663	0.510677	0.248926	0.407329	0.452133	0.142841	0.282577
Ca_linc_0446	Ca3	6249615	6249898	283	1	0.360424		0	0	0	3.62895	0.760567	0	0	0	0	0	0
Ca_linc_0447	Ca3	6263475	6263919	444	1	0.346847		2.46155	0	0.587558	0.23765	0	0	0.138512	0.176305	0	0	0
Ca_linc_0448	Ca3	6267975	6268269	294	1	0.394558		5.3062	0	0.299369	0	0.683647	0	0	0	0	0	0
Ca_linc_0449	Ca3	6280166	6280522	356	1	0.320225		3.87553	0	0.185013	0	0	0	0	0.27758	0	0	0.26662
Ca_linc_0450	Ca3	6280911	6281532	621	1	0.318841		2.1775	0	0.0675687	0	0	0	0	0.101375	0	0.127965	0
Ca_linc_0451	Ca3	6283768	6284680	912	1	0.305921		2.49958	0.0939211	0.437534	0	0.0908333	0.192367	0	0.0596765	0.0953763	0	0.229268
Ca_linc_0452	Ca3	6285194	6285540	346	1	0.32659		5.09537	0	0	0	0	0	0	0.296521	0.236955	0	0.569605
Ca_linc_0453	Ca3	6286497	6286741	244	1	0.29918		15.1163	0	0.52118	0	0	0	0	0	0	0	0
Ca_linc_0454	Ca3	6289635	6290701	1066	1	0.304878		2.52645	0.0771313	0.881964	0	0	0	0.0385028	0.147014	0.156652	0.0618633	0.235353
Ca_linc_0455	Ca3	6291238	6291802	564	1	0.274823		5.42399	0	3.44445	0	0	0	0.36909	0.352322	1.0324	0.296513	0.564026
Ca_linc_0456	Ca3	6481663	6482028	365	1	0.326027		5.35411	0.41294	2.79815	1.44419	0.798656	0.338315	0.824547	1.83647	1.25803	3.31205	3.27604
Ca_linc_0457	Ca3	6482249	6484744	2495	1	0.291383		2.23698	0.435139	1.27772	1.47232	1.12212	1.30718	1.01369	1.36385	1.00161	1.90793	1.50479
Ca_linc_0458	Ca3	6941004	6941733	729	1	0.326475		0.34582	0.506761	0.375583	1.37895	0.857599	0.622773	1.39134	0.965882	0.450292	0.609685	0.773148
Ca_linc_0459	Ca3	6944599	6944819	220	1	0.354545		12.9846	19.0274	27.8378	9.86283	16.7275	14.8803	16.4063	21.9795	18.4442	15.2613	28.5017
Ca_linc_0460	Ca3	6945683	6945895	212	1	0.490566		2.67964	3.92671	0.831503	3.13331	5.69592	8.04275	1.96019	2.49476	0	1.57475	0
Ca_linc_0461	Ca3	8044488	8044956	468	1	0.361111		0	0	0	1.18345	0.731644	0.10331	1.00715	0.480681	0.128053	0	0
Ca_linc_0462	Ca3	8131766	8132222	456	1	0.423246		3.06533	1.58538	0.335712	1.80683	1.02208	0.324719	0.923311	0.839364	0.536654	1.90737	1.935
Ca_linc_0463	Ca3	8661321	8662162	841	1	0.321046		13.3221	0.104396	0.221065	0.43559	0.100955	0.0855304	0.52114	1.65815	2.17331	4.77278	6.68951
Ca_linc_0464	Ca3	8736485	8736766	281	1	0.330961		0.547687	0.802575	0.679798	0.371131	0	0	0.40064	1.0198	1.22253	1.28744	5.87742
Ca_linc_0465	Ca3	9590170	9590417	247	1	0.538462		0	21.309	0.501367	0	0	1.9398	0	0	0	0	0
Ca_linc_0466	Ca3	9590801	9591188	387	1	0.50646		3.47597	37.1108	1.23269	0	7.74046	1.49041	0.363245	9.9396	2.21684	41.1463	0.222034
Ca_linc_0467	Ca3	9930087	9930293	206	1	0.480583		0	0	6.43136	5.89985	0	11.5528	2.1659	0	1.10152	1.74001	0
Ca_linc_0468	Ca3	10023173	10023510	337	1	0.31454		0	0	0	0	0	0	0.496099	1.89418	3.02764	0.797096	0.909726
Ca_linc_0469	Ca3	10274141	10274503	362	1	0.309392		0	0	0	0	0	0	2.93967	0	0.427155	0.337375	0
Ca_linc_0470	Ca3	10336488	10336736	248	1	0.298387		0.797633	0	0	0.566936	0	4.78808	0	0.742602	0	0	0.713306
Ca_linc_0471	Ca3	11758458	11758921	463	1	0.384449		0.70172	0.257073	0.32662	1.53649	0.248599	0.210616	0.256659	0	0.26106	0.20619	0.627533
Ca_linc_0472	Ca3	12390197	12390598	401	1	0.371571		0.461419	2.70463	0.28636	0.438375	0.326935	0	0.675068	0.644376	0.514983	1.89814	0
Ca_linc_0473	Ca3	13147639	13147868	229	1	0.406114		0	0	0	1.52921	5.85005	10.532	0.754962	0.960851	0	0	0
Ca_linc_0474	Ca3	14074772	14075449	677	1	0.345643		0	0	0.833839	0	0	0	0.0702035	0.089349	0	0	0.0858241
Ca_linc_0475	Ca3	14075514	14076188	674	1	0.329377		0	0	1.13887	0.0593811	0	0.231911	0	0	0	0	0
Ca_linc_0476	Ca3	14202743	14204277	1534	1	0.327249		0.954967	0.549764	0.59266	0.661962	1.64326	1.55597	0.997958	1.30187	1.4211	0.721551	1.12851
Ca_linc_0477	Ca3	15093430	15093832	402	1	0.353234		1.60683	2.35463	1.70952	0.726755	0.325297	2.06691	0.839599	1.06856	1.36637	1.07919	0.410557
Ca_linc_0478	Ca3	15094054	15094591	537	1	0.316574		0.272766	0	1.35425	0.0845866	0	0	0	0.253954	0	0.3206	0.121964
Ca_linc_0479	Ca3	15094761	15095005	244	1	0.356557		7.55811	2.46125	1.56359	0	0	0	0	0.781893	0	0	0
Ca_linc_0480	Ca3	15538564	15538936	372	1	0.373656		14.3222	9.50384	13.752	1.72672	3.44646	6.32641	7.90709	5.78649	12.8683	6.98749	13.0497
Ca_linc_0481	Ca3	15692844	15693567	723	1	0.343015		0	2.30681	0.325654	0.0536619	0	0.577481	0.0639748	0.732795	0.520575	0.51395	0.312838
Ca_linc_0482	Ca3	16021333	16022415	1082	1	0.323475		0.67177	0	0.128279	1.13261	2.92909	5.05619	6.46391	7.26452	7.38218	1.76132	0.878018
Ca_linc_0483	Ca3	16533866	16534767	901	1	0.332963		113.411	187.371	129.455	112.701	167.264	116.383	75.4847	67.522	83.2218	123.426	86.2836
Ca_linc_0484	Ca3	16619716	16620020	304	1	0.4375		26.4344	91.6768	22.9676	7.00989	14.3596	17.7195	12.8914	11.0748	13.7681	19.6773	28.3678
Ca_linc_0485	Ca3	17316784	17317086	302	1	0.271523		21.5245	0.65712	26.7166	8.03988	13.3447	30.1486	11.4811	25.0493	31.3636	34.2585	8.42139
Ca_linc_0486	Ca3	17478694	17479337	643	1	0.37325		0	0	0	0	0.146544	0.434538	1.58859	0	0	0	0.0924792
Ca_linc_0487	Ca3	18327846	18328177	331	1	0.305136		0	0	2.19854	0.230579	0	0.212655	0	0.329815	0	0.416372	0
Ca_linc_0488	Ca3	18328278	18329113	835	1	0.341317		0.143839	0.21078	1.33901	0.4398	0.203832	0	0.10522	0.0669574	0.107024	0	0.32158
Ca_linc_0489	Ca3	18479925	18480237	312	1	0.439103		0.411414	0	0	0.27108	0.583009	1.23483	0.601909	1.14909	1.22446	4.35196	3.67918
Ca_linc_0490	Ca3	18530542	18532446	1904	1	0.346113		2.58802	0	0.0827909	0.371604	0.945217	1.28128	2.90806	3.22917	2.144	1.12892	1.69405
Ca_linc_0491	Ca3	18977384	18977638	254	1	0.358268		2.22073	0	0.91881	1.56178	3.14693	4.88788	0.541493	1.37833	1.65233	0	0
Ca_linc_0492	Ca3	18980745	18980975	230	1	0.373913		1.01733	0	1.89404	2.25526	1.44158	7.93862	1.48832	2.8413	2.27076	1.19566	1.81949
Ca_linc_0493	Ca3	18997181	18997829	648	1	0.429012		0.511231	1.4983	0.634548	0.944108	1.15913	0.552392	0.373972	0.666343	0.608616	0.600871	0.27431
Ca_linc_0494	Ca3	19403696	19404294	598	1	0.367893		0.345718	0.506611	0.357592	0.355705	0.163304	0.553412	0.252897	0.321865	0.0857445	0.677227	0.103056
Ca_linc_0495	Ca3	19514053	19514328	275	1	0.352727		0	3.41684	1.0853	3.97784	4.95633	3.84914	0	0	0.433729	1.37027	0
Ca_linc_0496	Ca3	19814061	19814541	480	1	0.370833		0.658414	0	1.94093	0.513644	1.39954	0.395237	0.602048	1.53247	0.489898	0.580396	0.147201
Ca_linc_0497	Ca3	20106379	20106580	201	1	0.293532		33.8972	99.3452	44.0773	0	34.3109	50.3856	30.7001	42.078	48.0409	39.8408	38.9745
Ca_linc_0498	Ca3	20169598	20169893	295	1	0.308475		0.9558	0.700309	0.593177	0	1.35445	2.00814	3.4959	0.889856	1.06675	0	0
Ca_linc_0499	Ca3	20760493	20760804	311	1	0.257235		2.07436	0	2.57473	0.273558	0.58791	0.498084	0	0	0	0	0.371011
Ca_linc_0500	Ca3	20806379	20806691	312	1	0.24359		0.411414	0	1.27663	0	0.583009	3.21056	0.601909	0.383029	0.612231	0	0
Ca_linc_0501	Ca3	21074314	21074535	221	1	0.298643		1.16244	0	1.44284	0	4.94185	11.8626	0.850342	7.5757	6.9194	4.0988	0
Ca_linc_0502	Ca3	21096497	21097479	982	1	0.323829		0	0	0.0361946	0	0	0	0.0426627	4.77817	3.29796	1.37095	0.0521553
Ca_linc_0503	Ca3	21254881	21255177	296	1	0.412162		5.20839	0	0.293852	0.632108	1.34195	0.568459	1.73182	1.32247	0.352304	1.11303	0
Ca_linc_0504	Ca3	21312756	21313092	336	1	0.285714		3.75689	0.500483	3.81528	0	1.93594	0	0.249838	0	0.254122	0.802842	0.305428
Ca_linc_0505	Ca3	21333008	21333505	497	1	0.396378		0	0	0	2.60692	0	0	0	0	0	0	0
Ca_linc_0506	Ca3	21373654	21373922	268	1	0.376866		0.628919	0	4.29343	0.433048	0	0.755062	1.84025	0	0	0	0.562428
Ca_linc_0507	Ca3	21420932	21422542	1610	1	0.352174		0.161309	0.141828	0.620678	0.312959	0.0914352	0.406691	0.306798	0.0901075	0.120023	0.113756	0.346211
Ca_linc_0508	Ca3	21424652	21425034	382	1	0.324607		0	0	1.26706	0.162527	0	0	0	0	0	0	0
Ca_linc_0509	Ca3	21693343	21693623	280	1	0.396429		0	0	4.12156	0.375366	0	0	0	0	0	0	0
Ca_linc_0510	Ca3	21797900	21798151	251	1	0.298805		0.768107	4.5023	3.81355	0	13.0617	7.83843	0	2.14534	1.71455	0.902788	1.3738
Ca_linc_0511	Ca3	22155272	22155664	392	1	0.295918		0	0	1.50011	0	0	0	0	0	0	0	0
Ca_linc_0512	Ca3	23217094	23217465	371	1	0.350404		18.2125	5.97505	25.4734	11.2942	13.0979	20.3967	6.95983	8.85808	11.1249	10.8638	11.4252
Ca_linc_0513	Ca3	23448903	23449196	293	1	0.238908		0	0	3.02193	0	0	0	0	0	0	0	0
Ca_linc_0514	Ca3	23449730	23450087	357	1	0.238095		0	0	4.04434	0	0	0	0	0	0	0	0
Ca_linc_0515	Ca3	23926335	23926696	361	1	0.299169		0	0	2.50955	0	0	0	0	0	0.21491	0	0
Ca_linc_0516	Ca3	24096546	24096789	243	1	0.411523		50.2007	558.584	40.1318	18.9298	42.2009	24.5164	13.0707	21.3882	17.7265	23.0012	38.0453
Ca_linc_0517	Ca3	24794109	24794735	626	1	0.402556		1.9365	0.472954	2.60392	3.8456	2.28682	2.58323	1.33788	3.10498	3.04183	3.54052	1.34693
Ca_linc_0518	Ca3	25184144	25184402	258	1	0.406977		0.705448	0	0.437807	0	0	2.96429	5.16044	3.94066	0.524894	1.65828	1.8926
Ca_linc_0519	Ca3	25200617	25201088	471	1	0.276008		27.7366	0	0.316814	0	0	0	0	0	0	0	0
Ca_linc_0520	Ca3	25654445	25654806	361	1	0.409972		0	0	0	3.70646	1.22791	0.346767	0.211287	0	0	0	0
Ca_linc_0521	Ca3	26044505	26044861	356	1	0.300562		0	2.62114	0	0	0.844913	1.96851	0	0.832645	0.665447	1.05117	0.799797
Ca_linc_0522	Ca3	26399942	26400227	285	1	0.280702		2.6305	5.39654	5.55062	1.41983	2.23657	1.89485	5.00299	14.6943	6.26341	3.09171	6.58682
Ca_linc_0523	Ca3	26431458	26431947	489	1	0.312883		0	0	1.58276	0	0	0.287049	0	0.148399	0.1186	0	0
Ca_linc_0524	Ca3	26436610	26436950	340	1	0.323529		0	0	2.47211	0	0	0	0	0	0.246987	0.780301	0
Ca_linc_0525	Ca3	26693245	26694049	804	1	0.348259		13.6906	8.64551	6.66575	3.61076	7.93178	5.7664	4.86909	11.901	8.61074	14.7576	15.7606
Ca_linc_0526	Ca3	26798300	26798860	560	1	0.328571		0.382675	0.186923	1.34578	0.315839	0	1.53143	0.279932	0.237525	0.0949191	0.149925	0
Ca_linc_0527	Ca3	26799231	26799451	220	1	0.318182		0	0	0	0	0	7.08586	0.863488	0	1.75667	0	0
Ca_linc_0528	Ca3	26799834	26800445	611	1	0.289689		0.223107	0	0.761541	0.27524	0.632327	2.07588	0.244808	0.103865	0.166012	0.131113	0
Ca_linc_0529	Ca3	26801928	26802736	808	1	0.368812		0.0751371	0	0.606199	0.551759	0.425903	1.57863	0.384746	0.0699532	0.111813	0.0883118	0
Ca_linc_0530	Ca3	26806529	26807247	718	1	0.391365		0	0	0.328825	0.758724	0.375416	0.265048	0.452185	0.411072	0.197117	0.311373	0
Ca_linc_0531	Ca3	26816042	26816678	636	1	0.402516		1.0509	0	0	0	0	0	0	0	0	0	0
Ca_linc_0532	Ca3	26835970	26836443	473	1	0.308668		1.18227	0	1.04818	0	0	0	0.247098	0.471728	0.251336	1.9851	1.05728
Ca_linc_0533	Ca3	26836725	26837170	445	1	0.325843		0.565685	0.276316	0.468092	0	0	0	1.65522	1.40442	0.701503	0.886497	0.168627
Ca_linc_0534	Ca3	26838499	26840040	1541	1	0.280337		0.576765	0.0994335	1.57917	0.102886	0.0961559	0.142563	0.198546	0.505385	0.429146	0.717771	0.940555
Ca_linc_0535	Ca3	26864973	26865318	345	1	0.330435		0	0.939714	0.596969	0	0	1.92473	1.64185	1.19406	1.19286	0.753714	3.15412
Ca_linc_0536	Ca3	27038092	27038935	843	1	0.310795		1.27833	0	0.440745	0.738147	0.603833	0.767362	0.0519507	0.0661184	0	0	0
Ca_linc_0537	Ca3	27146632	27146917	285	1	0.287719		0.526176	0.770934	0.979504	3.19461	2.23657	5.68454	6.54262	2.44899	3.13156	0.618341	0.470476
Ca_linc_0538	Ca3	27308486	27308888	402	1	0.323383		0	0	0	0	0	0	1.34333	2.13709	0.512388	1.07918	1.64223
Ca_linc_0539	Ca3	27399632	27400023	391	1	0.368286		0	0	1.80971	0.154334	0.344355	0	0	0.226236	0	0	0
Ca_linc_0540	Ca3	28179279	28179605	326	1	0.282209		1.47145	0	2.05468	2.16125	0.521291	0.883288	1.88367	2.05489	1.36855	0	0
Ca_linc_0541	Ca3	28261876	28262375	499	1	0.316633		3.69559	4.28725	4.3959	1.05462	4.14593	3.88221	5.8573	7.88474	8.36375	0.361965	1.65244
Ca_linc_0542	Ca3	28368790	28369427	637	1	0.310832		0	0	1.95206	0.0645782	0	0	0	0	0	0	0
Ca_linc_0543	Ca3	28370234	28371238	1004	1	0.305777		0	0	1.51354	0	0	0	0	0	0	0	0
Ca_linc_0544	Ca3	28388065	28388670	605	1	0.319008		0	0	1.96751	0	0	0	0	0	0	0	0
Ca_linc_0545	Ca3	28887316	28887979	663	1	0.331825		15.3296	2.029	8.77716	1.52092	14.4356	8.07416	2.17042	8.74735	19.4272	26.7357	36.7931
Ca_linc_0546	Ca3	28953475	28953756	281	1	0.298932		0	0	0	0	0.77612	3.94523	0.40064	1.0198	0.407511	0	0
Ca_linc_0547	Ca3	29449353	29449917	564	1	0.308511		0.882973	0	2.34849	0.156113	0	0	0	0.117436	0.375419	0.148256	0.564017
Ca_linc_0548	Ca3	29780678	29781377	699	1	0.310443		84.8228	0	1.53657	0.619506	3.76847	3.74316	1.20744	0	0	0	0
Ca_linc_0549	Ca3	29808220	29808606	386	1	0.295337		0.249639	0	1.70421	0	0	0	0	0	0.371491	0	0
Ca_linc_0550	Ca3	29953775	29954529	754	1	0.335544		6.51919	0.120926	1.22912	1.11276	1.1694	2.27868	2.29389	2.53532	2.57883	2.52176	1.47594
Ca_linc_0551	Ca3	30863608	30864464	856	1	0.264019		0.69601	2.03986	2.11655	0.297797	0.197292	0.501401	0.509141	0.194397	0.155361	1.22707	0.373456
Ca_linc_0552	Ca3	30864937	30865551	614	1	0.241042		0.996626	0.649092	2.81767	0.136605	0.156971	0.598316	0.243015	0.206192	0.0823941	1.56183	0.0990289
Ca_linc_0553	Ca3	30873243	30874625	1382	1	0.307525		1.15526	0.564303	23.8032	0.631231	0.927693	1.06335	0.78875	1.50578	1.37533	0.814696	1.58413
Ca_linc_0554	Ca3	31132190	31132711	521	1	0.337812		3.2954	0.419917	0.0889196	0	0.203038	0	0	0	0.319822	1.0104	0.640653
Ca_linc_0555	Ca3	32576513	32576924	411	1	0.306569		2.85451	0.321767	0.272544	0.277458	0.311161	0.395429	0.321248	0.204428	0.816892	0.774237	0
Ca_linc_0556	Ca3	32918363	32918749	386	1	0.326425		8.23823	2.92654	4.02812	5.71624	3.18384	3.59669	3.10444	2.55658	5.01517	4.10775	4.0187
Ca_linc_0557	Ca3	32918803	32919165	362	1	0.325967		6.88924	2.52379	7.12568	9.38916	3.25413	7.58179	6.2993	9.35341	9.39745	11.4707	14.1187
Ca_linc_0558	Ca3	33190550	33191560	1010	1	0.347525		0	0	0.314427	0	0	0	4.69448	5.34581	3.05766	0.926301	2.86951
Ca_linc_0559	Ca3	33245655	33246167	512	1	0.316406		0.147472	0	1.28131	0	0.208981	0	0.107878	0	0.329183	0.34666	0.131881
Ca_linc_0560	Ca3	33246366	33247049	683	1	0.320644		0.568601	0	0.823383	0.524169	0.268585	0.227549	0	0.264686	0.282048	0.111383	0.254244
Ca_linc_0561	Ca3	33357461	33358034	573	1	0.333333		0	0.180328	0.534596	1.44587	1.22069	0.44322	0.63013	0.687407	0.183124	0.28927	0.110048
Ca_linc_0562	Ca3	33755659	33755991	332	1	0.358434		4.57137	3.09177	7.63815	4.57499	4.48478	3.1663	2.31509	5.5655	1.8315	0.413324	1.25787
Ca_linc_0563	Ca3	33760180	33760605	425	1	0.477647		4.11322	3.3151	4.08431	12.8237	3.78871	1.97528	1.50443	1.3403	1.53023	0.725178	1.10351
Ca_linc_0564	Ca3	33936391	33936768	377	1	0.360743		0	0	0.814585	0	0	4.56989	0.192031	0	0	0.925623	0
Ca_linc_0565	Ca3	33943846	33944175	329	1	0.407295		1.79794	4.74242	2.23163	0.234319	0.509566	0.431711	0	0.669556	0.535107	1.26791	1.60786
Ca_linc_0566	Ca3	34455059	34455361	302	1	0.301325		8.07168	14.4566	27.5514	27.3951	30.5021	16.9586	23.2901	22.5444	21.0203	15.2846	15.2387
Ca_linc_0567	Ca3	34456580	34456784	204	1	0.343137		0	0	2.85225	1.23086	0	6.43733	1.12065	1.42627	0	0	0
Ca_linc_0568	Ca3	35283787	35284215	428	1	0.352804		4.26138	1.18932	1.00738	1.40488	0.575061	1.82702	0.296852	0.188903	1.0568	0.953918	0.181451
Ca_linc_0569	Ca3	35544867	35545499	632	1	0.332278		0.742513	1.55439	3.81813	1.37237	2.55535	2.99269	1.16391	2.37012	1.89425	2.49344	1.51779
Ca_linc_0570	Ca3	35574086	35574499	413	1	0.280872		0	0.956066	3.3742	1.64805	2.46547	1.43603	1.43179	2.83462	1.45634	2.5561	1.3614
Ca_linc_0571	Ca3	35574685	35575377	692	1	0.257225		0	0.408919	1.09682	0.74287	0.39544	1.28425	1.02065	1.12579	1.03815	0.546635	0.415916
Ca_linc_0572	Ca3	36340650	36341001	351	1	0.350427		3.07975	6.76954	2.29358	4.36567	1.30928	0.924364	1.57701	0.573452	0.687452	2.17185	1.65249
Ca_linc_0573	Ca3	36341082	36341295	213	1	0.215962		0	5.79528	3.27248	0	1.86808	8.70464	0	0	0.980858	0	1.17889
Ca_linc_0574	Ca3	36341436	36342094	658	1	0.261398		1.49987	1.46526	1.61344	1.1074	1.27527	1.26049	0.29258	0.744741	0.297597	0.352572	0.804781
Ca_linc_0575	Ca3	37049417	37049936	519	1	0.375723		2.30703	0.633881	0.0894852	0.627077	0.408658	0	0	0	0	0	0
Ca_linc_0576	Ca3	37124364	37124760	396	1	0.371212		0.2367	1.38743	1.76278	0.300241	0.670849	0.284203	0.346298	0.440739	1.23283	1.39102	0.635027
Ca_linc_0577	Ca3	37404744	37405920	1176	1	0.386905		1.21354	1.09434	0.840031	1.33416	1.45512	1.7091	1.57058	0.782177	1.9448	0.603443	1.0435
Ca_linc_0578	Ca3	37428426	37428674	248	1	0.334677		0	0	0	0.566936	3.39095	6.22451	1.16696	3.71301	2.37394	0	0.713306
Ca_linc_0579	Ca3	37921097	37922154	1057	1	0.328288		0.10638	0	1.12235	0.161974	0.3015	0.0319292	0.116728	0.0990406	0.435341	0.250066	0.2854
Ca_linc_0580	Ca3	38033341	38033716	375	1	0.354667		0	0.778263	0.164803	12.3737	7.9024	6.05738	2.52527	0.494455	1.1855	0	0.712422
Ca_linc_0581	Ca3	38617268	38618347	1079	1	0.294717		0.622223	0.0759832	0.997571	0.189424	0.51435	0.373512	0.455164	0.724117	0.733035	0.426606	0.27822
Ca_linc_0582	Ca3	38908248	38909117	869	1	0.342923		0.409436	0.199994	0.974047	1.41767	0.580206	0.53252	0.549097	0.889437	0.710835	1.12286	1.28152
Ca_linc_0583	Ca3	39043111	39044066	955	1	0.310995		0.120839	0	1.34988	0.147422	0	0	0.0441976	0	0.179822	0.21304	0.0540318
Ca_linc_0584	Ca3	39316936	39317499	563	1	0.275311		0.126491	0	1.25602	0	0	0	0	0.117764	0	0.14867	0
Ca_linc_0585	Ca3	39477298	39477753	455	1	0.296703		0	0	1.57291	0.113396	0	0	0	0	0	0	0
Ca_linc_0586	Ca3	39502384	39502659	275	1	0.301818		11.0756	8.54211	14.8325	10.3424	5.78238	15.3965	8.52833	4.88436	8.24085	6.16624	7.29845
Ca_linc_0587	Ca3	39615807	39617550	1743	1	0.302926		1.88625	1.42524	1.81081	1.53581	1.42002	2.49458	1.74633	3.8415	3.59642	5.92352	4.66515
Ca_linc_0588	Ca3	39660708	39661364	656	1	0.358232		11.1482	3.23786	0.373982	33.805	1.42324	0.602893	0.661221	0.93505	0.747289	18.7691	1.25743
Ca_linc_0589	Ca3	39970782	39971124	342	1	0.266082		10.4747	3.35772	15.6423	6.35438	3.7109	14.3441	7.90185	6.39978	6.81958	2.30838	2.63456
Ca_linc_0590	Ca4	164373	164910	430	2	0.313953		12.7848	10.0608	17.5331	7.00433	11.2109	24.0587	9.18744	16.2589	15.1641	7.35145	14.5301
Ca_linc_0591	Ca4	3015855	3016289	266	2	0.285714		0	0	0	0	0	2.09933	0.950956	1.11842	1.76479	7.79532	2.1528
Ca_linc_0592	Ca4	3890448	3890842	394	1	0.461929		2.47293	23.1869	6.93623	4.31893	6.21001	4.70263	7.1386	8.29913	8.92114	10.1697	9.60031
Ca_linc_0593	Ca4	6214840	6215610	422	2	0.327014		1.645	0.743788	3.37267	3.24084	3.93245	1.48634	3.61493	4.38355	1.93659	2.82906	1.89384
Ca_linc_0594	Ca4	8364052	8364461	286	2	0.405594		3.95316	8.17976	1.16752	0.636112	1.95797	0.87677	0.66136	1.1443	1.76763	1.25829	0
Ca_linc_0595	Ca4	10558510	10559072	393	2	0.358779		0.25016	0.395363	1.26956	1.45187	0.644667	0.987033	1.08433	4.00986	6.35341	10.2523	3.33524
Ca_linc_0596	Ca4	11514353	11515279	926	1	0.338013		4.01542	1.86636	2.85066	2.77795	0.994303	2.26816	4.17164	2.9066	2.53319	5.56417	6.73585
Ca_linc_0597	Ca4	12300208	12301145	782	2	0.356777		8.54258	14.5415	9.06354	10.0876	13.2566	8.94395	7.8888	7.87068	6.90605	10.121	11.1353
Ca_linc_0598	Ca4	12472922	12474520	433	2	0.422633		9.66291	12.9886	10.3737	7.95851	15.2351	11.0327	8.21221	10.5079	12.4009	18.5191	32.1667
Ca_linc_0599	Ca4	12474630	12474985	243	2	0.349794		6.6242	10.6618	7.0943	19.6167	14.6861	9.95458	12.4558	8.9262	12.9028	31.0635	28.5122
Ca_linc_0600	Ca4	13113297	13115279	508	2	0.346457		0.329347	0	0.238481	1.53131	1.19843	0	0	0.159692	0	0	0
Ca_linc_0601	Ca4	14224763	14225343	494	2	0.356275		2.983	0.805607	3.61456	0.229386	0.740827	0.721793	0.271339	0.619105	0.493061	2.00002	1.3331
Ca_linc_0602	Ca4	14867129	14868351	1222	1	0.339607		2.54002	15.3276	14.9989	4.26949	5.21848	6.18492	14.3833	39.7567	29.2113	13.421	23.6251
Ca_linc_0603	Ca4	17595787	17598269	974	2	0.323409		3.34178	0	5.2401	1.01223	0.663586	0.528436	0.0656414	0.0629218	0.569166	0.926482	0.190106
Ca_linc_0604	Ca4	19351239	19351923	684	1	0.347953		0.556386	0	0.115047	1.41492	0.625844	0.257311	0.282294	0.24459	0.194686	0.240338	0.564487
Ca_linc_0605	Ca4	21418308	21420067	487	3	0.373717		0	0	0	0.900721	4.02661	6.5834	4.18694	0.12666	0	0	0
Ca_linc_0606	Ca4	22332948	22333649	512	3	0.302734		0	0	0	1.76638	0.582535	0.111847	0	0	0	0	0
Ca_linc_0607	Ca4	29988880	29989916	1036	1	0.305019		31.5935	0.449963	11.967	0.452411	0.660036	0.332236	0.678026	0.854346	2.15824	6.91642	4.51006
Ca_linc_0608	Ca4	39705217	39706917	905	3	0.370166		0.202348	0.588059	0.215709	3.08095	34.2506	34.2425	23.9279	0.20273	0.637763	0	0
Ca_linc_0609	Ca4	40102526	40105697	818	2	0.393643		0.295257	0.493233	0.84942	1.7702	2.49486	1.34618	2.85003	3.29263	2.96683	2.53508	3.40958
Ca_linc_0610	Ca4	44721848	44722483	321	2	0.398754		0	0	0	0.231786	1.33639	3.16407	0	0	0	0	0
Ca_linc_0611	Ca4	46069846	46072802	351	2	0.413105		0	0	0	0	0	1.91623	6.75243	4.26969	2.55818	1.18708	2.54318
Ca_linc_0612	Ca4	47401217	47414388	2205	2	0.344671		0.806204	1.61664	0	0	0	0	0	0	0	0.950065	0.990738
Ca_linc_0613	Ca4	282958	284404	1446	1	0.316736		2.22323	0.0862639	0.870296	0.575376	0.811505	1.24114	2.01031	0.961912	1.02888	1.25834	0.674725
Ca_linc_0614	Ca4	2603766	2604946	675	2	0.362963		0.769971	3.17159	1.18348	1.10919	1.374	1.44089	1.51535	2.34665	2.21663	1.21772	1.21647
Ca_linc_0615	Ca4	6410645	6411379	405	2	0.382716		1.29096	2.04006	1.48047	2.42952	0.773353	2.36925	0.629279	1.91276	1.69101	1.46766	1.70664
Ca_linc_0616	Ca4	8457678	8457879	201	1	0.268657		0	0	0	2.22396	0	27.2924	1.97637	0	0	0	0
Ca_linc_0617	Ca4	9074432	9075852	1420	1	0.356338		1.75508	1.30889	2.20705	2.38377	2.02069	2.49408	1.85833	1.26608	2.20118	1.53713	0.729947
Ca_linc_0618	Ca4	9523355	9524603	975	2	0.340513		0.142152	0.898153	1.23663	0.257038	0.198887	0.242876	0.183134	1.28108	1.58164	1.34408	0.608829
Ca_linc_0619	Ca4	11454410	11455851	692	4	0.346821		7.17204	26.3911	0.211137	1.65262	0.226154	4.27973	6.49368	3.02608	1.79781	4.24623	4.83915
Ca_linc_0620	Ca4	11473739	11476815	2737	3	0.333577		9.55646	8.14418	23.9544	12.7811	12.301	10.9303	9.09476	8.65543	6.98973	9.9991	8.12102
Ca_linc_0621	Ca4	15503277	15503965	537	2	0.368715		15.2651	36.409	5.9716	7.93534	14.5555	12.1497	8.42236	27.7119	20.9138	15.5622	13.2689
Ca_linc_0622	Ca4	17843032	17844715	628	2	0.36465		3.92382	1.3393	8.48346	2.57643	3.22701	3.46399	5.40974	6.95244	5.95473	5.97712	4.10269
Ca_linc_0623	Ca4	19970193	19971941	1748	1	0.29119		1.617	0	6.13092	1.71521	2.02813	0.788257	0.558842	0.235396	1.18895	0.774097	0.820373
Ca_linc_0624	Ca4	20032070	20034029	1959	1	0.325166		81.3885	45.9389	181.447	18.807	22.1724	18.6706	13.904	13.5907	42.5308	34.2789	37.9318
Ca_linc_0625	Ca4	23273970	23275181	633	3	0.342812		0	0	0	0.0758768	0	0	3.61638	0.424283	0.154418	0	0.093661
Ca_linc_0626	Ca4	24598283	24600925	644	3	0.354037		19.918	18.1108	27.2919	30.6803	23.0308	22.6979	24.8702	20.8613	22.7747	30.7046	30.9133
Ca_linc_0627	Ca4	24848244	24850126	518	2	0.341699		0	0.795795	0.0988869	0.521287	0.888621	0.46825	1.84187	2.37494	1.27452	0.188202	0.427728
Ca_linc_0628	Ca4	26326395	26329130	2054	3	0.344206		3.29126	1.3916	3.33569	2.78697	7.82806	3.8676	4.05415	2.39007	1.90196	3.7189	1.98231
Ca_linc_0629	Ca4	30288879	30291504	1327	3	0.319518		4.64543	8.33892	7.17416	2.49033	2.20615	1.59938	6.10098	4.08969	4.17597	5.56442	7.85003
Ca_linc_0630	Ca4	30704839	30705828	627	2	0.322169		0	0	0	0	0.195193	0	1.78775	4.84598	3.05149	0.58202	4.98878
Ca_linc_0631	Ca4	31336083	31336528	354	2	0.392655		0	0	0.390626	0.424507	0.451998	0	0	2.71677	5.35241	0.828512	0
Ca_linc_0632	Ca4	31376975	31377764	551	2	0.348457		1.04612	0.988915	2.05387	0.907912	2.43779	1.71807	2.246	3.90741	1.90927	1.62502	3.05898
Ca_linc_0633	Ca4	33869941	33873150	1516	6	0.364776		11.4814	87.1844	14.0122	12.8198	13.3005	5.69785	6.78224	9.01257	7.0194	3.83185	14.4287
Ca_linc_0634	Ca4	35231433	35232792	1234	2	0.350081		2.15012	2.28517	0.328799	2.17678	1.38057	1.03955	2.38847	1.60823	1.49638	0.94412	0.898866
Ca_linc_0635	Ca4	36042386	36045333	606	3	0.323432		5.71437	16.236	1.49996	1.27389	2.20015	2.62475	2.47982	3.05187	3.15832	4.51226	1.85074
Ca_linc_0636	Ca4	43454670	43455979	1309	1	0.369748		2.49653	0.755057	3.2344	28.6494	2.58143	53.8333	18.6419	41.6887	36.5797	11.6275	30.0661
Ca_linc_0637	Ca4	43480828	43482632	724	3	0.36326		1.71279	2.23509	1.43817	1.60218	1.44372	2.21328	1.75465	2.18471	2.3574	2.81598	2.47455
Ca_linc_0638	Ca4	44336774	44339362	2588	1	0.257728		4.1465	1.07988	5.89688	0.230777	0.898184	1.72268	0.0673171	0.0564451	0.0627971	0.0976107	0.117113
Ca_linc_0639	Ca4	44873381	44874837	522	2	0.295019		13.0696	0	0.113806	0	0	0	0	0	0	0	0
Ca_linc_0640	Ca4	49095662	49096364	609	2	0.349754		0.444735	0	0	0	0	0.689044	8.24645	1.1394	0.594169	0.145744	1.45891
Ca_linc_0641	Ca4	92627	93738	1111	1	0.338434		0.100043	0.219903	0.24835	0.913321	0.567077	0.750679	0.182957	0.279422	0.148875	0.176377	0
Ca_linc_0642	Ca4	103115	103440	325	1	0.295385		0.741393	2.17286	1.6104	0.96855	1.05062	2.89281	0.542338	0	2.48237	0	0.994629
Ca_linc_0643	Ca4	127656	128696	1040	1	0.354808		1.79099	1.43154	2.66087	2.08288	2.76871	4.00721	2.54086	1.9706	1.53451	2.74291	2.18407
Ca_linc_0644	Ca4	571442	571876	434	1	0.331797		0	0	0	0	0	0.35585	3.46913	38.817	68.661	9.75439	20.1449
Ca_linc_0645	Ca4	1632324	1632754	430	1	0.334884		0	0	1.62249	0	0	0	0	0.187229	0	0.236366	0
Ca_linc_0646	Ca4	2242923	2245153	2230	1	0.292825		0.470113	0.0328047	0.152824	0.054175	0.158617	0.0940673	0.0655035	1.54229	1.54907	0.210492	0.140137
Ca_linc_0647	Ca4	2300276	2300493	217	1	0.317972		0	0	0	0.948211	0	7.42441	2.71423	0	0.920259	0	0
Ca_linc_0648	Ca4	2353305	2353633	328	1	0.353659		1.44923	6.37106	0.449702	0.236231	1.02684	1.73991	2.12026	3.0358	3.77409	1.70334	1.29602
Ca_linc_0649	Ca4	2502516	2503099	583	1	0.35506		0	0	0	2.44315	0.169776	0	0	0	0	0	0
Ca_linc_0650	Ca4	2601649	2602070	421	1	0.356295		8.16879	7.9803	1.68987	0.924244	6.52998	3.77201	1.5322	1.95005	6.54559	6.64692	2.99699
Ca_linc_0651	Ca4	2861537	2861873	336	1	0.4375		0	0.500483	0	0	0	1.0251	0.249838	0.953916	0.762367	0.401421	3.97056
Ca_linc_0652	Ca4	2879285	2880929	1644	1	0.364355		1.48049	0.784708	5.51281	0.343706	0.178551	0.359268	0.253467	1.31969	1.82813	1.18473	1.15495
Ca_linc_0653	Ca4	2980886	2981157	271	1	0.317343		3.04258	0	1.88825	0	0.862318	1.46113	1.78055	2.83266	2.26385	4.29128	5.44182
Ca_linc_0654	Ca4	3136029	3136554	525	1	0.302857		0	0	0	2.37203	0.200503	0	0	0	0	0	0
Ca_linc_0655	Ca4	3483234	3483616	382	1	0.316754		0	0.373976	2.05898	0.162527	0.361649	0.153197	0	0.712796	0.379776	0	0.456451
Ca_linc_0656	Ca4	3483740	3484772	1032	1	0.315891		0.219188	0	1.08824	0.467391	0.0776522	0.986817	0.481017	0.306099	0.448494	0.128811	0.0980077
Ca_linc_0657	Ca4	3587016	3587943	927	1	0.305286		0	0	0	0	0	0	1.56096	0.701171	0.560374	0.0737656	0.224503
Ca_linc_0658	Ca4	3636989	3640539	3550	1	0.32338		2.19566	0.516389	2.80941	2.40619	1.45969	2.71741	1.86394	2.14513	1.84548	0.621269	1.07873
Ca_linc_0659	Ca4	3641684	3642317	633	1	0.344392		0.211651	0	0.919468	0.0651951	0.299928	1.39756	0.387064	1.08377	0.236221	0.124381	0.37855
Ca_linc_0660	Ca4	3761108	3761801	693	1	0.365079		0.464134	0.408082	2.13153	0.171074	0	0.612948	0.679039	0.259267	0.207205	0.218206	0.332052
Ca_linc_0661	Ca4	3918573	3918912	339	1	0.348083		0	0	0	0	0	0	2.44543	4.35726	1.74115	0.785827	2.09268
Ca_linc_0662	Ca4	4058799	4059215	416	1	0.336538		0.214399	0.314178	0.399174	0.270601	3.03822	2.44532	2.97988	1.19764	1.59525	2.77191	0.383465
Ca_linc_0663	Ca4	4166440	4166716	276	1	0.405797		0	0	0	4.32441	2.45212	0.692488	0	0	0	0	0
Ca_linc_0664	Ca4	4869520	4870098	578	1	0.472318		1.21411	3.55828	0.301401	0.90063	1.37639	2.25931	1.50983	1.35641	2.34875	1.14159	0.760023
Ca_linc_0665	Ca4	4870257	4870536	279	1	0.437276		1.67711	7.37289	0.346977	1.13904	1.58441	2.01349	0.408943	3.1228	7.07124	2.62824	1.4998
Ca_linc_0666	Ca4	4963812	4964242	430	1	0.309302		0.804416	8.25147	4.49304	0.126533	2.27985	0.482879	0.44133	0.561687	0.448898	1.65456	2.5178
Ca_linc_0667	Ca4	5037603	5038951	1348	1	0.288576		1.38788	2.38244	1.08282	1.4448	4.04588	6.47458	2.95874	1.99357	2.27186	0.792314	1.13477
Ca_linc_0668	Ca4	5518008	5518431	423	1	0.3026		0.415083	0.912386	2.18963	0.523087	0.294104	0.373752	0.607276	0.386444	0.154423	0.243932	0.556799
Ca_linc_0669	Ca4	5543487	5543912	425	1	0.289412		0.616982	0.301373	0	0.259065	0.582878	0	0	5.16973	3.67256	0	0.183918
Ca_linc_0670	Ca4	5859308	5859541	233	1	0.360515		3.89926	5.71391	13.3095	13.5878	9.66975	35.6966	34.9412	20.8738	23.9356	8.02016	4.35876
Ca_linc_0671	Ca4	5962858	5963375	517	1	0.326886		4.6436	0.212646	0.360232	0.0901742	0.205637	1.65507	0.743061	5.67422	4.42685	8.01616	4.80152
Ca_linc_0672	Ca4	6262563	6262945	382	1	0.361257		0.510413	0	1.58383	0.325054	0	0	0	0.237599	0.189888	0	0.228225
Ca_linc_0673	Ca4	6413392	6414547	1155	1	0.348052		0	0.139815	0	0	0.135206	0.114548	1.08182	0.133243	0.141983	0	0.0426622
Ca_linc_0674	Ca4	6447749	6448020	271	1	0.291513		0	0.891711	0.377649	0.417338	0	4.74868	0.445137	0.566532	0	0	0
Ca_linc_0675	Ca4	6993399	6994047	648	1	0.259259		0	0.14983	0.951822	0.188822	0	0	0	0.0951918	0.076077	0	0
Ca_linc_0676	Ca4	6998265	6998850	585	1	0.348718		0.834237	1.22248	0.665658	0.515449	0.844418	0.715401	0.174359	0.554772	0.443372	1.54081	1.49208
Ca_linc_0677	Ca4	7365929	7366184	255	1	0.34902		2.19395	3.21488	7.26152	5.13444	1.0363	4.82882	0.534949	0.680837	2.17649	0.859516	1.96194
Ca_linc_0678	Ca4	7389351	7389628	277	1	0.418773		93.6074	265.978	91.391	6.60552	40.442	63.7291	30.0622	34.5408	43.7431	19.4549	52.5746
Ca_linc_0679	Ca4	7873392	7874155	763	1	0.343381		0	0.594886	0.251941	0.845757	0.690332	0.877286	0.534534	0.377949	0.120822	0	0.145216
Ca_linc_0680	Ca4	8468212	8469274	1062	1	0.315443		1.00472	1.62728	1.21425	1.35255	0.97416	3.04733	1.50861	1.52618	3.38373	2.17532	4.39791
Ca_linc_0681	Ca4	8587087	8587770	683	1	0.431918		1.04244	3.33289	0.529318	1.98022	1.47722	1.59284	1.03985	1.58811	1.05768	0.445533	0.847479
Ca_linc_0682	Ca4	8679354	8679824	470	1	0.321277		0.341608	0	1.80204	1.1742	0.726132	0.205063	0.124945	0	0.127088	0	0
Ca_linc_0683	Ca4	8679875	8680758	883	1	0.271801		0.0668312	0	0.870996	0.449057	0.0947056	0	0.0488879	0.0622203	0.149179	0	0
Ca_linc_0684	Ca4	9072301	9073259	958	1	0.293319		0.0601788	0	0.373475	0	0	0	0	0.0560269	0	0	0
Ca_linc_0685	Ca4	9076586	9078486	1900	1	0.318421		0.45464	0.156759	1.51035	0.485851	0.265285	0.208699	0.273885	0.423273	0.417873	0.220029	0.358742
Ca_linc_0686	Ca4	9256999	9257442	443	1	0.395034		2.662	3.3436	2.47809	2.50623	5.65843	5.93529	2.22547	3.00942	2.82955	2.23483	4.76114
Ca_linc_0687	Ca4	9522367	9522882	515	1	0.332039		0.292094	1.07008	0.181276	0	0.206961	0	0.213671	0.407913	1.41268	0.514966	0.261214
Ca_linc_0688	Ca4	9627137	9627717	580	1	0.37931		0	0	0	1.4182	0.855663	3.76963	0.265021	0.224864	0.0898552	0.141939	0.216147
Ca_linc_0689	Ca4	9628734	9629064	330	1	0.263636		0	0	0	1.62705	3.54034	3.8564	0.783239	0.33228	0.531113	0.419484	0
Ca_linc_0690	Ca4	9632255	9632856	601	1	0.246256		0	0	0.283909	11.2943	4.69998	8.16971	6.69288	5.21735	4.85046	1.3442	1.43201
Ca_linc_0691	Ca4	9930751	9931349	598	1	0.311037		0.691435	3.20853	0.85822	0.64027	0.816519	1.72941	0.505794	0.965596	2.05787	31.2879	10.4086
Ca_linc_0692	Ca4	9947490	9948198	708	1	0.303672		0.180122	1.97962	1.17375	0.276461	0.638122	0.702811	0.263523	0.419237	0.335053	0.317558	0.241619
Ca_linc_0693	Ca4	10156200	10156901	701	1	0.323823		0	0	1.24698	0	0	0	0	0.0850297	0	0	0
Ca_linc_0694	Ca4	10156987	10157319	332	1	0.307229		0	0	2.18233	0	0	0	0	0.327382	0.261643	0.413301	0
Ca_linc_0695	Ca4	10212317	10212621	304	1	0.381579		0	0	4.10135	0	0	1.32235	0	0	0	0	0
Ca_linc_0696	Ca4	10268779	10269200	421	1	0.342043		30.79	5.52482	14.5589	2.90477	1.7809	1.886	1.37898	7.02018	9.03914	24.1259	38.9609
Ca_linc_0697	Ca4	10313223	10316541	3318	1	0.288728		1.04857	0.234752	3.50681	0.395824	0.908056	1.48618	0.51136	0.352525	0.173376	0.359457	0.41676
Ca_linc_0698	Ca4	10889773	10890044	271	1	0.287823		0.608515	0	0	0	0	0	0.445137	0	1.35831	10.7282	0.544182
Ca_linc_0699	Ca4	10902893	10903814	921	1	0.362649		0.443006	0.0927395	1.37467	1.27474	1.43492	0.911762	1.34255	1.00164	0.753422	0.818217	0.396171
Ca_linc_0700	Ca4	11482202	11482811	609	1	0.315271		0.896841	0	2.57421	0.622428	3.97156	5.92197	2.46019	5.00979	1.58484	2.10819	2.70683
Ca_linc_0701	Ca4	11516104	11516765	661	1	0.322239		1.09268	0.291127	0.308238	0.733308	0.985356	0.477032	0.217993	0.462404	0.591283	0	0.444162
Ca_linc_0702	Ca4	11517593	11518031	438	1	0.394977		1.94215	0	0.241063	1.22011	0.55044	1.04926	0.568284	0.723263	0.433522	0	0.69473
Ca_linc_0703	Ca4	11518409	11519414	1005	1	0.323383		0.509809	0.33203	0.492164	0.48335	0.160543	0.748076	0.414368	0.632847	0.421474	0.0665777	0.101313
Ca_linc_0704	Ca4	11970707	11970916	209	1	0.277512		0	0	0	0	0	0	0	13.1051	2.09471	3.30888	1.25881
Ca_linc_0705	Ca4	12091701	12092131	430	1	0.246512		0.201104	0	1.24808	0	0.284982	0.482941	0	0	0	0	0.179937
Ca_linc_0706	Ca4	12108810	12109886	1076	1	0.388476		0.0520304	0.381224	0.290614	0.443527	0.221195	0	0.114183	0.387525	0.116141	0.18346	0.139589
Ca_linc_0707	Ca4	12220565	12220987	422	1	0.327014		0	0.305525	0.905753	0.1314	0	0	0	0.19411	0.155132	0.245052	0.186452
Ca_linc_0708	Ca4	12549357	12549738	381	1	0.354331		2.82299	0.376071	1.91124	0.326979	1.4547	1.07838	0.375465	0.477859	0.763807	1.20654	0.459008
Ca_linc_0709	Ca4	12598257	12598783	526	1	0.321293		7.19354	0	0.26261	0.087571	0	0	0	0.131318	0.524745	0.165782	0
Ca_linc_0710	Ca4	12781031	12781686	655	1	0.30687		0	0	0	1.6724	0.28528	0.483385	0	0.281138	0	0	0
Ca_linc_0711	Ca4	12781836	12782039	203	1	0.359606		0	0	0	12.5751	0	0	0	0	0	0	0
Ca_linc_0712	Ca4	12782943	12783787	844	1	0.356635		0	0	0	0.520218	0.200963	0	0	0	0	0	0
Ca_linc_0713	Ca4	13399252	13404067	4815	1	0.322949		1.85877	0.907938	1.32446	1.25207	1.49122	2.29062	1.33813	1.08959	1.06105	0.936293	0.826729
Ca_linc_0714	Ca4	13406833	13407052	219	1	0.461187		4.79517	1.7567	1.48796	3.65339	8.49396	9.35503	7.01545	5.58041	4.45985	9.86293	12.8646
Ca_linc_0715	Ca4	13523221	13523709	488	1	0.319672		0	0	0	0.29918	0.906698	0.576124	0.81908	1.78706	2.14232	0	0
Ca_linc_0716	Ca4	13523840	13524100	260	1	0.296154		0	0	0	0	0	0.413599	0.504015	7.05614	2.56329	0.809815	0
Ca_linc_0717	Ca4	13560465	13560867	402	1	0.358209		0	0	0	2.0351	10.0844	7.57865	9.06748	7.48027	4.78228	2.69843	3.90356
Ca_linc_0718	Ca4	13830552	13830862	310	1	0.374194		5.85735	0	1.55791	0	0	0	0.306052	0	0	0	0.37415
Ca_linc_0719	Ca4	13831332	13832827	1495	1	0.304348		3.19744	0.257445	1.02489	0.0426324	0.199167	0.168737	0.205624	0.588825	1.09804	0.412976	0.691284
Ca_linc_0720	Ca4	13833261	13833494	233	1	0.351931		1.94962	0	6.04976	0	0	0	0	0	0	0	0
Ca_linc_0721	Ca4	13834716	13835047	331	1	0.338369		1.06277	0	2.63825	0	0	0.212655	0	0.329815	0	0	0.633607
Ca_linc_0722	Ca4	14196173	14196721	548	1	0.35219		0	0.193636	1.22894	0.327195	0.374192	0	0.386303	0.368985	0.0983012	0.155253	0
Ca_linc_0723	Ca4	14360612	14361053	441	1	0.365079		0	0	0	0.481588	1.9021	2.41722	5.18994	0.892609	0.998718	0.225373	1.02887
Ca_linc_0724	Ca4	14509067	14509328	261	1	0.413793		54.4806	261.46	48.1808	2.84176	69.4833	98.9293	96.6441	155.335	150.999	180.894	211.935
Ca_linc_0725	Ca4	14559989	14560470	481	1	0.334719		2.95215	2.88403	2.44284	1.73986	1.39452	1.27987	0.719846	1.985	1.09829	0.771062	0.733345
Ca_linc_0726	Ca4	14632178	14632864	686	1	0.349854		0	0.138005	0.0584466	0	0	0	0	0	1.40145	2.21379	2.69503
Ca_linc_0727	Ca4	14644188	14644538	350	1	0.305714		1.86017	0.454299	6.34922	2.59802	1.31797	4.65258	0.68035	2.8863	5.30546	0.728963	2.49519
Ca_linc_0728	Ca4	14928806	14929358	552	1	0.304348		0.130495	0	0	0.16166	2.404	0.313338	0	0	1.35934	17.0248	31.6255
Ca_linc_0729	Ca4	15211932	15213208	1276	1	0.315831		0.507821	0.0620129	5.09505	0.514259	0.659657	1.87983	0.52626	1.30016	1.03908	2.43719	1.40024
Ca_linc_0730	Ca4	15996473	15997332	859	1	0.329453		0.277128	0	0.300979	0.550458	0.0981786	0.499068	0.709529	0.064502	0.1031	0.40715	0.185872
Ca_linc_0731	Ca4	16479697	16480230	533	1	0.298311		0	0	6.25399	0.42824	1.17372	1.57445	0.302942	0.257039	0.308137	0	0.617248
Ca_linc_0732	Ca4	16663775	16664203	428	1	0.327103		0	0	0	5.10866	0.28753	0	0	0	0	0	0
Ca_linc_0733	Ca4	17088203	17088571	368	1	0.480978		0	4.46062	0	0.177077	1.56858	0.498343	2.22671	1.03053	0.2059	0	0.24747
Ca_linc_0734	Ca4	17100244	17100817	573	1	0.303665		0	0	0	1.82637	0.871919	0.66483	0	0	0	0	0
Ca_linc_0735	Ca4	17746226	17746673	447	1	0.33557		0	0.274037	3.0175	1.17293	0	0.224515	0.273595	0.87052	0	3.07715	1.83959
Ca_linc_0736	Ca4	18411385	18411690	305	1	0.331148		0	0	0	9.83625	44.5601	34.868	0.638954	0	0	0	0
Ca_linc_0737	Ca4	18451022	18452488	1466	1	0.336971		0.431334	0.21069	1.13768	0.588872	0.611237	1.57512	1.63022	0.870078	0.909321	0.633705	1.06076
Ca_linc_0738	Ca4	18454163	18454575	412	1	0.339806		0.87409	0	2.16987	0.552119	1.23866	0.65588	1.11896	1.01723	0.48778	0.513677	0.9771
Ca_linc_0739	Ca4	18491199	18491584	385	1	0.355844		93.8771	1374.56	46.5776	39.6067	116.67	166.498	42.2316	60.5258	56.9632	35.1074	48.7103
Ca_linc_0740	Ca4	18901076	18901416	340	1	0.335294		0	0	0	0	0	0	0.242823	3.09044	2.71686	1.17045	5.04649
Ca_linc_0741	Ca4	19556301	19556751	450	1	0.34		1.29305	0.541376	2.17815	0.231602	0.523531	0.665312	0.675628	0.687905	1.9242	4.99353	1.32153
Ca_linc_0742	Ca4	19666035	19666392	357	1	0.378151		39.6929	46.4456	21.5086	25.8902	13.0127	12.0914	9.75085	24.8201	22.2605	38.297	14.5695
Ca_linc_0743	Ca4	20017053	20017877	824	1	0.345874		0.878357	0.107261	0.227132	0.26864	0.103726	0.219694	0.267721	0.204439	0.272312	0	0.196374
Ca_linc_0744	Ca4	20027972	20029049	1077	1	0.362117		0.467737	0.0761574	0.322535	0.886026	1.69388	3.11973	1.48267	0.241926	0.116008	0.305417	0.139429
Ca_linc_0745	Ca4	20036571	20037398	827	1	0.273277		0	0	0	2.18316	18.6839	27.1545	23.0729	58.4591	34.7963	16.5239	69.6373
Ca_linc_0746	Ca4	20315601	20316051	450	1	0.311111		0	0	0	0	0.785296	2.43948	0.540503	0	0	0.21711	0
Ca_linc_0747	Ca4	20803439	20803673	234	1	0.397436		0.961237	11.2687	11.3345	4.92432	9.53509	0	1.40631	0	0.715215	1.12978	2.57884
Ca_linc_0748	Ca4	21238048	21238329	281	1	0.291815		0	0	0	0	0	0	0	7.64851	3.6676	0	0
Ca_linc_0749	Ca4	21239056	21239357	301	1	0.282392		0	0	0	0	0	0	0	5.47597	2.35651	0	0
Ca_linc_0750	Ca4	22286591	22286927	336	1	0.339286		4.7815	0	0	0	0	0	0	0	0	0	0
Ca_linc_0751	Ca4	22512291	22512740	449	1	0.334076		1.11286	0.271795	1.3813	0.116294	2.36552	1.22473	1.8995	3.79895	1.24205	0.871992	0.995205
Ca_linc_0752	Ca4	22789435	22790438	1003	1	0.342971		0.113575	0.832155	0	0.553801	1.04614	1.09084	0.747731	1.53321	1.14083	0.133489	1.16802
Ca_linc_0753	Ca4	23267710	23268048	338	1	0.54142		0	3.94692	0	0	0	0.60631	1.72399	2.82105	0.501016	0.791425	1.50542
Ca_linc_0754	Ca4	23567360	23568688	1328	1	0.338102		0	0	0	0.0245124	0	0	0	1.503	0.960957	0.0948728	0.0360928
Ca_linc_0755	Ca4	23911001	23911213	212	1	0.292453		8.03892	0	8.31503	0	0	8.84703	0	2.49476	1.99381	0	2.39634
Ca_linc_0756	Ca4	24209459	24209744	285	1	0.319298		4.20876	1.54187	2.28549	0.354957	4.47313	0.947423	1.92423	3.42859	7.8289	8.65678	11.2914
Ca_linc_0757	Ca4	24338631	24339173	542	1	0.365314		0	0.196893	0.416932	0.333184	1.14242	0.56459	1.17945	1.25092	0.899759	3.00051	1.6822
Ca_linc_0758	Ca4	24737433	24737767	334	1	0.431138		21.8309	81.7542	24.7313	24.0929	27.4989	22.2574	15.7161	13.8724	15.47	7.33108	13.0153
Ca_linc_0759	Ca4	24851714	24852194	480	1	0.335417		0.329207	0	0	0.616372	0	0.296428	0.481638	1.07273	0.367423	2.12812	1.03041
Ca_linc_0760	Ca4	26089925	26090362	437	1	0.343249		0	0	0	0.122559	0	0	0.856092	0.363187	1.74155	0.687753	0.17443
Ca_linc_0761	Ca4	26236495	26237325	830	1	0.326506		0	0	0	0	0	0	1.80304	0.404956	0.21576	0	0.32415
Ca_linc_0762	Ca4	27001868	27002358	490	1	0.293878		2.06489	1.86207	1.38006	0.59402	0.225086	2.00231	0.464766	0.147879	0.590921	1.68019	1.98863
Ca_linc_0763	Ca4	28562146	28562419	273	1	0.336996		0	0	2.21742	0.407371	0	0	0.435614	1.10882	0.443084	0	0.53254
Ca_linc_0764	Ca4	28576539	28577587	1048	1	0.319656		0.0537576	0.157552	0.700611	0.163722	0	0	0	0.100097	0	0.189551	0.144223
Ca_linc_0765	Ca4	29209550	29209876	326	1	0.46319		0	5.3906	0	0	0	0	0	0	0	0	0
Ca_linc_0766	Ca4	29897927	29898220	293	1	0.368601		0	0	0	0.65185	1.38005	1.16919	3.91816	0.453336	0.362304	0	0.435451
Ca_linc_0767	Ca4	29990740	29991244	504	1	0.277778		2.42259	0	0.37587	0	0	0.0908904	0	0	0.337977	0.711842	0
Ca_linc_0768	Ca4	30089642	30090022	380	1	0.376316		0.774243	0	0.640669	0	0	2.16891	0	0.240275	0	0	0
Ca_linc_0769	Ca4	30334915	30335427	512	1	0.328125		16.6644	22.2587	7.87093	13.2031	18.3903	16.9084	11.7587	13.8671	14.1549	18.1998	20.7053
Ca_linc_0770	Ca4	30385719	30386183	464	1	0.318966		0	0	0	1.31172	5.94339	4.4059	0	0	0	0	0
Ca_linc_0771	Ca4	30386392	30386645	253	1	0.347826		0	0	0	1.05579	6.37135	6.29753	0	0	0	0	0
Ca_linc_0772	Ca4	30507179	30507442	263	1	0.288973		0	0	5.36875	0	1.88599	0	0.486782	0	1.48539	0	0
Ca_linc_0773	Ca4	31142053	31142277	224	1	0.375		13.3303	19.5341	13.7882	0	0	5.33467	2.43783	3.10266	4.13272	6.5282	4.96709
Ca_linc_0774	Ca4	31334167	31334388	221	1	0.393665		0	0	0	0	0	0	0.850342	12.9869	3.4597	0	0
Ca_linc_0775	Ca4	31334870	31335284	414	1	0.345411		0	0	0	0	0	0	0.316659	1.61207	2.41567	0	0
Ca_linc_0776	Ca4	31339872	31340371	499	1	0.352705		4.31152	0	1.14676	1.24637	1.09103	1.38651	1.68961	1.72031	1.48944	2.71473	3.16718
Ca_linc_0777	Ca4	31376329	31376566	237	1	0.43038		0	4.054	0	0	5.22716	6.64276	1.34915	0.858543	1.37229	0	0
Ca_linc_0778	Ca4	31833785	31834370	585	1	0.360684		0.238353	5.76313	0	0.220907	0.506651	0.14308	0.610255	0.77668	0.177349	0.42022	2.55785
Ca_linc_0779	Ca4	32334150	32334390	240	1	0.358333		0	0	0	1.91818	1.25473	4.78361	0.647704	0	0	0	0
Ca_linc_0780	Ca4	32515462	32515772	310	1	0.319355		4.60221	0	0.519303	0.276077	0	0	0	0	0	0.983484	0.37415
Ca_linc_0781	Ca4	32882133	32882679	546	1	0.391941		0.132788	0	0	0	0.188172	0	0.0971363	0.741761	2.17365	0	0.11875
Ca_linc_0782	Ca4	33334119	33334538	419	1	0.322196		0.845624	0	2.09921	1.33322	0.599161	0.507616	0	0	0	0.496948	0
Ca_linc_0783	Ca4	33335166	33335808	642	1	0.323988		0.414594	0.151885	2.0584	1.34029	0.587515	0.124437	0	0	0.231361	0	0.0926906
Ca_linc_0784	Ca4	33414286	33414832	546	1	0.375458		0.132788	0	0.906505	0.164584	0	0.079711	0.0971363	0.123627	0.395208	0	0.11875
Ca_linc_0785	Ca4	33672715	33672970	255	1	0.384314		0.731291	11.7879	0.90769	0.513444	0	0.438984	1.0699	0	0	0.859516	1.96193
Ca_linc_0786	Ca4	33902716	33903206	490	1	0.318367		1.2707	0	0.788606	0.198007	0.675259	0.190696	0.813341	2.36606	2.12731	2.05357	2.69885
Ca_linc_0787	Ca4	33903270	33903821	551	1	0.397459		0.392616	0	0.16244	0.24321	0.370914	0.314242	0.191469	0.731056	1.16851	0.461458	0.117036
Ca_linc_0788	Ca4	34056391	34056637	246	1	0.369919		0.818297	0	2.03137	6.42202	1.1596	1.47364	2.99299	1.52368	0	0	0
Ca_linc_0789	Ca4	35294443	35294694	251	1	0.50996		0.768107	6.75345	7.6271	1.08599	7.61932	0	0	0	0	1.80558	0
Ca_linc_0790	Ca4	36010998	36011525	527	1	0.273245		0	0.412103	1.0472	0.611037	0	0.422038	0.411439	1.57093	1.04624	0.495804	0.502988
Ca_linc_0791	Ca4	36011706	36012163	457	1	0.326039		0.897996	0.789548	0.334401	1.23708	0.254508	0.970298	0.788275	0.167208	0.133632	1.05545	0.481837
Ca_linc_0792	Ca4	36201485	36201937	452	1	0.292035		1.09944	0.268523	3.07024	0.459307	0.519316	0	1.34034	0.341173	0.408996	0.215452	0.327716
Ca_linc_0793	Ca4	36320428	36321101	673	1	0.367013		0	0	1.26144	0.0595106	0	0	0	0.0901119	0.144034	0.227522	0.086557
Ca_linc_0794	Ca4	36328903	36329165	262	1	0.435115		7.40471	9.86434	13.3685	2.8048	3.81568	2.02043	5.41664	3.13356	4.00693	6.3295	6.01988
Ca_linc_0795	Ca4	36664456	36664726	270	1	0.355556		0	0	0	0.422471	0.871787	2.58506	0	0	0.915483	0	0
Ca_linc_0796	Ca4	37234291	37234718	427	1	0.311475		0.407627	0.298666	1.77084	0.128316	0.288822	0.122347	0.298185	0.379504	0	0.479101	0.546798
Ca_linc_0797	Ca4	37321098	37321312	214	1	0.345794		0	0	0.80505	0	0	7.78684	0	1.20844	0	0	1.16058
Ca_linc_0798	Ca4	37487287	37487795	508	1	0.366142		0.896496	0	0	2.04461	2.9643	4.03616	0.218599	0	0	0.175615	0
Ca_linc_0799	Ca4	37784839	37785246	407	1	0.336609		0.223901	9.51498	0.138955	0	0	0.403215	0	0.833815	0.666382	0.526321	1.40161
Ca_linc_0800	Ca4	37850223	37850513	290	1	0.351724		0	0	0	6.05392	7.09999	6.0152	0.366508	0	0.372793	0	0
Ca_linc_0801	Ca4	37879156	37879711	555	1	0.311712		0	0	0	1.28189	0	0	0	0	0	0	0
Ca_linc_0802	Ca4	37989955	37990306	351	1	0.344729		5.23557	0	0	0	0	0	0	0	0.229151	0	0
Ca_linc_0803	Ca4	38848813	38849217	404	1	0.319307		0.681766	1.66509	2.39762	0.431479	0.322041	0.136418	0	0.211576	0.845455	0.534205	0.609689
Ca_linc_0804	Ca4	39712154	39712601	447	1	0.378076		0	0	1.27663	0.234587	0	0	0.273595	0	0	0.219796	0.501707
Ca_linc_0805	Ca4	39865243	39866082	839	1	0.302741		1.28639	0.209451	0.576581	0.262191	0.911461	1.1154	1.6729	2.19566	3.13731	0.419984	0.511283
Ca_linc_0806	Ca4	40472362	40472841	479	1	0.323591		23.6241	2.66296	17.4295	2.16545	5.85268	2.18172	3.62545	7.53646	8.85029	18.0578	33.8319
Ca_linc_0807	Ca4	40495339	40496102	763	1	0.328965		0	0.475909	3.07368	0.149251	0.115055	0	0	0.15118	0.362467	0.477139	0.290431
Ca_linc_0808	Ca4	40496771	40497154	383	1	0.214099		0.253792	0	4.25265	0	0	0	0	0.472564	0.566507	0	0.226961
Ca_linc_0809	Ca4	40934678	40935400	722	1	0.308864		0.175249	0	0	0	0.248343	0.525998	0.512788	1.71316	0.912767	0.411955	0.470164
Ca_linc_0810	Ca4	42355111	42355428	317	1	0.340694		7.50237	9.25785	1.22525	1.29628	3.35726	2.84431	1.73305	4.41135	4.11312	3.71271	3.17799
Ca_linc_0811	Ca4	42650276	42650770	494	1	0.313765		0	0	0	4.09869	0.887904	0	0	0	0	0	0
Ca_linc_0812	Ca4	43416059	43416282	223	1	0.515695		0	16.5249	0.699846	0	0	0	0	1.04987	0	0	0
Ca_linc_0813	Ca4	43645699	43646129	430	1	0.348837		0	0.294695	0	0	0	0	0	0	0	0.709097	2.15811
Ca_linc_0814	Ca4	43763591	43763882	291	1	0.323024		4.46628	2.18161	2.46383	16.64	0	0.595788	0	4.15813	5.53861	2.33307	3.55031
Ca_linc_0815	Ca4	43936479	43936785	306	1	0.330065		11.2571	3.80674	9.13608	2.8658	3.06771	4.67816	2.21698	1.61265	2.89928	1.52758	2.32343
Ca_linc_0816	Ca4	44336268	44336708	440	1	0.3		4.42901	0.846551	4.78031	0.241861	1.36441	1.15594	0.140864	0	0.14328	0	0
Ca_linc_0817	Ca4	44396181	44396576	395	1	0.243038		2.37935	0	0.147664	0	0	0	0	0.221519	0.354074	0.279655	0
Ca_linc_0818	Ca4	44693130	44693655	525	1	0.291429		0.14149	0.207338	1.93181	0.175706	0	0	0	0	0	0	0
Ca_linc_0819	Ca4	44693817	44696380	2563	1	0.296528		1.74952	0.535284	3.44821	0.662543	0.626617	0.888642	0.520357	0.608569	0.629415	0.610107	0.447017
Ca_linc_0820	Ca4	44720835	44721091	256	1	0.40625		0	0	0	1.51935	3.0716	6.50573	1.58559	0	0	0	0
Ca_linc_0821	Ca4	45076015	45076283	268	1	0.36194		0	0	0	0.433048	0	7.92815	0	0	0	0	0
Ca_linc_0822	Ca4	45094577	45094976	399	1	0.363409		4.66139	0.683076	2.45896	1.03389	1.32112	1.6789	1.19345	2.60387	2.08101	3.83511	3.75173
Ca_linc_0823	Ca4	45223197	45223546	349	1	0.260745		0	0	0.193686	2.21401	0.442259	0	0	0	0	0	0
Ca_linc_0824	Ca4	45731021	45731842	821	1	0.393423		0.147105	0	1.96284	0.0449948	0	0	0.107609	2.60216	2.62691	0.691596	0.394659
Ca_linc_0825	Ca4	46065080	46065582	502	1	0.328685		0.30486	0.223369	0.472996	0.379499	0.216006	1.73853	1.11504	1.56104	1.13416	0.358314	0.954203
Ca_linc_0826	Ca4	46200876	46201161	285	1	0.347368		0	0	3.26499	0.354957	0	0	0	0	0.391445	0.618341	0.940951
Ca_linc_0827	Ca4	46755531	46756389	858	1	0.312354		0.069388	0	0	0.720948	3.34318	1.45784	0	0	0.464658	25.5266	33.1359
Ca_linc_0828	Ca4	47356476	47356819	343	1	0.294461		0	0	2.62267	0.42049	0	0	0.475591	0	0	0	0.290706
Ca_linc_0829	Ca4	47383537	47383777	240	1	0.404167		3.54172	11.6775	10.9901	28.7727	13.8023	6.37814	4.53393	2.47306	3.95287	2.08142	2.37549
Ca_linc_0830	Ca4	47483779	47484557	778	1	0.347044		0.395339	0.695191	1.17768	0.29056	0.448184	0.854339	1.3303	1.39864	1.76493	0.55759	0.707086
Ca_linc_0831	Ca4	47601585	47601800	215	1	0.344186		17.8724	82.3114	12.6763	13.791	21.7086	6.1306	9.33849	19.0164	4.74932	12.0035	20.5494
Ca_linc_0832	Ca4	47643242	47643757	515	1	0.341748		0	0.428032	0.0906381	0.907739	0.206961	0	0.106835	0.135971	0	0	0
Ca_linc_0833	Ca4	47664787	47665330	543	1	0.344383		0	0	0.4157	0.166085	0.759361	3.2167	1.86195	0.374168	0.398711	0.62982	0.239604
Ca_linc_0834	Ca4	47733766	47734032	266	1	0.364662		0	0	1.19745	0	0.911395	5.79143	1.88204	1.79634	5.26386	1.51225	1.1503
Ca_linc_0835	Ca4	47734154	47734846	692	1	0.348266		0.55815	0	0.808187	0.114464	0.395442	0.558432	0.816546	2.165	0.968944	0.10939	0.4991
Ca_linc_0836	Ca4	47775589	47775956	367	1	0.373297		0.278396	1.63183	0.518325	0.178212	0.789022	0.334234	0.610951	0.518377	1.86428	4.25373	0.995854
Ca_linc_0837	Ca4	48940950	48941286	336	1	0.348214		3.41536	5.50531	7.4186	9.75422	6.7758	4.71544	5.99611	2.86175	4.82832	5.6199	4.27599
Ca_linc_0838	Ca4	49131162	49131399	237	1	0.367089		2.7665	1.35133	4.57843	4.6919	5.22716	25.4639	9.4441	1.71709	1.37229	2.16772	0.824673
Ca_linc_0839	Ca5	3295349	3303885	377	2	0.355438		0	0	0.882605	0	0.448438	3.56957	4.83002	0	0	0	0
Ca_linc_0840	Ca5	6528658	6530162	445	2	0.426966		0.285485	0	1.11181	3.72235	1.38761	1.59909	0.628446	0	0.210682	0.25338	0
Ca_linc_0841	Ca5	8441429	8442041	612	1	0.374183		0.828656	0.173749	0.0594654	0.071605	0.161794	0.198633	0.253042	0.103296	0	0	0
Ca_linc_0842	Ca5	8514279	8514500	221	1	0.339367		9.44327	0	0.255094	4.31694	0.607737	0.374226	7.8473	3.86973	2.83969	0	0
Ca_linc_0843	Ca5	8789285	8789798	513	1	0.345029		66.7782	92.7921	34.1592	50.7755	66.7634	49.1224	41.7944	47.5782	53.7907	79.8605	60.6888
Ca_linc_0844	Ca5	10125289	10125750	210	2	0.295238		56.7934	26.8817	69.9328	22.8221	49.7289	68.9727	29.6897	37.1935	46.9054	12.5996	30.9847
Ca_linc_0845	Ca5	12055999	12057485	369	2	0.436314		8.65055	22.2349	13.1728	1.74626	6.39388	10.4067	5.26869	4.25876	6.01551	7.9719	4.88997
Ca_linc_0846	Ca5	14186508	14187316	248	2	0.41129		0	1.33329	0	0	1.90546	0.85275	5.62623	2.06446	0	1.08205	1.33589
Ca_linc_0847	Ca5	17162442	17163536	1094	1	0.319927		2.61041	9.97528	8.36304	2.03455	1.8571	1.85174	3.26626	18.1151	13.4867	6.36744	5.28482
Ca_linc_0848	Ca5	17409405	17409764	359	1	0.331476		54.1166	9.07489	16.7132	135.02	150.086	184.537	123.519	91.6295	76.1905	198.208	38.3826
Ca_linc_0849	Ca5	18587931	18589510	1375	2	0.275636		1.07025	0.398415	8.02575	6.20798	4.39674	2.64301	2.29105	1.1532	0.979121	1.34686	1.35503
Ca_linc_0850	Ca5	22568263	22569711	815	2	0.35092		0	0	0	0	0	0.283306	4.27894	1.11442	0.999238	0.522937	0.312678
Ca_linc_0851	Ca5	28188934	28197104	1187	5	0.334457		4.44615	3.64717	2.73498	1.39668	3.43727	9.3597	9.73497	2.42045	2.26792	5.95002	0.96185
Ca_linc_0852	Ca5	28874298	28875558	1139	2	0.328358		0	0	0.128265	0.109814	0.814848	0.397368	0.861362	2.18291	1.96497	12.767	13.3474
Ca_linc_0853	Ca5	28968274	28970371	588	2	0.348639		0	0	0.326646	2.45775	5.98988	2.30222	0.108038	0	0.0970868	0.171096	0.123962
Ca_linc_0854	Ca5	29257455	29257984	428	2	0.36215		0.509429	0	0.604623	0	0	1.74807	6.73912	4.65204	4.44804	0.512314	4.05624
Ca_linc_0855	Ca5	30832146	30832801	655	1	0.290076		0.127526	0	1.57364	0.28031	0.600485	0.30513	0.577348	1.53776	1.08715	0.930761	0.327362
Ca_linc_0856	Ca5	32712215	32714916	1201	2	0.349709		2.66196	8.77058	1.11851	3.14457	4.0792	4.77381	7.50388	11.1787	8.78553	9.87722	9.82806
Ca_linc_0857	Ca5	34796731	34797750	909	2	0.355336		0	0	1.23004	0	0.377794	0.118194	0	0	0.142147	0.323398	0.234729
Ca_linc_0858	Ca5	35225911	35231158	4562	2	0.306883		10.6631	4.97858	4.94292	0.932988	1.81391	2.15288	3.79458	1.38067	1.08226	1.72696	1.8663
Ca_linc_0859	Ca5	36087073	36087605	420	2	0.340476		6.71663	8.47206	15.3793	10.0006	4.8149	8.49875	16.171	14.8981	9.81684	8.25698	14.4741
Ca_linc_0860	Ca5	39210532	39212951	2419	1	0.327821		13.7055	16.445	14.1288	14.8597	15.9025	14.8103	12.2971	8.46575	7.25198	11.8295	9.23683
Ca_linc_0861	Ca5	43274869	43277667	429	3	0.361305		2.17806	0.993054	2.93723	3.86055	1.71965	1.25848	1.34163	2.52213	3.05899	1.91017	3.38098
Ca_linc_0862	Ca5	44507535	44508064	442	2	0.368778		0.578251	0.334902	0	0.409223	0.758344	1.34184	0.948972	0.723524	0.141615	13.1615	3.96233
Ca_linc_0863	Ca5	44797724	44798477	545	3	0.343119		0	0	0	24.5438	0.328156	0	0.0881764	0	0	0	0.216576
Ca_linc_0864	Ca5	45899132	45901786	2654	1	0.330821		2.90365	2.3626	4.24067	5.33018	2.95463	4.02755	4.846	4.99904	5.10199	2.43038	2.84132
Ca_linc_0865	Ca5	45927794	45928730	818	2	0.345966		27.7477	104.218	1.61023	3.99354	8.27989	9.89371	6.51463	26.4759	26.6887	173.676	47.7436
Ca_linc_0866	Ca5	46052067	46053613	1273	3	0.320503		5.6315	0.335144	0.742221	0.0640767	0	0.231042	0.729062	1.57978	2.29238	0.891641	0.497694
Ca_linc_0867	Ca5	46151191	46154280	3089	1	0.325995		2.73091	21.849	6.8084	4.10093	3.4988	4.0251	3.84399	3.88518	3.40763	5.30299	3.42407
Ca_linc_0868	Ca5	489118	490000	882	1	0.312925		1.67056	0	2.06542	3.98949	2.44386	2.39977	1.9308	2.51811	2.20331	0.394286	1.20132
Ca_linc_0869	Ca5	490916	491512	596	1	0.310403		1.08057	0	0.702871	2.19677	1.47731	1.4775	2.96835	4.97141	4.00662	5.84488	1.30354
Ca_linc_0870	Ca5	2078376	2078754	292	2	0.349315		1.80272	3.46266	1.62311	2.92089	0	0.389148	2.35687	0.572778	1.81382	0	0
Ca_linc_0871	Ca5	2625021	2627242	2022	3	0.357567		3.09136	4.86371	1.89972	3.24796	3.08289	1.81634	1.0646	1.0372	1.01557	1.00515	0.857313
Ca_linc_0872	Ca5	4436904	4438950	805	2	0.360248		0	0	0	3.0307	9.28262	16.6755	10.2947	3.16857	1.33374	0.615915	1.42911
Ca_linc_0873	Ca5	5286992	5287645	400	2	0.4025		15.7089	49.7039	15.5679	9.35704	6.1932	11.6703	7.78716	8.53141	12.7844	7.83901	16.2229
Ca_linc_0874	Ca5	7774823	7775802	775	2	0.381935		3.93565	0.150723	9.25396	2.5172	5.87028	4.82534	2.75527	2.12666	5.83864	2.45185	0.723783
Ca_linc_0875	Ca5	8440134	8442041	266	3	0.368421		5.12889	1.00158	0.718575	1.69146	1.70281	1.41876	2.26085	1.6099	0.863446	0	0
Ca_linc_0876	Ca5	9051238	9051729	309	3	0.31068		0	0	0	0	0	0	4.26034	0	0	0.524072	0
Ca_linc_0877	Ca5	9381204	9382229	934	2	0.373662		0.415991	0.649252	0.145281	1.01128	1.26006	0	0.747976	0.502005	0.393089	0.398835	0.673495
Ca_linc_0878	Ca5	10199854	10200756	335	2	0.528358		0.930196	2.34461	1.25009	11.0291	0	0.25695	0.757559	0.440586	0.528295	5.45585	0
Ca_linc_0879	Ca5	11660499	11663099	676	3	0.343195		4.42879	0	1.63061	7.58049	21.4411	10.1838	4.88696	2.93814	3.17525	1.57824	3.84156
Ca_linc_0880	Ca5	15297756	15299673	1582	2	0.340076		1.3794	0.202721	0.348727	3.28069	0.909757	0.619892	0.829212	0.923026	0.560418	0.365205	0.161185
Ca_linc_0881	Ca5	16754137	16755328	994	2	0.358149		0.897806	0.494756	0.380116	0.703458	0.266695	0.261192	0.505436	0.317011	0.0618344	0.196693	0.13471
Ca_linc_0882	Ca5	17863233	17876559	747	3	0.290495		2.24003	3.26056	3.68605	2.5425	3.39631	4.31922	2.09462	3.05177	2.91248	1.99304	2.96717
Ca_linc_0883	Ca5	19640267	19641127	478	2	0.355649		0.277952	0.246763	0	0.292604	2.15459	3.52508	8.32869	3.30154	4.36852	0.171538	1.19295
Ca_linc_0884	Ca5	21833521	21833998	477	1	0.350105		0.207196	9.19407	8.01913	3.20399	6.22671	5.55515	1.68841	2.47839	5.6647	3.64934	4.17994
Ca_linc_0885	Ca5	25477413	25481170	571	2	0.345009		5.62556	0.625514	0.512265	4.72449	2.95345	1.81696	2.04417	3.19104	5.62202	17.6487	8.88587
Ca_linc_0886	Ca5	28199443	28200700	1170	2	0.350427		885.935	607.247	766.053	540.428	422.057	342.133	308.622	263.167	257.232	771.085	500.837
Ca_linc_0887	Ca5	29387256	29388089	747	2	0.327979		1.07143	0.360885	0.0789987	0.428549	0.594027	0.353165	1.87116	3.76633	3.62147	6.98841	10.9965
Ca_linc_0888	Ca5	30026577	30028178	503	2	0.316103		0	0	0	0.313376	1.84956	11.8393	9.75053	4.21216	2.14809	0.760849	2.515
Ca_linc_0889	Ca5	30395295	30398230	2791	2	0.309925		1.07867	0	4.12476	1.24015	0.591385	0.833106	0.737169	0.899272	0.591487	0.3247	0.42382
Ca_linc_0890	Ca5	30573330	30575304	428	2	0.35514		2.45097	0	0.295995	0.16754	0	0.121082	0.190095	0.807768	0.771535	16.7704	21.728
Ca_linc_0891	Ca5	31531243	31534056	1107	3	0.34056		3.03519	2.06646	13.4481	5.84663	7.81373	9.04954	10.6009	12.4414	13.1144	19.5536	14.1826
Ca_linc_0892	Ca5	35576232	35580408	4176	1	0.328305		8.04234	3.69281	13.8297	8.71377	3.81474	5.9084	6.89112	5.83272	5.80016	3.57808	3.81495
Ca_linc_0893	Ca5	37878947	37879366	419	1	0.377088		5.19507	0.687023	10.3583	13.3748	11.61	16.8387	11.6897	17.9303	15.2194	12.4727	6.71596
Ca_linc_0894	Ca5	38681456	38683019	724	2	0.383978		0	0.154999	0	0.92863	1.64595	1.85656	10.1765	5.1762	2.67735	2.57203	2.67284
Ca_linc_0895	Ca5	39210681	39212804	333	2	0.342342		10.7987	21.9419	7.32621	0.0757751	11.4083	6.63973	4.93927	1.96316	6.49415	7.28466	6.87818
Ca_linc_0896	Ca5	41602597	41613255	998	3	0.342685		0.132702	0	0.0387049	0.381604	5.00551	7.42684	5.51307	1.48677	0.603233	0.385071	0.697194
Ca_linc_0897	Ca5	41600945	41602140	829	2	0.369119		0.178878	0	0	0.0794328	0	0.411384	3.86893	0.555016	0	0	0
Ca_linc_0898	Ca5	42059679	42061744	2065	1	0.361743		9.11325	11.7152	20.1298	12.5447	12.0411	16.9077	11.5282	13.7907	15.6568	16.5382	11.7569
Ca_linc_0899	Ca5	42518972	42519497	525	1	0.306667		5.49663	6.02249	11.1377	0.575262	1.49298	1.6093	0.186213	0.70021	0.833897	0.54523	1.09314
Ca_linc_0900	Ca5	43009949	43010864	254	2	0.448819		0.66621	0	0	20.7525	0	0	0	0	0	2.09655	0
Ca_linc_0901	Ca5	47801124	47802182	975	2	0.345641		2.19901	1.57551	5.14169	4.55058	2.94186	3.58847	2.41644	2.00211	1.79058	2.20373	2.65
Ca_linc_0902	Ca5	455224	455625	401	1	0.336658		0	0	1.4318	0	0	0	0.168767	0	0.171661	0.271162	0.206318
Ca_linc_0903	Ca5	664247	664729	482	1	0.342324		0.980503	2.63417	1.82552	2.44707	0.231576	0.392388	1.19542	0.304285	0.121592	0.192071	0.14614
Ca_linc_0904	Ca5	664947	665244	297	1	0.417508		0	0.687486	0	2.81588	1.32965	0	0	0	0	0	0
Ca_linc_0905	Ca5	1047068	1047279	211	1	0.388626		1.36189	1.9957	16.904	1.06539	0	0	1.99248	0	3.03998	16.0069	0
Ca_linc_0906	Ca5	1048468	1048813	345	1	0.292754		0	0	2.18888	0	0	0	0.23455	0	0	0.376857	0
Ca_linc_0907	Ca5	1048891	1049761	870	1	0.294253		0.0681368	0	1.01487	0.0416326	0.0965557	0	0.149529	0.126872	0	0	0
Ca_linc_0908	Ca5	2238029	2238710	681	1	0.367107		0.856482	0.278906	0.11812	1.52076	1.48342	1.82803	1.39228	1.24038	0.991311	1.67776	0.851036
Ca_linc_0909	Ca5	3582022	3582295	273	1	0.32967		8.33697	5.23581	0.739141	1.22211	4.21936	9.65166	3.48491	9.425	8.86169	3.49956	7.45557
Ca_linc_0910	Ca5	4034646	4034895	249	1	0.441767		6.3008	13.8497	9.77582	0.558777	4.46439	3.3095	1.15228	3.6663	2.9301	7.40559	2.113
Ca_linc_0911	Ca5	6951038	6951403	365	1	0.421918		0	0.41294	1.92373	0.180524	0	0.169158	0	0	0	0	0
Ca_linc_0912	Ca5	6952502	6953016	514	1	0.326848		0	0.429415	1.00024	0	0	0	0	0.13641	0	0.17221	0.131029
Ca_linc_0913	Ca5	6999767	7000363	596	1	0.290268		0	0	1.94086	0.286055	0.328276	0.834359	0.677837	0.539183	0.517096	0.680687	0
Ca_linc_0914	Ca5	7051087	7051325	238	1	0.285714		20.0128	10.6642	14.1137	32.3268	29.6489	37.1323	45.2496	47.4269	52.7941	56.6662	35.7939
Ca_linc_0915	Ca5	7256999	7257367	368	1	0.442935		0	4.05511	0.858691	1.41662	0.784288	0.664458	1.417	0.515267	0.411799	1.30099	2.72217
Ca_linc_0916	Ca5	7306962	7307568	606	1	0.321782		0.225886	0.165505	4.06541	0.0696883	0.960298	1.22036	0.247857	0.10515	0.672287	4.24788	2.82806
Ca_linc_0917	Ca5	8950906	8951154	248	1	0.254032		0	0	0	0	0	0	0	7.42602	0.593485	0	0
Ca_linc_0918	Ca5	9164748	9165276	528	1	0.335227		0.841066	2.67039	0.173991	0.0870128	0	0.420733	0	0.130506	0.1043	0.659026	0.125358
Ca_linc_0919	Ca5	9230169	9230529	360	1	0.394444		0.871943	1.70365	1.98419	2.61187	1.23567	2.4426	2.55135	1.35297	0.648775	1.02483	1.2996
Ca_linc_0920	Ca5	9293966	9294254	288	1	0.208333		0	0	2.53611	0	0	0	0	0	0	0	0
Ca_linc_0921	Ca5	9574438	9574773	335	1	0.385075		0	6.55346	0	0.44683	1.46249	0.826024	0.25165	0.320278	0.255965	0	0
Ca_linc_0922	Ca5	9574876	9575534	658	1	0.395137		0.0999914	4.10274	0	0.369133	0.141696	0	0.365725	0	0	0.117524	0
Ca_linc_0923	Ca5	9734869	9735289	420	1	0.321429		0.841706	3.39192	0.652962	0	0	0.631581	0.307859	0.391817	0.469708	2.22591	4.51632
Ca_linc_0924	Ca5	9775632	9776527	895	1	0.300559		1.70741	2.59826	0.774348	1.44373	1.39589	2.12871	0.432344	0.917084	0.195448	0.849028	0.939632
Ca_linc_0925	Ca5	11002792	11003639	847	1	0.306966		0	0	0	0	0	0.296561	3.35577	2.10262	1.47035	0.0829509	1.70409
Ca_linc_0926	Ca5	11065262	11065538	276	1	0.358696		27.1095	68.464	63.36	9.04194	15.5301	29.0845	22.3626	53.7003	43.7755	4.74555	10.8322
Ca_linc_0927	Ca5	12412753	12413016	263	1	0.38403		4.65812	8.77623	2.0649	5.07576	2.82898	2.39675	1.46035	2.47814	1.98052	1.56425	2.97547
Ca_linc_0928	Ca5	13840604	13841625	1021	1	0.392752		0	0.0813809	0	0	0	0.600067	1.74687	1.08578	1.57022	0.130546	0.844289
Ca_linc_0929	Ca5	14381784	14382124	340	1	0.352941		2.65557	0.486431	10.5064	0.645039	0.940794	0.996314	1.94259	1.23618	1.9759	2.73105	6.82761
Ca_linc_0930	Ca5	15126095	15126678	583	1	0.356775		0.479226	0	1.48706	1.25859	1.18843	1.15069	0.61348	0.780784	0.891429	1.12651	1.17854
Ca_linc_0931	Ca5	15497524	15498080	556	1	0.393885		0.774061	0.56715	0.16013	0.239652	0.731274	0.232329	0.0943726	0.240219	0.191982	1.81957	1.49982
Ca_linc_0932	Ca5	16211035	16211311	276	1	0.34058		1.1536	3.38094	6.44339	0	2.45212	3.80869	6.32903	2.68502	1.71668	0	0
Ca_linc_0933	Ca5	16240023	16240511	488	1	0.305328		2.07946	0.468802	1.29053	0.698087	2.26674	2.11245	1.98919	1.3403	2.02331	0.376011	0.715235
Ca_linc_0934	Ca5	16920770	16921072	302	1	0.347682		6.27798	18.3994	4.45276	0.89332	8.26097	2.42266	1.64015	5.42735	4.33752	7.90582	2.80713
Ca_linc_0935	Ca5	17464711	17465007	296	1	0.35473		0	0	0.293852	0.948162	0.670976	2.55807	3.46364	1.76329	2.11382	1.11303	0.846864
Ca_linc_0936	Ca5	17875392	17875889	497	1	0.295775		2.63561	0.908751	2.40541	2.0276	0.439398	1.86132	1.47434	1.73207	0.692133	1.27554	1.24781
Ca_linc_0937	Ca5	19628950	19629206	256	1	0.382812		13.0053	17.999	6.72598	5.57094	14.3341	5.6383	1.58559	8.07199	4.30074	3.3968	2.58452
Ca_linc_0938	Ca5	20536105	20537929	1824	1	0.333333		1.45593	1.14881	2.46741	1.66204	0.991909	1.34457	0.901178	0.782011	0.979129	0.427813	0.450693
Ca_linc_0939	Ca5	20546197	20546447	250	1	0.38		2.33328	3.41916	0	1.65239	4.40861	19.6089	8.53412	0	0	0	0.695533
Ca_linc_0940	Ca5	20614615	20615081	466	1	0.319742		0	0	0	2.27727	0	0	0	0	0	0	0
Ca_linc_0941	Ca5	20615280	20615773	493	1	0.275862		0	0	0	0.979379	0	0	0	0	0	0	0
Ca_linc_0942	Ca5	20872130	20872863	733	1	0.405184		0	0.251463	0.585735	1.73671	0.364761	0.927089	0.690407	0.239643	0.446884	0.302537	0.0767296
Ca_linc_0943	Ca5	21112416	21112801	385	1	0.348052		0	0.73565	0.467334	0.159704	0.711401	1.20541	2.75424	0.701071	1.30735	0.885062	0.224471
Ca_linc_0944	Ca5	21393503	21393846	343	1	0.381924		0	6.19267	2.82441	1.26147	2.30329	0.780549	0.713387	0.907937	0.725621	0.764145	1.16283
Ca_linc_0945	Ca5	21995114	21995493	379	1	0.298153		2.85496	1.14099	0	0	0.735586	0.623197	0.759433	1.44981	1.73803	1.2202	0.464205
Ca_linc_0946	Ca5	22009213	22009575	362	1	0.279006		1.14818	0.841263	1.95956	0.552303	0.813533	0	0.419953	0.26724	1.49504	0	0.256697
Ca_linc_0947	Ca5	22009901	22011247	1346	1	0.279346		0.675295	0.81494	2.53921	0.868413	1.63245	1.35918	0.842684	1.4793	0.798022	0.84039	0.888091
Ca_linc_0948	Ca5	23715517	23715847	330	1	0.360606		7.85188	0	0.442995	0	0	0	0	0.332338	0	0	0.319171
Ca_linc_0949	Ca5	23715960	23716229	269	1	0.312268		9.95196	0	0	0	0	0	0.91016	0	0.925603	0.731059	0.556239
Ca_linc_0950	Ca5	24001468	24002549	1081	1	0.366327		0.103467	0	0.0321063	0	0	0	0.30275	2.64904	15.2431	8.26943	0.508906
Ca_linc_0951	Ca5	24374015	24374309	294	1	0.384354		3.37666	6.36222	3.89179	2.9032	4.10144	3.47479	2.82293	2.69459	1.43567	2.8348	0.431381
Ca_linc_0952	Ca5	24715444	24715735	291	1	0.278351		1.98501	0.727204	22.7904	0.998399	0	0.595788	2.54111	3.2341	4.80013	4.08287	4.43788
Ca_linc_0953	Ca5	25259503	25261017	1514	1	0.356671		0.0346269	0	0.0859589	0.420092	0.245346	0.478079	1.0132	0.290141	0.206115	0	0.185796
Ca_linc_0954	Ca5	25513026	25514012	986	1	0.319473		1.62463	1.02031	0.972252	1.132	1.0689	2.82124	3.22577	1.72862	0.820271	1.36393	1.08966
Ca_linc_0955	Ca5	25514290	25515502	1212	1	0.34901		0.0450067	0.131905	0.167589	0.492521	0.510227	0.486304	1.21815	0.125705	0.100463	0.317389	0.120746
Ca_linc_0956	Ca5	25813201	25813732	531	1	0.322034		0.138889	0.203527	0.258588	0.948076	0.787273	0.333494	0.101599	0.387921	0.723392	0.979455	1.73888
Ca_linc_0957	Ca5	26497467	26497677	210	1	0.319048		2.76898	12.1729	8.59225	1.08697	0	0	3.03831	1.28897	2.06028	4.88174	3.71435
Ca_linc_0958	Ca5	26726092	26726923	831	1	0.306859		0	0.212143	0.763618	0.309857	0.102589	0.130357	0.158838	0.539085	0.323128	0.340314	0.0647266
Ca_linc_0959	Ca5	26727042	26727682	640	1	0.351562		0.208265	0	0.775447	0.448862	0.295139	0.375046	0.152337	0.0969482	0.387381	0.122433	0.186233
Ca_linc_0960	Ca5	26960858	26961259	401	1	0.34414		0	0	0	0	0	0	1.35014	1.71834	1.02997	0.813487	2.88846
Ca_linc_0961	Ca5	26987397	26987791	394	1	0.444162		1.19591	3.15445	0.445315	0.151779	0.338942	0	0.34993	0.22268	0	0.281121	0.427791
Ca_linc_0962	Ca5	27027439	27029726	2287	1	0.336686		0.479019	0.957203	0.324309	1.10639	0.987361	1.96056	3.53594	1.01357	0.664232	0.537419	0.662035
Ca_linc_0963	Ca5	27322015	27322355	340	1	0.417647		0	0	0	0	0	2.98894	86.9307	90.8591	71.1323	27.7007	139.818
Ca_linc_0964	Ca5	27571027	27573232	2205	1	0.278912		1.49596	0.0332146	2.96809	0.082283	0.224839	0.367366	0.165805	0.611966	0.691459	0.266404	0.243237
Ca_linc_0965	Ca5	28140145	28140797	652	1	0.354294		0.202664	0.445473	0.377325	0.623654	0.143596	0	0.741258	0.377364	0.452382	0.1191	0.0906191
Ca_linc_0966	Ca5	28178494	28178837	343	1	0.332362		3.57581	0	0	0	0.460658	0	0.237796	0	1.20937	0	1.16283
Ca_linc_0967	Ca5	28178892	28179674	782	1	0.359335		1.963	0	0.0487302	0	0.11127	0	0	0.146205	0.759505	0	0.351094
Ca_linc_0968	Ca5	28224383	28224860	477	1	0.283019		0.83208	0	1.34263	0	0	0.299691	0.243471	0	0.123823	0.391191	0.446466
Ca_linc_0969	Ca5	28605177	28605579	402	1	0.393035		0.459093	0	1.56704	0	0	0.137794	0.167916	0	0	0	0
Ca_linc_0970	Ca5	28855836	28856252	416	1	0.326923		13.5072	3.45596	9.04794	17.8596	17.9255	20.206	15.8404	14.7709	14.0382	18.8994	11.504
Ca_linc_0971	Ca5	28891596	28892181	585	1	0.317949		0	0	0	0	0.337767	0	0	0	0	0.700367	2.02497
Ca_linc_0972	Ca5	28927081	28927360	279	1	0.301075		0	0	0	0	0	0	0	0	0.415955	3.94235	4.99935
Ca_linc_0973	Ca5	29035609	29035955	346	1	0.352601		0.955378	0.933334	2.37166	0	0.451284	0.955833	0.465914	1.18595	0.710856	1.87149	1.13917
Ca_linc_0974	Ca5	29401262	29401826	564	1	0.285461		0	0	3.05303	0	0	0	0	0	0	0	0
Ca_linc_0975	Ca5	29404821	29405110	289	1	0.33564		0	1.48262	4.39534	0	0	0	0	0	0	0	0
Ca_linc_0976	Ca5	30483435	30484112	677	1	0.354505		0	0	0.17868	0	0.271996	0.576096	0.0702035	0	0.142815	2.48155	1.63066
Ca_linc_0977	Ca5	30527898	30528567	669	1	0.306428		0.292884	0.143221	0.302929	0.720423	0.553362	0.410229	0	0	0	0	0
Ca_linc_0978	Ca5	30529055	30529702	647	1	0.326121		0.102492	0.300511	1.39916	1.00939	1.88785	1.41488	0	0.286221	0.228771	0.120446	0.27493
Ca_linc_0979	Ca5	30529876	30530400	524	1	0.337786		0	0.208227	0.880846	1.85089	2.41357	0.766825	0	0.396421	0	0.333639	0
Ca_linc_0980	Ca5	30599057	30600075	1018	1	0.334971		4.23625	3.67572	2.83662	3.12498	2.84359	2.50957	3.01733	2.90609	2.40548	1.24476	1.49551
Ca_linc_0981	Ca5	31442794	31443715	921	1	0.348534		0.632866	0.927395	1.4925	0.772568	0.807143	0.797791	0.324065	0.530282	0.565066	1.04137	1.18851
Ca_linc_0982	Ca5	31452002	31452382	380	1	0.286842		0.258081	0	2.24234	0.164463	0	0.309845	0.566369	0.240275	0.576081	0	0.461592
Ca_linc_0983	Ca5	31616932	31617397	465	1	0.378495		6.61515	13.5203	9.07513	3.15734	2.7136	3.13499	3.31094	1.94487	3.36772	2.65989	4.67036
Ca_linc_0984	Ca5	31835217	31835472	255	1	0.258824		3.65646	0	1.36154	0.513444	0	0	0.534949	2.04251	5.98535	0	1.96193
Ca_linc_0985	Ca5	31835940	31836643	703	1	0.229018		0.363858	0	0.451626	0.167573	0	0.709861	0.133083	1.27033	0.812193	0.213829	0.162695
Ca_linc_0986	Ca5	31836854	31837508	654	1	0.336391		1.51322	1.4783	0.939116	1.67621	1.0007	1.5745	4.64914	6.01095	4.87899	1.42284	2.07497
Ca_linc_0987	Ca5	32066799	32067306	507	1	0.321499		0.44973	0	0.558212	0.279763	0	0.629922	0.328983	0.279134	1.22696	0.352391	2.94935
Ca_linc_0988	Ca5	32412727	32412943	216	1	0.365741		17.5907	3.68246	5.45847	1.93277	10.6832	11.3137	2.75739	2.33958	0.934892	4.43037	2.24728
Ca_linc_0989	Ca5	32572992	32573636	644	1	0.360248		15.5797	8.76926	4.22614	1.90579	6.57947	9.29034	3.47186	3.65021	3.99201	5.09325	5.99747
Ca_linc_0990	Ca5	32723853	32724429	576	1	0.314236		0	0.178872	0.37877	1.28295	0.172975	0	0.357166	0.340928	0.181645	0.286934	0.109159
Ca_linc_0991	Ca5	32926610	32926879	269	1	0.334572		0	0	0	0.427707	0	4.10714	0	0	0	0	0
Ca_linc_0992	Ca5	33023533	33024049	516	1	0.344961		0.436735	0	0.180694	0.0904731	0.206297	0	0.319477	0.271069	0.108319	0	1.95281
Ca_linc_0993	Ca5	33079521	33080213	692	1	0.33237		1.48828	0.272664	0.981414	1.31431	0.659099	0	0.476327	0.173199	0.34605	0.874663	0.24955
Ca_linc_0994	Ca5	33939253	33939767	514	1	0.350195		0.146519	0.429415	0.272793	0.81969	0.41526	0	0.321542	0.409231	0.436074	0.68884	0
Ca_linc_0995	Ca5	34100804	34101010	206	1	0.553398		0	0	0	1.17997	10.4895	9.77548	2.1659	0	0	0	0
Ca_linc_0996	Ca5	34360412	34360855	443	1	0.406321		22.4369	20.0616	7.08026	12.0538	24.5199	18.1483	23.5066	23.3672	22.2119	18.1021	21.4251
Ca_linc_0997	Ca5	34875892	34876493	601	1	0.417637		0	0	0	0.705893	0	0	0	0	0	0	0
Ca_linc_0998	Ca5	35753050	35753465	415	1	0.375904		0.430831	3.47234	0.935821	0.135973	0	0	0	0	0.160282	0.253187	0
Ca_linc_0999	Ca5	35817673	35818171	498	1	0.277108		2.62663	0	1.05477	0	0	0	0	0	0	0.181599	0
Ca_linc_1000	Ca5	36064623	36064908	285	1	0.25614		3.15657	0	5.22398	0	0	0	0	0	0	0	0.470475
Ca_linc_1001	Ca5	36199734	36200129	395	1	0.329114		0.237935	0	0.590657	0.30189	1.68587	0	1.04431	0.664556	1.94741	0	0.21278
Ca_linc_1002	Ca5	36266865	36267646	781	1	0.325224		0	0	0	0.0963407	0	0.0944326	0.115076	0.878755	1.05345	0.46224	0.140681
Ca_linc_1003	Ca5	36510347	36510981	634	1	0.328076		0.316738	0	9.17327	0.325199	0.149615	0.507022	0	0.19659	1.49258	2.48183	3.11577
Ca_linc_1004	Ca5	36523650	36524334	684	1	0.317251		17.3062	6.79045	45.0155	1.16234	8.04076	18.6769	7.33293	19.0176	21.9538	20.4518	23.9336
Ca_linc_1005	Ca5	36525891	36526340	449	1	0.349666		0.185476	0	1.15108	0	0	0.111339	0.135678	0.17268	0.138005	0.217998	0.165868
Ca_linc_1006	Ca5	36774731	36775572	841	1	0.366231		0	0	1.10532	0.043559	0	0	0	0	0	0	0
Ca_linc_1007	Ca5	36784360	36784739	379	1	0.361478		0	0	1.77181	0	0	0	0	0	0.193114	0	0.232103
Ca_linc_1008	Ca5	36785012	36785585	573	1	0.343805		1.4767	7.7541	1.14556	0.152197	2.09261	1.40353	0.0900185	0.801975	0.82406	2.74807	0.55024
Ca_linc_1009	Ca5	36918899	36919985	1086	1	0.335175		0	0	1.56439	0	0	0	0	0.095826	0.0382744	0	0.138005
Ca_linc_1010	Ca5	37052382	37052669	287	1	0.261324		5.67405	0.75588	0	0	0	0	0.754661	0	1.1514	0	0.461289
Ca_linc_1011	Ca5	37054581	37055274	693	1	0.33189		1.76371	2.85657	1.03696	0.342147	0.263087	0.0557226	0.407424	0.432111	0.552547	1.52744	0.415065
Ca_linc_1012	Ca5	37260006	37260230	224	1	0.290179		0	9.76706	43.4328	0.834062	0	0	0	0	0	0	0
Ca_linc_1013	Ca5	37807069	37807562	493	1	0.338742		0.159165	1.15169	1.26847	0	0	0	0.114983	0.439109	0	2.7712	2.24985
Ca_linc_1014	Ca5	37947210	37947431	221	1	0.375566		1.16244	10.2206	4.32853	5.28207	19.7674	19.5384	2.55103	6.49345	3.4597	0	1.03955
Ca_linc_1015	Ca5	38138920	38139399	479	1	0.384134		0	0	0	0.103117	0.468215	0.991692	5.43817	3.07611	2.82718	0.776681	2.65928
Ca_linc_1016	Ca5	38215224	38215599	375	1	0.317333		2.65548	2.33479	1.81281	1.52553	2.25783	2.55048	2.71953	3.46118	2.96375	4.05743	0.949896
Ca_linc_1017	Ca5	38402033	38402551	518	1	0.26834		0.144649	0	3.94991	0	0.409961	0	0	0.13467	0.107627	0	0.129357
Ca_linc_1018	Ca5	38765601	38765850	249	1	0.325301		0	0	0	0	1.1161	7.09178	0.57614	0.733261	0	0	0
Ca_linc_1019	Ca5	38842825	38843439	614	1	0.338762		0.996626	0.324543	1.85554	0.956112	1.4123	1.26299	0.972059	1.03096	0.82394	1.95229	2.17864
Ca_linc_1020	Ca5	38849928	38850318	390	1	0.371795		0.244302	0.357997	0.606463	1.55205	1.73098	1.02656	0.17871	0.909786	0	0.574276	0.218474
Ca_linc_1021	Ca5	39197558	39197793	235	1	0.382979		0	0	7.05961	0	0	0.569037	0	0	0.705324	0	3.3909
Ca_linc_1022	Ca5	39292624	39293088	464	1	0.338362		0.699015	1.53649	0.759176	1.42103	0	1.36373	0.127835	0.325394	0.780161	0.821582	0.937671
Ca_linc_1023	Ca5	39293241	39294106	865	1	0.344509		1.09844	3.92351	2.34335	1.30053	2.04302	0.865435	0.552423	0.766992	0.612978	1.53311	0.920918
Ca_linc_1024	Ca5	39363777	39364297	520	1	0.282692		3.16211	0.210624	4.63848	3.21442	1.42577	4.40031	2.10284	4.81737	4.59864	1.18254	1.4139
Ca_linc_1025	Ca5	39364858	39365287	429	1	0.337995		3.02999	1.18403	2.75797	6.10187	2.8625	4.48652	2.21648	4.32544	1.65329	0.474836	1.2645
Ca_linc_1026	Ca5	39424601	39426117	1516	1	0.370712		0	0	0	0.272641	0	0	0	0	0	0	0
Ca_linc_1027	Ca5	39539373	39539761	388	1	0.350515		0.493884	0.361866	0.306509	0.313949	0.699877	0.592944	1.80641	1.14952	1.83739	1.16097	3.09169
Ca_linc_1028	Ca5	39630486	39631043	557	1	0.423698		0.643221	3.77027	3.27334	2.23022	1.823	0.849456	1.59978	0.598843	1.62722	1.51201	3.56635
Ca_linc_1029	Ca5	39755114	39755322	208	1	0.259615		0	0	8.88286	0	0	0	0	0	0	0	0
Ca_linc_1030	Ca5	39756419	39757014	595	1	0.322689		0	0	3.02685	0.143403	0	0.34854	0	0	0.0864033	0	0
Ca_linc_1031	Ca5	39826863	39827741	878	1	0.329157		0	0	0.96103	0	0	0	0	0	0	0	0
Ca_linc_1032	Ca5	40500219	40500529	310	1	0.283871		1.67353	0	5.19303	0	0	7.53455	0.306052	0.779033	0.3113	0	0
Ca_linc_1033	Ca5	40575376	40575923	547	1	0.327239		0.132401	0	1.0682	0.574312	1.87623	0.953738	0.484264	0.616329	0.394054	2.02301	1.42084
Ca_linc_1034	Ca5	40726879	40727092	213	1	0.389671		0	1.93176	2.45436	10.2408	3.73783	3.16532	0.964322	0	0.980858	3.0988	5.89444
Ca_linc_1035	Ca5	40808181	40809841	1660	2	0.370482		0.683456	0.350371	1.54643	0.560562	0.287934	0.168309	0.264898	0.282492	0.378101	0.239269	0.0903338
Ca_linc_1036	Ca5	40955331	40955819	488	1	0.315574		7.19812	3.04721	52.4152	3.49043	2.94686	5.28113	1.52115	2.23383	2.85643	5.45216	12.5881
Ca_linc_1037	Ca5	40997328	40997555	227	1	0.246696		0	0	0.659609	0.791311	1.50574	15.3082	1.55455	0	0.790605	0	0
Ca_linc_1038	Ca5	41197838	41198936	1098	1	0.34153		0.202997	0	0.440935	0.278027	0.215748	0.335105	0	0.0944957	0.0755207	0.178943	0.0453839
Ca_linc_1039	Ca5	41201933	41202438	505	1	0.346535		0	0	0.468273	0.187792	0	0	0	0.702481	0.224568	0	0
Ca_linc_1040	Ca5	41202680	41203202	522	1	0.295019		0.142827	0	1.15231	0.0887092	0	0.171474	0.10448	0	0	0	0
Ca_linc_1041	Ca5	41595598	41595874	276	1	0.405797		0	0.845349	0	0.394434	3.26958	3.8088	1.68862	0	0.429172	0	0
Ca_linc_1042	Ca5	41880407	41880844	437	1	0.290618		0	0	0.84735	0.367677	0.276404	1.75629	0.998774	0.54478	0.870773	0.458502	0
Ca_linc_1043	Ca5	41932308	41933122	814	1	0.320639		0	0.109021	0.0923433	0.728319	0.737993	1.42911	1.52384	0.484851	0.110712	0.0874424	0.33266
Ca_linc_1044	Ca5	41933311	41933538	227	1	0.330396		0	0	0	6.33048	1.50574	0.63784	10.8819	0	0	0	0
Ca_linc_1045	Ca5	42058951	42059481	530	1	0.381132		0.278632	0.204152	1.55629	0.345847	0	0.919925	0.305735	0.518817	0.518296	0	0.124587
Ca_linc_1046	Ca5	42065614	42067338	1724	1	0.338747		1.61143	1.61797	1.96309	2.06146	1.09948	1.64802	1.52805	1.72251	1.28781	0.87684	1.41438
Ca_linc_1047	Ca5	43085621	43085961	340	1	0.373529		0.331947	0.972862	2.2661	3.44021	2.82238	1.39484	0.485646	1.23618	2.71686	5.07196	2.67167
Ca_linc_1048	Ca5	43276681	43277232	551	1	0.270417		0.261744	0.191778	2.03051	0.97284	0.185457	0.157121	0.191469	0.487371	0.292129	0.615277	0.468144
Ca_linc_1049	Ca5	43410084	43410755	671	1	0.321908		0	0.284885	1.80978	0.0597711	0	0	0	0	0	0	0.0869281
Ca_linc_1050	Ca5	43411470	43411881	411	1	0.282238		0	0	1.77153	0	0	0	0	0	0	0	0
Ca_linc_1051	Ca5	43905458	43906538	1080	1	0.302778		0.621517	1.74562	0.610716	0.504549	0.29359	1.55452	2.08379	3.90576	6.82101	3.28721	0.555806
Ca_linc_1052	Ca5	44288250	44288509	259	1	0.301158		4.1829	1.0216	8.22048	0	0	0.836979	0.509974	0.649051	1.03744	7.3745	4.98757
Ca_linc_1053	Ca5	44501672	44502027	355	1	0.352113		1.5002	0.439676	0.931037	0.38598	1.70073	0.72044	0.219483	0	0.446494	4.2318	1.60992
Ca_linc_1054	Ca5	44555639	44556569	930	1	0.362366		0.437511	2.01496	1.16367	0.686568	0.53142	0.750375	0.365765	0.698272	0.744075	0.734606	0.670725
Ca_linc_1055	Ca5	44557273	44557743	470	1	0.359574		3.41608	0.250294	0.954022	0.106745	0.242044	0.205063	0.124945	1.11314	0.889616	0.401506	0.458239
Ca_linc_1056	Ca5	44809811	44810143	332	1	0.406627		1.05493	0.517326	0.872931	0	0	0.424498	0.515923	0.327531	1.56986	4.54884	5.97488
Ca_linc_1057	Ca5	45190019	45190366	347	1	0.288184		1.58155	2.31758	12.7598	2.24603	1.79295	2.27852	0.925538	0.883459	0.470705	0.371772	0.565738
Ca_linc_1058	Ca5	45193080	45193531	451	1	0.337029		3.12751	4.31343	6.85045	3.11342	1.82492	2.42958	2.42239	2.56918	1.91639	0.432458	1.31617
Ca_linc_1059	Ca5	45505986	45506334	348	1	0.396552		15.0812	40.9761	34.1227	23.9209	18.6996	19.2374	10.8021	13.1634	13.5588	9.23217	12.6438
Ca_linc_1060	Ca5	45611358	45612288	930	1	0.273118		0.437511	0.183178	0.969724	0.457712	0.35428	1.65083	0.640089	0.465514	0.558056	0.440764	0.223575
Ca_linc_1061	Ca5	45671872	45672109	237	1	0.232068		0	0	0	0.670272	2.61662	26.0227	0.678574	0	0	0	0
Ca_linc_1062	Ca5	45874134	45874441	307	1	0.234528		0	0	0.799149	0	1.21651	3.09192	0	0	0	0	0.38385
Ca_linc_1063	Ca5	46050330	46051027	697	1	0.315638		0.368291	0.53969	4.45701	0.508968	0.5219	1.60283	1.07764	2.57161	2.05522	1.73147	0.741048
Ca_linc_1064	Ca5	46206766	46207280	514	1	0.398833		0	0.429415	0.181862	0.27323	0.41526	0.79158	0.321542	0.545641	0.545093	0.51663	0.524115
Ca_linc_1065	Ca5	46294982	46295495	513	1	0.352827		4.11584	3.23105	12.5892	5.48289	3.95776	7.50027	3.4409	6.29521	5.57797	4.14644	5.12669
Ca_linc_1066	Ca5	46304139	46304371	232	1	0.465517		55.3656	102.864	46.0183	23.2643	37.8279	10.0893	7.23226	3.68184	4.41377	1.16203	13.2622
Ca_linc_1067	Ca5	46353892	46354549	657	1	0.368341		0.100229	0.146941	1.36824	0.123331	0	0.0602176	0.0733315	0.279895	0.0745823	0	0.179237
Ca_linc_1068	Ca5	46517020	46517254	234	1	0.393162		0.961237	1.40859	1.1931	0.703474	0	1.73105	7.03157	1.78984	0	2.25956	0
Ca_linc_1069	Ca5	46635015	46636308	1293	1	0.331013		0	0	0	0	0	0.125032	3.62628	1.51255	0.588915	0.734426	1.15485
Ca_linc_1070	Ca5	46966858	46967278	420	1	0.333333		0	0	2.08948	0	0	0	0	0.195908	0	0.741969	0
Ca_linc_1071	Ca5	47436382	47436629	247	1	0.315789		1.61573	18.9414	2.00547	0	1.14481	1.9398	0	0	0	3.79806	1.44491
Ca_linc_1072	Ca5	47800203	47800566	363	1	0.286501		1.42637	0	0.708174	1.82894	1.21277	2.91118	0.208682	0.265592	0.42452	1.67647	0.765343
Ca_linc_1073	Ca5	47858563	47858868	305	1	0.357377		0	0	2.71041	0	0	0	0	0	0	0	0
Ca_linc_1074	Ca6	350802	353003	2201	1	0.3194		20.3133	13.4054	27.5259	22.9536	16.258	11.0243	9.69403	8.69419	9.51273	16.9625	12.0441
Ca_linc_1075	Ca6	6531889	6533367	891	2	0.360269		1.17161	3.8736	2.01838	4.05302	2.56544	3.53924	1.31986	0.959835	0.807855	0.779043	0.824056
Ca_linc_1076	Ca6	8175041	8178028	688	2	0.337209		6.90249	7.17191	10.211	4.97534	6.4496	4.14473	2.94744	3.88941	5.1581	13.5811	11.3255
Ca_linc_1077	Ca6	9899403	9900493	577	2	0.377816		1.17277	0	4.86727	4.06494	4.40728	7.87022	9.57961	3.58282	4.8911	0.826757	7.24229
Ca_linc_1078	Ca6	11450791	11451773	881	2	0.296254		5.32488	2.04922	5.57579	1.25123	1.7998	2.30829	0.775407	2.58318	0.464625	21.092	23.3797
Ca_linc_1079	Ca6	13167379	13168291	818	2	0.345966		2.74653	1.26325	3.11464	0.557177	2.89074	0.626621	1.43119	2.18318	1.74604	2.02094	2.33544
Ca_linc_1080	Ca6	16781560	16781892	332	1	0.370482		9.17463	0	0	0	0	0	0	1.93035	0	0	1.0941
Ca_linc_1081	Ca6	16824816	16825738	785	2	0.335032		0.595188	0	0.130112	1.00534	1.08297	1.05723	1.02444	0.629819	0.695575	1.86394	0.544227
Ca_linc_1082	Ca6	16845278	16846945	659	3	0.326252		0.268789	0.648185	0.951243	0.171156	0.406449	0.313728	0.621664	6.75224	6.82161	1.77209	0.459906
Ca_linc_1083	Ca6	20996808	20997086	278	1	0.305755		356.691	1.04215	323.486	14.4851	32.6084	151.269	3.93544	10.0765	166.652	297.768	93.8141
Ca_linc_1084	Ca6	26658953	26659968	1015	1	0.355665		37.1558	76.8472	18.6498	19.5756	49.1529	32.2449	22.8293	32.0773	39.3326	51.7934	36.185
Ca_linc_1085	Ca6	33959980	33960379	286	2	0.36014		11.4257	1.08674	0	0	0	0	0	0	0.477037	0.73238	0
Ca_linc_1086	Ca6	33999827	34001199	371	2	0.345013		4.23334	0.366344	0	0	0	0	0	0	0.176328	0	0
Ca_linc_1087	Ca6	34834486	34836865	642	3	0.378505		0.736957	0.188473	1.37805	0.155547	0.373588	0.662293	0.283788	0.444762	0.347291	0.371308	0.453636
Ca_linc_1088	Ca6	35101217	35103280	401	3	0.351621		1.252	2.82632	0.18216	0.726589	0.348443	2.02546	1.00391	1.35421	0.721456	1.06706	3.1911
Ca_linc_1089	Ca6	35124487	35128920	4433	1	0.333409		7.13419	4.02301	6.14859	8.08184	11.5498	9.45114	8.19427	10.0623	5.35166	3.80896	2.76776
Ca_linc_1090	Ca6	35581355	35581866	511	1	0.354207		40.9177	34.2193	12.1097	20.7855	75.2641	83.2825	53.6311	105.715	98.2011	76.4605	59.5814
Ca_linc_1091	Ca6	37323459	37323997	425	2	0.303529		0	0	0	0.307327	0.889987	2.41531	2.0203	0.966244	0	0	0
Ca_linc_1092	Ca6	37802368	37803320	952	1	0.344538		7.84957	8.12708	1.42301	4.98206	9.02706	8.10553	5.40315	5.07787	4.60176	6.66823	4.78072
Ca_linc_1093	Ca6	39226016	39227105	1089	1	0.295684		2.9661	6.18201	6.38588	9.21207	6.22561	3.26135	1.39314	0.889917	0.750914	3.00878	0.544897
Ca_linc_1094	Ca6	40063329	40063625	296	1	0.402027		4.80999	0	2.47156	0	1.45511	7.66476	0	7.00324	2.37229	0.358687	7.68619
Ca_linc_1095	Ca6	40139313	40139662	349	1	0.312321		8.07391	3.02897	5.59374	6.80211	8.38679	6.95457	7.01866	15.1864	9.55831	8.30297	7.7839
Ca_linc_1096	Ca6	40891872	40892631	759	1	0.300395		13.7956	94.1279	9.79128	10.4864	20.0965	18.8132	22.0685	26.8559	17.1742	39.9322	37.7675
Ca_linc_1097	Ca6	41865046	41865822	390	2	0.374359		1.07967	0.453055	1.73002	0.633157	0	0.166371	0.720379	2.6599	0.813619	3.32681	1.24108
Ca_linc_1098	Ca6	42344964	42346130	1055	2	0.354502		0.653105	0.489999	0.648197	1.90149	1.06497	0.887336	1.54673	2.3518	0.950386	3.29563	2.51749
Ca_linc_1099	Ca6	44382001	44383744	1743	1	0.369478		0.308939	0.0108154	0.182194	0	0.202166	0.485432	0.0119984	1.37007	0.978129	1.37211	0
Ca_linc_1100	Ca6	45197663	45198342	679	1	0.32106		0.24952	66.1806	10.1151	0.25973	1.03819	1.53613	1.1964	0.317143	3.66678	0	2.14933
Ca_linc_1101	Ca6	45578735	45582396	1495	2	0.352508		0	0.367697	1.11553	0.55237	0.432485	0.382428	0.470215	0.258059	0.341923	0.364763	0.6761
Ca_linc_1102	Ca6	46127335	46127754	419	1	0.389021		2.8281	2.69315	0.958588	1.60705	2.1981	0.816135	1.42443	1.59595	1.38009	5.68957	1.10642
Ca_linc_1103	Ca6	46156175	46156561	386	1	0.316062		41.9656	12.7706	17.2102	69.9882	72.2743	49.1066	66.484	56.0103	50.8046	58.6568	21.9062
Ca_linc_1104	Ca6	46649964	46650399	356	2	0.373596		0	0	0	5.29114	0	0	0	0	0	0	0
Ca_linc_1105	Ca6	55809550	55810156	606	1	0.30033		2.4104	0.92097	3.72751	1.33245	0.516249	0.536962	0.257329	0.895568	1.41315	1.41706	0.551623
Ca_linc_1106	Ca6	56957333	56959153	304	3	0.328947		1.77308	0	4.2861	0.959562	1.17435	0	0.311589	0.674772	0.527196	4.12052	0
Ca_linc_1107	Ca6	2437519	2439669	651	2	0.305684		0	0	0.531469	0.143871	0	0.275787	0	0	0	0	0
Ca_linc_1108	Ca6	2527774	2528395	621	1	0.320451		0	0	7.74913	1.79493	1.15295	45.5071	2.28316	0	0.286296	0	0.381168
Ca_linc_1109	Ca6	3018571	3021683	2029	2	0.326269		5.61395	3.78296	6.39011	6.81403	5.85061	7.54953	4.78604	4.22285	4.57607	4.89199	4.62008
Ca_linc_1110	Ca6	3341831	3343649	495	2	0.329293		0.97036	9.45135	0.688776	2.58515	1.4368	1.19185	3.23025	1.95023	0.82845	1.09419	2.49255
Ca_linc_1111	Ca6	4595245	4595726	323	2	0.439628		9.89508	12.4374	10.5898	9.55496	16.3588	12.177	5.71388	10.0464	9.76949	10.4648	10.4296
Ca_linc_1112	Ca6	4697740	4699673	1434	2	0.329847		6.98564	4.71804	3.26187	10.2894	15.8865	9.61311	14.6364	13.9548	13.6488	12.8527	14.1075
Ca_linc_1113	Ca6	6681596	6682195	599	1	0.327212		1.05884	1.10918	1.01772	1.60675	1.27711	2.39599	0	1.64212	0.729358	0.208251	0.712473
Ca_linc_1114	Ca6	7453552	7454182	515	2	0.273786		0.330029	0.824263	0.444257	0	0	0	0.451258	35.5129	42.5433	18.5094	3.59228
Ca_linc_1115	Ca6	10055693	10056252	559	1	0.243292		0.356551	0	1.52182	0.311004	0.301845	0.324716	0.18547	0.674294	0.383234	0.675886	0.146868
Ca_linc_1116	Ca6	10057930	10058988	1058	1	0.309074		0.0683351	0	0.164681	0.0975256	0.207563	0.570303	0.411498	0.953576	1.42164	0.299219	0.117937
Ca_linc_1117	Ca6	14320459	14323272	525	4	0.386667		42.9416	104.396	52.1688	23.1435	40.827	56.4849	57.509	46.4776	48.2537	92.9408	105.936
Ca_linc_1118	Ca6	16656037	16657107	681	2	0.372981		10.0393	15.4061	14.7651	2.25878	3.78965	12.9017	13.2373	15.9934	6.82385	4.55821	20.686
Ca_linc_1119	Ca6	19232332	19234399	2067	1	0.283019		7.4086	13.2881	6.62824	0.986141	3.55172	2.3522	2.67578	26.7362	17.259	6.26093	1.7228
Ca_linc_1120	Ca6	21382719	21383066	240	2	0.3375		0	0	0	0	1.25861	6.17486	3.05406	1.74752	2.12601	0	0
Ca_linc_1121	Ca6	23083937	23084891	581	2	0.41136		0.559329	0	0.602344	0.616818	0.214237	0.174229	0.21386	0.129426	0.626945	0.166206	0.223842
Ca_linc_1122	Ca6	23907249	23909305	1945	2	0.354756		1.0787	0.384	1.80378	0.770437	0.527163	1.10207	0.72239	0.961955	0.770194	0.705102	0.869142
Ca_linc_1123	Ca6	26336881	26338305	414	2	0.359903		1.34656	2.31716	2.5897	1.75408	1.02077	0.281694	1.23042	1.13749	0.180246	1.36159	1.47855
Ca_linc_1124	Ca6	27098364	27099144	780	1	0.296154		1.89112	0.882024	0.709537	1.11643	0.953751	1.04343	0.926867	3.09482	2.37723	0.757935	0.832279
Ca_linc_1125	Ca6	29024056	29024559	503	1	0.324056		1.65445	0	0.643199	1.31837	0.167983	1.57767	1.55873	1.97976	1.73763	1.42402	0.556362
Ca_linc_1126	Ca6	31822309	31835911	203	2	0.394089		3.22128	24.1928	0.95645	10.6006	9.30466	3.02282	24.7079	11.4976	0	0	22.064
Ca_linc_1127	Ca6	35692582	35694453	1106	2	0.367993		3.27926	2.78553	2.22046	3.8861	3.69635	2.89115	3.82377	3.65506	2.95004	2.5833	3.8907
Ca_linc_1128	Ca6	37604337	37607442	939	2	0.338658		35.0863	2.75245	12.5899	1.85051	2.44345	2.31157	3.55677	8.68804	14.0045	24.6197	28.4588
Ca_linc_1129	Ca6	38932293	38933857	1564	1	0.349744		2.76336	0.852325	7.04429	2.5935	2.37203	3.03714	3.43468	1.78931	1.43723	2.46527	2.29335
Ca_linc_1130	Ca6	39191942	39198655	876	2	0.344749		5.70422	0	2.28665	0	1.12296	1.46271	3.51219	1.68147	0	0	0
Ca_linc_1131	Ca6	39221112	39223639	487	2	0.392197		1.13767	1.13152	1.61617	1.36022	0.838797	0.897502	0.800802	0.509795	0.539939	0.760595	1.04051
Ca_linc_1132	Ca6	39323571	39323927	356	1	0.379213		0	9.67648	9.41942	4.37278	4.37803	2.69307	4.84327	4.13244	3.93706	2.6344	1.37096
Ca_linc_1133	Ca6	39324099	39324654	555	1	0.347748		1.14936	2.50604	3.9251	2.19359	9.90832	18.3381	1.4899	12.966	12.3364	8.01979	3.97765
Ca_linc_1134	Ca6	39672809	39673904	1013	2	0.342547		0.0684741	0.121636	2.77168	3.95942	3.96172	3.95694	2.77792	1.20224	1.18485	2.33894	2.03641
Ca_linc_1135	Ca6	41491119	41492799	887	2	0.316798		24.0861	16.7256	14.4356	18.2731	35.1836	47.0148	52.2057	29.5748	24.6737	56.148	60.4624
Ca_linc_1136	Ca6	42542599	42549893	979	2	0.346272		99.0988	240.209	61.0171	77.4565	112.808	84.3298	115.694	101.238	92.0157	142.376	91.7765
Ca_linc_1137	Ca6	44950116	44951133	1017	1	0.316618		0.481543	4.61457	9.98175	2.14461	0.841612	1.64415	0.665565	1.66527	1.94605	1.97509	2.96411
Ca_linc_1138	Ca6	44967149	44968034	885	1	0.328814		0.0847809	1.97161	5.15698	0.26272	3.11839	0.395571	0	1.34491	0	0.0897645	0.54116
Ca_linc_1139	Ca6	46407259	46407993	734	1	0.333787		3.13163	0	1.26799	1.08609	0.730973	0.398786	1.47323	1.36216	1.67605	2.44734	3.76094
Ca_linc_1140	Ca6	47274079	47275194	543	2	0.403315		3.9457	0	12.5453	8.27031	0.910782	3.09967	0	1.11002	2.44387	4.69	0
Ca_linc_1141	Ca6	48018054	48018697	435	2	0.427586		0.406919	7.64781	0.641955	1.73373	0.907537	0.620959	0.902208	0.194285	0.151919	0.448315	2.27019
Ca_linc_1142	Ca6	50206927	50207905	978	1	0.311861		0.155196	0	0.984719	1.12081	5.54269	1.93047	0.122094	0	0.185607	16.6934	7.00507
Ca_linc_1143	Ca6	50406600	50413693	1010	4	0.337624		0.521016	0.560888	4.58462	3.45048	3.14646	4.61729	3.88457	3.53819	3.72705	1.35547	7.51368
Ca_linc_1144	Ca6	130368	131851	1483	1	0.304788		1.34773	0.363806	0.748367	2.1733	1.05544	1.42643	1.63448	1.75004	1.02918	0.666964	0.539188
Ca_linc_1145	Ca6	131976	132446	470	1	0.33617		2.04965	1.00118	1.59004	3.5226	3.87271	1.84556	0.499782	2.06726	1.65214	0.200753	1.37472
Ca_linc_1146	Ca6	141657	142839	1182	1	0.329949		1.71637	1.35953	0.95003	1.5516	0.986055	1.55938	3.90236	4.05965	2.41607	1.63565	3.27725
Ca_linc_1147	Ca6	837213	839080	1867	1	0.265131		0.190921	0.359708	3.233	0.165184	0.502452	1.29342	0.279322	0.685601	0.913216	0.320567	0.317081
Ca_linc_1148	Ca6	881485	881743	258	1	0.360465		7.0546	3.10127	0	0.985804	0.99968	1.27043	2.58022	1.9709	0	1.65828	0
Ca_linc_1149	Ca6	940444	940720	276	1	0.32971		0	1.69047	3.57966	0.393128	0	2.07746	0	0.537003	0	0	0
Ca_linc_1150	Ca6	1252984	1253419	435	1	0.358621		1.57394	0.288306	0.122101	0.247338	0.557603	0	1.15136	2.3812	1.3175	0.46248	0.527829
Ca_linc_1151	Ca6	1427850	1428382	532	1	0.366541		0	0.202906	0	0	0.392435	1.66238	0	0	0	0	0
Ca_linc_1152	Ca6	1429238	1429448	210	1	0.319048		0	0	0	1.08697	0	14.9596	1.01277	0	0	0	0
Ca_linc_1153	Ca6	1574032	1574474	442	1	0.316742		0	0.279807	0	2.15763	1.6235	0.458484	0.279356	0.35554	0	0.224424	0.341514
Ca_linc_1154	Ca6	1754033	1754564	531	1	0.301318		0	0.203527	0.0861959	0.861887	0	0.0833734	0.101599	0	0	0	0.248412
Ca_linc_1155	Ca6	2097441	2097966	525	1	0.388571		0	0	1.05372	0.351411	0	0	0	0.131728	0	0	0.126531
Ca_linc_1156	Ca6	2537799	2538263	464	1	0.344828		2.09705	0	0.433815	2.84205	3.71462	2.93726	3.3237	1.62697	2.08043	0.821582	2.34418
Ca_linc_1157	Ca6	3017925	3018479	554	1	0.326715		4.41145	2.09145	3.78458	5.94621	8.09005	3.81642	2.08808	3.26151	2.89621	3.65997	1.8565
Ca_linc_1158	Ca6	3347667	3347919	252	1	0.297619		0	0	0.470817	1.60609	0	3.6432	0.554954	0.706297	2.82235	0	2.0353
Ca_linc_1159	Ca6	3455808	3456144	336	1	0.354167		0.341536	0.500483	0	0	0.483986	2.05019	0	0	0	0	0.305428
Ca_linc_1160	Ca6	3456516	3456757	241	1	0.377593		0	0	1.08442	0.629582	2.47614	7.86682	0.639104	0	1.95019	1.02687	0
Ca_linc_1161	Ca6	3456941	3459011	2070	1	0.3343		6.41688	3.09879	6.35067	3.76613	6.75107	8.72529	2.66706	3.30389	4.52133	6.05648	4.34733
Ca_linc_1162	Ca6	3714472	3714761	289	1	0.3391		1.01176	0	0	0.679843	0.716875	4.55509	1.11017	0.470977	0	2.37832	3.16678
Ca_linc_1163	Ca6	3929415	3929995	580	1	0.296552		2.53604	0	0.449682	0.0746421	0	0	0.0883403	0.112432	0.17971	0.141939	0
Ca_linc_1164	Ca6	3985002	3985284	282	1	0.322695		0	11.1225	2.01879	0	2.30484	3.25447	0.793186	2.52374	1.21021	3.82334	6.30287
Ca_linc_1165	Ca6	4200670	4200952	282	1	0.216312		0	0	0	0	0	0	0	14.6377	12.1018	0	0
Ca_linc_1166	Ca6	4201594	4201898	304	1	0.240132		0	0	0	0	0	0	0	16.4071	7.86748	0	0
Ca_linc_1167	Ca6	4245530	4245759	229	1	0.31441		0	0	0	0	4.38754	5.57576	1.50992	0	0	0	0.922945
Ca_linc_1168	Ca6	4251429	4252404	975	1	0.324103		0.235404	0	0.219141	0.394751	0	0.176637	0	0.0547907	0	0.13834	0.105258
Ca_linc_1169	Ca6	4259086	4259713	627	1	0.339713		0.429315	0.157278	0.466263	0.72757	0.76047	0.837562	1.80578	0.999236	0.399293	0.630739	0.479908
Ca_linc_1170	Ca6	4263952	4264963	1011	1	0.306627		0.730912	0.32956	1.29104	0.651035	0.398371	0.675009	1.02821	1.15159	1.75702	0.991235	1.10616
Ca_linc_1171	Ca6	4472626	4472992	366	1	0.404372		1.68051	4.10435	3.12882	1.07617	1.58769	4.03516	0.819545	1.04305	0.4168	2.30438	0.250475
Ca_linc_1172	Ca6	4718107	4718544	437	1	0.308924		0	0	0.60525	0	0	0	0	0	0	0	0
Ca_linc_1173	Ca6	4818440	4819372	932	1	0.261803		0	0	2.97854	0	0	0	0	0	0	0	0
Ca_linc_1174	Ca6	4819426	4819683	257	1	0.198444		0	0	5.75969	0	0	0	0	0	0	0	0
Ca_linc_1175	Ca6	5212567	5213012	445	1	0.296629		0.377123	0	0.351069	0	0.801624	0	0	0.526656	0.140301	3.76761	1.01176
Ca_linc_1176	Ca6	5224681	5226215	1534	1	0.340287		4.16093	3.74839	3.4713	3.4753	5.79973	7.51371	4.41596	5.58851	4.87234	2.96637	2.34852
Ca_linc_1177	Ca6	5720231	5720449	218	1	0.40367		23.1346	32.1163	30.2276	9.30538	13.8038	6.57928	3.56273	7.93548	8.1536	7.1554	9.79975
Ca_linc_1178	Ca6	5730049	5731146	1097	1	0.334549		0	0.0744507	2.68011	0.0618537	0	0.182989	0	0	0	0.119429	0.0454348
Ca_linc_1179	Ca6	5765766	5766010	244	1	0.381148		0	1.23062	2.08472	3.60895	2.38011	5.04114	0.614317	0	0	0	1.50201
Ca_linc_1180	Ca6	5951979	5952755	776	1	0.28866		0	0	0	0	0	0	0	0	0.0590369	5.31564	4.39928
Ca_linc_1181	Ca6	6317523	6317819	296	1	0.327703		7.57584	4.16308	24.0959	2.21238	4.69683	3.12652	1.73182	14.988	14.4445	7.79118	10.1624
Ca_linc_1182	Ca6	6774481	6774966	485	1	0.375258		0.323338	0.473822	1.00333	0.302499	0.687703	0.291637	0.354832	0.60206	0.120291	0.950083	0.289154
Ca_linc_1183	Ca6	7016029	7016871	842	1	0.309976		0.924685	0.104233	0.618011	0.434896	0.201594	0.469679	0.46829	0.198666	0.317547	0	0
Ca_linc_1184	Ca6	7020532	7020815	283	1	0.282686		1.61014	0.786492	4.33014	0	0	0	0	0.499682	0	0	0.95994
Ca_linc_1185	Ca6	7174499	7175113	614	1	0.35342		1.32883	0.649086	0.137448	1.02441	0.313845	0.332367	0.48603	0.618577	0.659152	2.08244	0.792232
Ca_linc_1186	Ca6	7176513	7176717	204	1	0.45098		29.1074	35.9188	16.1628	19.6938	8.68372	11.955	21.2924	17.1153	15.9582	5.40175	15.0701
Ca_linc_1187	Ca6	7325269	7325541	272	1	0.345588		0	0	0	0.824611	0.853014	4.69744	1.76134	0.560419	0.89577	2.12249	0
Ca_linc_1188	Ca6	7494198	7494710	512	1	0.304688		0.294955	1.7289	1.09827	1.10026	2.08981	2.74429	1.51029	0.274595	0.548639	0.34666	0.395644
Ca_linc_1189	Ca6	7772790	7773085	295	1	0.335593		0.4779	0	3.55906	0	0	0	0	0	0	0	0
Ca_linc_1190	Ca6	7808161	7808509	348	1	0.304598		22.3073	26.2431	37.0475	20.8801	43.6325	34.3255	25.2815	39.7813	34.5984	37.6662	35.6832
Ca_linc_1191	Ca6	8356530	8356754	224	1	0.348214		18.8846	0	0	0	0	0	0	0	0.826544	0	0
Ca_linc_1192	Ca6	8357289	8357637	348	1	0.267241		5.34118	0	0.194987	0	0	0	0	0.29251	0.233773	0.369277	0
Ca_linc_1193	Ca6	8359424	8359929	505	1	0.340594		4.52724	0	0.0936547	0.281688	0	0	0	0	0.224568	0	0
Ca_linc_1194	Ca6	8360229	8360807	578	1	0.301038		2.67103	0	0	0	0.172049	0	0	0.113034	0.271009	0.142699	0
Ca_linc_1195	Ca6	8362349	8362604	255	1	0.298039		10.9694	0	0.453845	0	0	0	0	0	2.17649	0	0
Ca_linc_1196	Ca6	8394970	8395579	609	1	0.295567		0	0	2.43507	0.0691587	0	0	0	0	0	0	0.100253
Ca_linc_1197	Ca6	8708934	8709350	416	1	0.377404		0	0	1.59669	0.1353	1.51911	2.18791	0.627343	1.19764	1.11668	0	0.383465
Ca_linc_1198	Ca6	8949835	8950270	435	1	0.335632		0.393486	0	1.3431	0	0	0.354306	0	0	0	0	0.175943
Ca_linc_1199	Ca6	9030012	9030822	810	1	0.297531		0.374445	0	3.06746	0.229128	0.212248	0.539457	0.164347	0.0697221	0.33433	0.17604	0
Ca_linc_1200	Ca6	9030943	9031363	420	1	0.338095		1.68341	0	4.17896	0.796053	0.298193	0.126316	0.15393	0.979542	0.782847	0.494646	0
Ca_linc_1201	Ca6	9150519	9151015	496	1	0.41129		0	0	0.0965466	0	0	0	0	0	0.463005	0.182845	0
Ca_linc_1202	Ca6	9229465	9229737	272	1	0.330882		8.42729	12.3493	11.2072	3.71075	0	6.50415	1.76134	3.92293	3.13519	2.82998	2.15324
Ca_linc_1203	Ca6	9245595	9246272	677	1	0.307238		2.97508	3.09394	5.00304	1.5339	2.17597	1.49785	1.89549	6.96922	7.21215	14.0997	7.81
Ca_linc_1204	Ca6	9297522	9298013	491	1	0.291242		0	0	1.37524	0	0	0	0.115786	0	0	0	0
Ca_linc_1205	Ca6	9797406	9797900	494	1	0.301619		0.156643	0	0.0972136	0.390351	1.33186	1.50448	1.37503	1.60419	2.79722	1.28876	1.5409
Ca_linc_1206	Ca6	10059707	10059931	224	1	0.357143		1.11086	0	0	0.834062	3.14837	2.66734	1.62522	5.17109	20.6636	1.30564	2.98026
Ca_linc_1207	Ca6	10205822	10206790	968	1	0.290289		0	0	1.73234	0	0	0	0	0	0	0	0
Ca_linc_1208	Ca6	10207462	10207933	471	1	0.301486		0	0	1.16165	0	0	0	0	0	0	0	0
Ca_linc_1209	Ca6	11078819	11079051	232	1	0.293103		0	0	0.613578	0	7.00517	6.52834	0	0	0	0	0
Ca_linc_1210	Ca6	11257603	11258189	586	1	0.368601		0.237731	0.174182	0	0.073511	0	0	0.173905	2.10261	1.32663	0.838255	0
Ca_linc_1211	Ca6	11425771	11426370	599	1	0.350584		2.52883	3.03196	4.28022	0.354781	0.16289	0.138002	0.252256	0.642099	0.256582	0.270204	2.26148
Ca_linc_1212	Ca6	11480155	11480475	320	1	0.33125		5.39665	0	0.239229	0	0	0	0	0	0	0	0
Ca_linc_1213	Ca6	11480800	11481191	391	1	0.299233		2.67302	0	0	0	0	0	0	0.452473	0	0	0.217311
Ca_linc_1214	Ca6	11877581	11877971	390	1	0.4		0	0	0	0.620819	1.38479	3.66627	4.46775	0	0.181774	0.28714	0
Ca_linc_1215	Ca6	12276272	12276687	415	1	0.419277		0	0	0.534755	2.9914	0	0.387933	1.41821	0.401107	2.88507	4.05099	2.50434
Ca_linc_1216	Ca6	12283059	12283467	408	1	0.421569		0	0	0.138275	1.40869	0	0.534987	0	0	0	0	0
Ca_linc_1217	Ca6	12521332	12521739	407	1	0.336609		0	3.28103	0.416865	0.283195	0.317288	1.20964	4.09467	2.91835	18.1589	5.26321	24.4281
Ca_linc_1218	Ca6	12947254	12947480	226	1	0.415929		20.4879	31.6029	11.3766	16.1038	10.6964	7.76754	11.832	11.0431	4.01163	3.80215	10.6074
Ca_linc_1219	Ca6	13014639	13015401	762	1	0.364829		0.162674	0.595953	0.201914	0.598095	1.15262	0.585907	1.48748	3.10474	3.32857	0.382396	2.90952
Ca_linc_1220	Ca6	13016978	13017333	355	1	0.36338		0	1.31903	0.931037	0.578969	2.97628	0.72044	2.85328	6.42481	7.5904	2.1159	8.04959
Ca_linc_1221	Ca6	13170560	13171041	481	1	0.367983		0.984049	2.40336	11.807	0.614062	1.16207	1.37833	0.59987	0.305385	0.122031	0.771062	2.64004
Ca_linc_1222	Ca6	13522539	13523779	1240	1	0.334677		13.0931	8.6628	9.07686	3.32692	9.1219	13.7477	4.29238	8.07216	9.54653	30.6233	12.5312
Ca_linc_1223	Ca6	13640378	13640672	294	1	0.333333		2.4119	4.24144	2.39495	4.19351	3.41787	10.1348	0.352867	2.24549	4.30702	1.13392	2.58897
Ca_linc_1224	Ca6	13989856	13990647	791	1	0.318584		2.78335	6.9111	7.24534	11.0291	12.1614	16.7544	6.39094	7.55799	11.793	22.8997	31.6667
Ca_linc_1225	Ca6	14131702	14132452	750	1	0.277333		0.0831267	0	1.3929	0.152874	0	0.648696	0.243234	0.154783	0.309255	0	0.0743383
Ca_linc_1226	Ca6	14218786	14219277	491	1	0.368635		6.4896	0.463892	0.58939	1.28239	14.8038	11.9719	4.51565	9.28383	14.7214	10.9762	10.6162
Ca_linc_1227	Ca6	14396474	14396820	346	1	0.343931		0	0	0	0	0	0	0.232957	3.55785	0.236952	0	0
Ca_linc_1228	Ca6	15066496	15067065	569	1	0.330404		6.59368	4.37537	4.09208	4.30957	2.29192	3.21128	3.18523	2.31654	3.51755	2.77823	2.00269
Ca_linc_1229	Ca6	15067192	15067414	222	1	0.310811		13.7386	6.71071	12.0787	5.18701	4.86761	2.74911	7.53737	6.39561	5.96293	4.03683	3.07228
Ca_linc_1230	Ca6	15450029	15450384	355	1	0.464789		2.10028	26.3805	4.84139	6.17567	9.35403	4.50275	2.19483	0.838018	1.56273	1.76325	1.87824
Ca_linc_1231	Ca6	16090032	16090588	556	1	0.284173		0	0	0.800648	0	0	0	0	0	0	0	0
Ca_linc_1232	Ca6	16337452	16337832	380	1	0.347368		1.2904	2.64732	1.60167	0	0	0.464767	0	0	0.192027	0.303333	1.38478
Ca_linc_1233	Ca6	16809383	16809974	591	1	0.294416		1.87722	0	0.218441	0.579703	0	0.493006	0.343305	0.327696	0.174595	0.689493	0.104923
Ca_linc_1234	Ca6	16906552	16906767	215	1	0.35814		2.5532	1.87071	10.2995	5.91043	5.42715	10.7285	1.8677	1.18852	5.69918	1.50082	2.28327
Ca_linc_1235	Ca6	16994101	16994364	263	1	0.34981		0	0	0	0.461433	0	3.59512	4.38104	1.23907	1.48539	0	1.19019
Ca_linc_1236	Ca6	17704333	17704775	442	1	0.384615		8.01964	10.0731	7.11008	2.15763	5.41168	4.12635	0.977745	2.13324	2.84146	1.34655	5.97649
Ca_linc_1237	Ca6	17819201	17819509	308	1	0.334416		0	1.87083	2.64106	0.843715	0	0.766372	0	0	0	0.500178	0.761137
Ca_linc_1238	Ca6	17958737	17959545	808	1	0.306931		12.7733	7.70736	9.97897	5.37965	12.0318	11.321	4.67192	13.7108	14.4238	41.2416	78.9524
Ca_linc_1239	Ca6	18492970	18493618	648	1	0.385802		0.102246	0	0.0634548	0.0629405	0	0.184131	0.897533	0	1.29331	0.961393	0.27431
Ca_linc_1240	Ca6	18819532	18820543	1011	1	0.332344		1.68672	0.24717	1.77955	1.81605	1.51381	2.22753	2.42658	5.1298	3.84871	2.2468	2.81567
Ca_linc_1241	Ca6	18860497	18861130	633	1	0.327014		0.105826	0	0.0656763	0.0651951	0.149964	0	0.154826	1.97049	1.49607	0.124381	0
Ca_linc_1242	Ca6	18875285	18876974	1689	1	0.322676		3.2072	3.17796	3.07093	2.23997	4.19861	3.85048	2.41314	2.47405	2.90907	2.54894	2.21256
Ca_linc_1243	Ca6	18947722	18948019	297	1	0.356902		0	0	0	0	2.65975	3.098	4.80513	2.62112	1.74602	0.551628	0.8391
Ca_linc_1244	Ca6	19212829	19213072	243	1	0.36214		19.5698	8.72788	5.80856	3.05319	9.64593	20.9421	3.11207	1.58431	4.43162	1.00005	2.28272
Ca_linc_1245	Ca6	19229463	19230171	708	1	0.286723		0.0900611	0.263949	0	0.0552922	0.638122	0	0.131762	4.86315	3.08249	0.317558	0
Ca_linc_1246	Ca6	19230820	19231247	427	1	0.229508		0	0	0.126488	0.256632	0	0	0	2.65653	0.758245	0.239551	0
Ca_linc_1247	Ca6	19243093	19243935	842	1	0.32304		0.142259	0.41693	0.838729	0.260938	0	0.68317	0.312193	0.132444	0.264623	0.0836016	0
Ca_linc_1248	Ca6	19353156	19353584	428	1	0.28972		0	0	0	0	0	0	1.03898	3.02246	0.603884	1.1924	0.725805
Ca_linc_1249	Ca6	19438386	19438713	327	1	0.357798		15.3328	46.0068	12.9141	4.52524	10.3466	6.13603	7.47741	8.15708	7.87726	2.14538	5.87646
Ca_linc_1250	Ca6	19634862	19635188	326	1	0.355828		25.0146	18.328	9.58851	12.7274	19.8091	23.628	10.4947	22.2613	15.8752	9.07962	12.8298
Ca_linc_1251	Ca6	20489358	20489594	236	1	0.389831		0	0	0.58022	0.68107	1.32486	8.97953	2.73563	0	0	0	0
Ca_linc_1252	Ca6	20837644	20838136	492	1	0.292683		0.157732	0.924557	0	0.294872	0.22352	0.473423	0.461533	0.881099	0.234724	0.370779	2.11585
Ca_linc_1253	Ca6	20838959	20839533	574	1	0.355401		0.24545	1.07904	0.152328	0.379435	0.173912	0.14734	0.987524	0.914062	0.273943	0.288487	0.439001
Ca_linc_1254	Ca6	20839863	20840147	284	1	0.359155		0	0.778649	0.659532	0.358889	0	0	1.55479	1.4841	0.395362	0	5.7022
Ca_linc_1255	Ca6	20966201	20966606	405	1	0.301235		0.904506	0	0.280672	1.57383	0.961322	1.49315	0	0.631576	1.85076	0.797327	0.60666
Ca_linc_1256	Ca6	20998629	20999589	960	1	0.34375		54.1976	3.25422	33.561	15.2657	27.2169	50.5485	18.3523	38.1651	49.6597	107.297	29.1451
Ca_linc_1257	Ca6	21014523	21015012	489	1	0.288344		1.75335	0	0.890301	0.794938	0.225878	0.478415	0.1166	0.445196	0.355799	0	0.570177
Ca_linc_1258	Ca6	21240707	21241301	594	1	0.335017		0	0	0.794842	0.0718913	0	0.769023	0.0851707	0	0.17325	0.136981	0.208297
Ca_linc_1259	Ca6	21769332	21769969	637	1	0.299843		0	0	0	3.61638	2.08008	0.881133	0.0766968	0	0	0	0
Ca_linc_1260	Ca6	21964173	21964408	235	1	0.319149		0.947943	1.38911	2.3532	1.38427	1.34332	6.2594	0	0.882541	0	0	0
Ca_linc_1261	Ca6	23268205	23268776	571	1	0.374781		1.85594	0.181312	0.0767876	0.15305	0.175336	0	0.18102	0	0.368248	1.89052	0.995838
Ca_linc_1262	Ca6	23516489	23517025	536	1	0.294776		3.83024	1.80411	2.54687	0	5.04009	3.1204	2.20147	3.69334	2.03566	0	1.10099
Ca_linc_1263	Ca6	24054687	24055121	434	1	0.417051		0	0	0.122632	0	0	0.237233	3.03549	0	0	0.464495	0
Ca_linc_1264	Ca6	24185058	24185503	445	1	0.34382		0.942809	0	0.234046	0.23662	0.801624	1.13191	0.413806	0.702209	0.841804	0.886497	0
Ca_linc_1265	Ca6	24419746	24420063	317	1	0.233438		0	0	2.9406	0	0	0	0	0	0	0	0
Ca_linc_1266	Ca6	24441849	24442523	674	1	0.338279		0.0965836	0.141532	0.539465	0.0593811	0	0.173933	0.353261	4.31616	5.03046	0.113519	0.0863726
Ca_linc_1267	Ca6	24729403	24729728	325	1	0.341538		0.370723	0.543217	2.30057	0	1.05063	0.445064	0.271171	0.345121	0.275821	0	0
Ca_linc_1268	Ca6	24731072	24731491	419	1	0.405728		1.90267	1.54896	0.656002	2.26648	1.49791	0.507626	0.309294	0.393641	0.157299	0.248474	0.378114
Ca_linc_1269	Ca6	24732185	24733176	991	1	0.359233		0.980118	0.844852	0.715608	0.913829	0.817005	1.52279	0.927838	0.375732	0.428977	0.745391	0.412469
Ca_linc_1270	Ca6	24733352	24733611	259	1	0.301158		0	4.08639	0.865314	0.972683	0.987947	6.27737	0.509979	2.59621	0	0	0
Ca_linc_1271	Ca6	25873716	25874006	290	1	0.337931		0	0	0	0	0	5.41368	0	0	0.372793	1.17776	0
Ca_linc_1272	Ca6	26658130	26658406	276	1	0.355072		1.1536	0.845261	3.93766	0	0	0	0.843872	0	0.429171	1.35804	2.06327
Ca_linc_1273	Ca6	26870366	26870709	343	1	0.338192		0	0	0	0	0	2.92706	9.51183	0.907937	0	0	0.581413
Ca_linc_1274	Ca6	26870988	26871318	330	1	0.336364		0	0	0	0	0	0.642733	5.74375	0.996839	1.32778	0	0.319171
Ca_linc_1275	Ca6	26898864	26899375	511	1	0.356164		0.739767	2.38491	1.2855	0.36799	2.93528	2.93087	2.05637	0.826477	0.990773	1.73896	1.58774
Ca_linc_1276	Ca6	27031097	27031333	236	1	0.411017		0.934922	1.37002	0	1.36214	2.64973	7.85709	1.36781	0.870418	3.47818	2.1977	5.85256
Ca_linc_1277	Ca6	27260282	27260869	587	1	0.311755		9.01007	0.521181	3.53161	0.585924	2.52001	1.92148	1.4743	0.993367	0.617474	1.39341	2.6505
Ca_linc_1278	Ca6	27318456	27319019	563	1	0.310835		0	0	0.863514	0	0	0	0	0	0	0	0
Ca_linc_1279	Ca6	27367936	27368302	366	1	0.368852		0	0	2.43353	0	0	0	0	0	0	0	0
Ca_linc_1280	Ca6	27391408	27392848	1440	1	0.284028		0	0	2.32324	0	0	0	0	0	0	0	0
Ca_linc_1281	Ca6	27627126	27627494	368	1	0.421196		0	0	0.343476	1.77077	0.784288	1.1628	0.404857	0	0	0	0
Ca_linc_1282	Ca6	27688641	27688857	216	1	0.300926		1.25648	5.52369	2.33934	13.5294	3.56108	3.01699	0.91913	1.16979	6.54424	5.90716	2.24728
Ca_linc_1283	Ca6	27692824	27693326	502	1	0.314741		0	0	0	0.948748	0	0	0	0.141913	0.113416	0	0
Ca_linc_1284	Ca6	27877522	27877967	445	1	0.321348		0	0	0	2.83944	0.267208	0	0	0	0	0	0
Ca_linc_1285	Ca6	28254093	28254612	519	1	0.364162		0.144189	0.422587	0.17897	1.07499	1.22597	2.16387	0.738335	0.805448	1.07285	0.338944	0.257891
Ca_linc_1286	Ca6	28868434	28869150	716	1	0.294693		0.177305	0	0.770258	2.23083	2.26131	2.71406	0.843055	0.742824	0.0659625	0.520984	0
Ca_linc_1287	Ca6	28869242	28869623	381	1	0.286089		0.769908	0	0.318541	3.76026	0.72735	3.85137	0.75093	0.23893	0.572855	0.904904	0.229504
Ca_linc_1288	Ca6	28926619	28927417	798	1	0.29198		0	0.11196	0.142249	0	0	2.79769	13.0224	1.63603	1.59175	0.359199	0.614932
Ca_linc_1289	Ca6	29217884	29218356	472	1	0.347458		0	0	1.47294	0	0	0	0	0	0	0	0
Ca_linc_1290	Ca6	29883479	29883738	259	1	0.312741		0	0	0	0	0	0	2.54987	1.2981	6.74335	0	4.36412
Ca_linc_1291	Ca6	29896605	29897256	651	1	0.311828		2.13274	1.93471	1.07148	0.187525	0.71959	2.25569	0.81721	3.68754	3.85386	2.74543	0.363288
Ca_linc_1292	Ca6	30993824	30994026	202	1	0.30198		1.58608	2.32423	0	1.285	2.24761	16.1857	2.32048	1.47665	3.5404	0	2.83679
Ca_linc_1293	Ca6	31344020	31344479	459	1	0.342048		0	0	0.552923	0	0	0.855708	3.38901	1.99073	1.4584	0.628294	1.27479
Ca_linc_1294	Ca6	31422874	31423577	703	1	0.26458		0.181929	0	0.16936	2.29017	1.28905	1.1467	0.665417	0.338754	0.0676828	0.106914	0
Ca_linc_1295	Ca6	31691471	31691766	295	1	0.467797		3.3453	28.7127	1.18635	2.87359	3.38613	4.30315	2.79672	4.89421	1.42234	3.93187	3.419
Ca_linc_1296	Ca6	32822615	32822830	215	1	0.330233		0	0	0	0	1.80905	0	9.33849	16.6393	1.89973	0	1.14164
Ca_linc_1297	Ca6	32883257	32883544	287	1	0.407666		1.54747	6.80292	0	0	0	0	1.13199	0	0.383801	0	0
Ca_linc_1298	Ca6	32888942	32889260	318	1	0.393082		1.17505	5.73969	1.21541	1.799	2.77525	0.940488	1.71913	4.01126	0.874305	0.920724	2.10164
Ca_linc_1299	Ca6	32943222	32943578	356	1	0.292135		3.5774	0	0	0	0	0	0	0	0	0	0
Ca_linc_1300	Ca6	33152467	33153078	611	1	0.288052		1.56175	0.326938	1.66154	0.481671	6.6394	6.89729	1.46885	1.03857	0.664017	0.655567	1.4964
Ca_linc_1301	Ca6	33156599	33157111	512	1	0.353516		0	0.216104	0.915225	0.458442	0.417962	1.23936	0.107878	0	0.109728	0.17333	0
Ca_linc_1302	Ca6	34385003	34385535	532	1	0.289474		0	0	0.859327	0	0	0	0	0	0	0	0
Ca_linc_1303	Ca6	34386306	34387412	1106	1	0.330922		0.0502989	0	2.68457	0.0306147	0.142556	0	0.25756	0.234143	0.636229	0.236473	0
Ca_linc_1304	Ca6	34388468	34390096	1628	1	0.282555		0.25483	0.0466781	2.37224	0.0965544	0.090279	0.497155	0.186411	0.563465	0.758432	0.224634	0.199403
Ca_linc_1305	Ca6	34538042	34538266	224	1	0.352679		87.758	26.0455	16.5458	17.5153	56.6707	22.0055	11.3765	43.4372	47.113	66.5877	114.243
Ca_linc_1306	Ca6	34758506	34759204	698	1	0.277937		6.98335	2.55833	2.28101	0.564351	0.520842	0.27579	0.403296	1.02656	0.615317	2.05195	2.95818
Ca_linc_1307	Ca6	34835436	34835908	472	1	0.322034		0	0.248423	2.63024	0.105917	0	0.305294	0.372033	0.315661	0.252275	0	0.151604
Ca_linc_1308	Ca6	34837413	34837809	396	1	0.338384		0.9468	0.346858	2.64416	0.900722	1.3417	0	0.519447	0.661108	1.05671	1.66922	0.211676
Ca_linc_1309	Ca6	34920828	34921338	510	1	0.256863		0.148438	0	1.93456	0	0	0.801946	0.108584	0	0	0	0
Ca_linc_1310	Ca6	35023281	35023504	223	1	0.403587		0	0	0	0	0	6.76929	0.82491	0	0	0	0
Ca_linc_1311	Ca6	35153716	35154546	830	1	0.326506		0.217483	0.212465	0.269943	0.665057	1.23277	0.652759	0.424244	1.01239	0.539399	1.44849	0.583471
Ca_linc_1312	Ca6	35341271	35341733	462	1	0.32684		0	0	1.42085	0	0	0	0.128828	0.163961	0	0	0
Ca_linc_1313	Ca6	35449065	35449785	720	1	0.343056		0	0	0	0	0	0	1.41564	0.327582	0.196352	0.103388	0
Ca_linc_1314	Ca6	35475134	35475618	484	1	0.400826		0.973486	0.951023	2.01384	0.404822	0.459838	0	0.356059	0	0.362164	0.381393	0.580378
Ca_linc_1315	Ca6	35476777	35477177	400	1	0.385		0	0	1.87082	0.146907	0.328599	0	0	0	0	0	0.207369
Ca_linc_1316	Ca6	35892596	35893203	607	1	0.319605		0	0	0	0	0	0	3.54379	3.04179	2.1795	1.19175	2.11578
Ca_linc_1317	Ca6	35909369	35909571	202	1	0.331683		0	0	0	0	2.24761	10.4731	2.32048	0	0	0	0
Ca_linc_1318	Ca6	36178950	36179627	677	1	0.416544		0	0.562535	0.35736	1.82888	1.22398	1.2098	0.842442	0.268047	0.214222	0	0.0858241
Ca_linc_1319	Ca6	36179767	36180883	1116	1	0.322581		0.049747	0.291595	0.493974	0.908257	0.352479	0.507661	0.400296	0.0926296	0	0	0.133463
Ca_linc_1320	Ca6	36186954	36187522	568	1	0.373239		0.499004	1.46247	0.774216	1.08044	1.59104	2.39636	0.730085	0.116144	0.185644	0	0.111568
Ca_linc_1321	Ca6	36198881	36199473	592	1	0.309122		1.52131	1.37188	1.08939	2.45722	2.98499	2.66941	2.31134	3.15954	1.74145	0.687714	1.46513
Ca_linc_1322	Ca6	36199600	36199984	384	1	0.315104		3.28111	1.84927	2.5062	7.06793	6.08026	7.42388	9.41612	8.69423	3.00472	4.15307	4.06278
Ca_linc_1323	Ca6	36312366	36312671	305	1	0.459016		0	0	0	0	0	0	0.319477	2.84622	1.94973	1.02662	4.29618
Ca_linc_1324	Ca6	36526630	36526847	217	1	0.359447		2.47362	1.81241	1.53515	8.5339	8.76335	10.3942	3.61898	4.60592	11.9634	7.26838	16.5908
Ca_linc_1325	Ca6	36698495	36699138	643	1	0.363919		0.827297	1.06077	1.2194	0.827769	0.586176	0.744925	0.605179	0.77022	1.00028	0.486179	0.184958
Ca_linc_1326	Ca6	36921790	36922313	523	1	0.282983		1.56616	0	0	0	0	0	0.104152	0	0	0	0
Ca_linc_1327	Ca6	37509543	37509961	418	1	0.342105		7.00902	0.311241	0	0.535901	0	0	0	0.197741	0.158034	0	0.18994
Ca_linc_1328	Ca6	37604983	37605324	341	1	0.354839		0.329626	0	2.25026	0	0	0	0	1.22754	0.245261	0.387423	0
Ca_linc_1329	Ca6	37605941	37606553	612	1	0.315359		0.778958	0	0.966855	0	0	0	0.162805	0.207204	0.248395	0	0.79612
Ca_linc_1330	Ca6	37799417	37799816	399	1	0.358396		1.63149	7.51383	0.28929	1.62468	0.99084	1.6789	0.340987	0.433979	0.867086	0.821809	0.208429
Ca_linc_1331	Ca6	38608834	38609414	580	1	0.324138		0.96611	0.176966	0.599576	0.821064	1.36906	0.362464	0.530042	0.337296	1.07826	0.567755	1.07996
Ca_linc_1332	Ca6	39021492	39022189	697	1	0.393113		0	0	0	0.904833	0	0	0	0	0	0	0
Ca_linc_1333	Ca6	40241254	40241597	343	1	0.323615		0.650151	0.952743	0.806989	2.52294	1.38197	4.29302	2.85355	3.63179	1.69311	7.25939	2.32565
Ca_linc_1334	Ca6	40391311	40391739	428	1	0.306075		2.63773	0.297331	0.251846	0.127716	0.57506	0.730797	1.03898	1.32232	1.66068	0.23848	1.08871
Ca_linc_1335	Ca6	40893141	40894626	1485	1	0.316498		0.531167	1.50484	0.944986	0.816391	0.250903	0.573933	0.647592	0.395616	0.342523	0.541062	0.190004
Ca_linc_1336	Ca6	40918164	40918678	514	1	0.322957		0.146519	0	1.09117	0	0	0.26386	0	0.13641	0.218037	0	0
Ca_linc_1337	Ca6	41404863	41405476	613	1	0.342577		0.555036	0.325338	1.92898	0.68465	0.314614	0.0666361	0.487219	0.413394	0.660766	0.782829	0.794171
Ca_linc_1338	Ca6	41682797	41683114	317	1	0.466877		6.31768	54.3899	10.5372	2.3333	4.47634	2.37026	3.17725	1.83806	3.52553	0.464089	2.82488
Ca_linc_1339	Ca6	41834995	41835250	255	1	0.2		0	0	4.9923	0	0	0	0	0	0	0	0
Ca_linc_1340	Ca6	42373757	42373982	225	1	0.324444		0	0	1.3584	0.819437	0	7.8835	0.800574	0	0.814303	0	0
Ca_linc_1341	Ca6	44092357	44092603	246	1	0.256098		0.818297	0	0	0.583819	0	0	0	9.90392	4.26202	0	0
Ca_linc_1342	Ca6	44915026	44915686	660	1	0.334848		0	0.291766	0	0.0612461	0	0	0.0728238	3.98541	1.48145	0.468032	7.21123
Ca_linc_1343	Ca6	45582597	45583129	532	1	0.351504		0	0.202906	0.773394	0.945092	0.588652	0.831188	0.506446	0	0.103026	0	0.866786
Ca_linc_1344	Ca6	45585351	45585870	519	1	0.466281		3.46055	12.255	1.43176	0.71666	4.08658	3.98153	0.632859	1.20817	0.858282	1.52525	2.32102
Ca_linc_1345	Ca6	45694433	45696030	1597	1	0.316844		0.748947	0.477173	2.12192	1.54002	0.8306	1.50512	1.02427	0.909488	0.944918	0.995085	0.698887
Ca_linc_1346	Ca6	47211527	47211788	261	1	0.321839		1.36201	0	5.91694	2.36814	0	0.817598	0	2.53609	0.506708	0.800416	0.60901
Ca_linc_1347	Ca6	47217582	47218047	465	1	0.277419		0.174083	3.31629	2.48486	0.108874	0.986762	1.25399	0.127344	0.162072	0.259055	0	0.155679
Ca_linc_1348	Ca6	47302558	47303334	776	1	0.293814		0	0.116271	0	0.0485991	3.48558	32.5785	104.707	178.101	136.847	67.518	204.425
Ca_linc_1349	Ca6	47303744	47304131	387	1	0.307494		0	0	0	0	0	0.298082	1.99785	3.00499	1.4779	0	1.11017
Ca_linc_1350	Ca6	47996666	47997246	580	1	0.317241		2.29451	0.530898	2.77304	0.149284	1.0268	0.579942	0.0883403	0.787023	0.988407	2.12908	4.21186
Ca_linc_1351	Ca6	48954289	48955111	822	1	0.309002		0.440601	0.753261	2.05081	1.39254	0.520308	1.10203	0.644611	1.09387	0.928859	0.776785	0.32835
Ca_linc_1352	Ca6	49040241	49040626	385	1	0.296104		0.251008	0	0.155778	0	1.0671	0.150677	0.367232	3.27167	2.98823	5.60539	3.1426
Ca_linc_1353	Ca6	49041327	49041816	489	1	0.286299		0.159396	0	0.0989223	0.0993637	0	0	0	1.78078	1.54179	1.49876	1.42544
Ca_linc_1354	Ca6	49092543	49093411	868	1	0.364055		2.87037	2.10311	2.07827	3.17376	2.13063	2.09227	3.29955	2.60871	3.40698	1.68683	1.89462
Ca_linc_1355	Ca6	49281372	49282288	916	1	0.426856		1.78448	2.70835	1.26567	1.71176	1.08375	1.26248	0.792546	0.712012	0.995816	0.299624	0.683923
Ca_linc_1356	Ca6	49284759	49285709	950	1	0.374737		2.37216	0.623922	0.830462	1.41002	0.517163	0.83978	0.489434	0.226513	0.362056	0.285959	0.0543942
Ca_linc_1357	Ca6	49772417	49773026	609	1	0.316913		3.36315	1.80705	2.29592	1.72897	0.317725	2.48992	0.738057	1.66993	2.16873	5.00695	1.7043
Ca_linc_1358	Ca6	49944184	49944468	284	1	0.338028		0.53136	7.78649	0.329766	0.358889	0	0	1.94348	0.989398	0.395362	0	0.950367
Ca_linc_1359	Ca6	50366548	50366868	320	1	0.371875		11.5642	13.5569	0.239229	0	0.546251	0	0.845939	1.43552	0.573631	4.98371	0.344722
Ca_linc_1360	Ca6	51286565	51286934	369	1	0.371274		0	0	0	0	4.67764	2.97222	0.40244	0	0	0	0
Ca_linc_1361	Ca6	52052288	52052547	259	1	0.409266		1.3943	2.04319	5.19188	3.40439	1.97584	4.60338	0.509974	0.649051	1.03744	0	4.36412
Ca_linc_1362	Ca6	52094731	52095193	462	1	0.350649		0	0	0	0	0	0.211434	1.4171	0	0	0	0
Ca_linc_1363	Ca6	52393726	52395286	1560	1	0.316026		0.869746	0	0.519011	0.142007	0	0.0602419	0.122352	0.0311438	0.29868	0.196586	0.209406
Ca_linc_1364	Ca6	52400211	52400656	445	1	0.321348		3.01699	0	0.234046	0	0.534416	0	0.137935	0.351104	0.420902	0.664873	0
Ca_linc_1365	Ca6	52406794	52407832	1038	1	0.315029		3.69938	2.07275	0.742779	0.298277	0.385466	0.718457	0.397962	1.41818	0.89053	1.02307	0.729766
Ca_linc_1366	Ca6	52407926	52408154	228	1	0.302632		9.4243	0	0	0	0	0	0.765999	0.974898	0.779135	0	0
Ca_linc_1367	Ca6	52409513	52410197	684	1	0.356725		2.08052	0.277161	0.704285	0.058117	0.134013	0	0.207536	0.264134	0.211095	0	0.253713
Ca_linc_1368	Ca6	52410282	52410817	535	1	0.31028		3.15579	0	0.425763	0.0851139	0	0	0	0	0.102091	0.322533	0.122702
Ca_linc_1369	Ca6	52414035	52414472	437	1	0.334096		3.90101	0	0.2421	0	0	0	0	0.363187	0.290258	0.687753	0.697718
Ca_linc_1370	Ca6	52414528	52415030	502	1	0.324701		1.98159	0	0.567595	0	0.216006	0	0	0.141913	0.113416	0.358314	0
Ca_linc_1371	Ca6	52415330	52416089	759	1	0.330698		2.04443	0	0.406013	0.0501157	0	0.0981795	0.0598211	0.228405	0.060847	0.288349	0.0731316
Ca_linc_1372	Ca6	52416481	52418102	1621	1	0.333128		3.48922	0.422179	1.45025	0.912128	0.453626	0.78785	0.608831	1.63914	2.59618	4.36439	5.43911
Ca_linc_1373	Ca6	52646555	52646778	223	1	0.390135		9.02142	1.65249	0.699846	10.189	3.19608	4.06162	7.42419	4.1995	5.03434	5.30167	0
Ca_linc_1374	Ca6	53222485	53223023	538	1	0.407063		2.03961	0.597764	0.675092	0.927578	1.73418	2.61194	1.492	0.886148	0.910552	1.11871	2.06718
Ca_linc_1375	Ca6	53363409	53363779	370	1	0.256757		1.09377	0.400698	1.1879	1.04909	0.38749	0.328286	0.400052	1.78203	3.05184	1.92832	2.20079
Ca_linc_1376	Ca6	54274577	54275401	824	1	0.393204		0	0	0.726821	0	0	0	0.0535441	0	0.0544623	0	0
Ca_linc_1377	Ca6	55764401	55764711	310	1	0.348387		0.418382	1.83928	0.519303	0	2.37153	2.51149	0	0.389517	0	0.491742	0
Ca_linc_1378	Ca6	56220528	56220917	389	1	0.401028		0.245615	0.719843	3.20105	0	0	0	0.179671	0	0	0	0.878593
Ca_linc_1379	Ca6	56336271	56336643	372	1	0.33871		0	0	0.167728	1.72672	1.91488	0.811079	0.19773	0	0	0	0
Ca_linc_1380	Ca6	56347517	56347968	451	1	0.345898		1.47179	0.269615	0	0.807183	0.78223	0.110435	0.403768	0	0	0.216229	0.164522
Ca_linc_1381	Ca6	56350839	56351120	281	1	0.345196		1.09542	0	0	1.48453	0	2.30138	0	0.5099	0	1.28744	0
Ca_linc_1382	Ca6	56358022	56358317	295	1	0.328814		0	0	0.593213	0	0	1.72126	0	0.444928	0	0.561695	0.427375
Ca_linc_1383	Ca6	56507899	56508254	355	1	0.323944		5.40073	2.63805	3.16553	4.24578	8.92884	5.94363	2.6338	4.74877	5.58118	3.17385	3.48815
Ca_linc_1384	Ca6	57212662	57213003	341	1	0.266862		9.55916	0	0.818275	0.426803	0	0	0.723377	0.613768	0.490521	0.387423	0
Ca_linc_1385	Ca6	57660705	57660991	286	1	0.307692		5.20917	2.29004	2.90957	0.351095	0.738184	0.938097	0.381057	1.45493	1.55037	0.612255	0.931689
Ca_linc_1386	Ca6	57700412	57700971	559	1	0.314848		7.03551	0	12.4638	0.237566	0.543814	0	0	0.238186	0.0951785	1.05243	0.571973
Ca_linc_1387	Ca6	57714611	57714829	218	1	0.279817		2.43517	0	0	8.37484	5.17628	7.309	10.6882	44.2097	38.956	88.727	31.577
Ca_linc_1388	Ca6	57871123	57872163	1040	1	0.306731		0	0	0.101046	0.528987	0.53836	0.749316	0.277907	0.454751	0.24229	2.36018	0.825088
Ca_linc_1389	Ca6	58751755	58752185	430	1	0.395349		0.603312	0.294695	0	0.126533	0	0.603599	1.76532	1.12337	0.598531	0	0.179843
Ca_linc_1390	Ca6	59260212	59261390	1178	1	0.364177		0.372629	0	0.664863	0.226621	0.132012	0.167764	0.102219	0.130095	0.311915	0.164237	0
Ca_linc_1391	Ca6	59266159	59266806	647	1	0.367852		1.12725	0	1.14477	0.504688	2.75916	2.95275	0.299854	1.52651	1.44873	0.361337	0.183286
Ca_linc_1392	Ca6	59267579	59268118	539	1	0.324675		0.677837	0	0.925477	0	0.384221	0.162762	0	0.252428	0	0.159338	0
Ca_linc_1393	Ca7	893098	902226	329	3	0.382979		0	0	3.41106	0.920172	0	0.903882	1.0536	1.69063	1.07379	2.32164	1.04287
Ca_linc_1394	Ca7	1004228	1004929	620	2	0.314516		0.532719	0	1.11014	1.12715	0	0.418765	0.458939	0.500768	0.39874	1.48125	0.232567
Ca_linc_1395	Ca7	1283612	1292142	2974	2	0.309348		14.8191	12.6618	29.6186	9.4123	18.2261	16.3709	14.613	12.3738	13.3108	12.2925	10.6444
Ca_linc_1396	Ca7	1605747	1607320	1573	1	0.315957		20.0588	10.2647	17.6404	16.3789	16.8269	9.18114	9.42699	13.1646	12.539	32.4064	26.2303
Ca_linc_1397	Ca7	2123523	2126017	682	2	0.343109		13.15	12.016	35.8091	12.5461	16.2615	9.3407	21.6044	24.7672	26.8263	32.1972	53.4665
Ca_linc_1398	Ca7	4859754	4860542	681	2	0.33627		1.3974	1.8424	1.53815	1.38919	5.41311	3.93945	5.21465	0.933646	2.37395	3.06933	1.66689
Ca_linc_1399	Ca7	6373826	6374609	783	1	0.342273		13.0685	16.6629	8.37239	3.81697	13.4966	15.3411	9.25189	13.4568	12.765	5.63588	14.4994
Ca_linc_1400	Ca7	8155253	8155998	745	1	0.348993		0.23291	2.46778	0.990224	4.0032	5.54709	6.74634	0.906494	1.94391	0.0814069	1.01618	0.219104
Ca_linc_1401	Ca7	9092675	9094370	817	3	0.359853		59.2538	61.4496	40.9753	37.3795	41.363	30.9396	41.0377	38.322	43.664	87.4207	59.1138
Ca_linc_1402	Ca7	9177046	9177641	595	1	0.27563		0.314459	0	0.882714	1.1711	0	0	0	0	0.109605	0	0
Ca_linc_1403	Ca7	14748085	14750968	285	2	0.375439		0	0.968684	0	8.93609	13.1831	3.33953	0.794709	0.439797	1.418	0	0.852923
Ca_linc_1404	Ca7	17055639	17056196	557	1	0.341113		3.05816	2.19965	2.9252	3.51281	8.99393	5.51025	2.94367	4.07781	2.07898	2.66787	0.137213
Ca_linc_1405	Ca7	18225473	18227171	477	2	0.400419		0	0	0	1.80355	3.27635	5.40679	1.10469	0.171784	0	0	0
Ca_linc_1406	Ca7	18984989	18986455	428	3	0.357477		2.05605	1.49034	1.2102	0.272453	1.2273	0.136348	1.29284	8.48907	6.85783	2.03246	0.56859
Ca_linc_1407	Ca7	20106725	20108118	1213	2	0.338829		2.96326	1.98841	6.72958	2.58692	3.60051	3.76962	3.19719	4.04709	3.6782	4.31677	5.98743
Ca_linc_1408	Ca7	21289734	21290605	402	2	0.412935		0	0.340448	0.149403	0.289061	0	0.886088	1.79705	1.00444	0.961737	0.858886	0.394878
Ca_linc_1409	Ca7	23037940	23038725	318	2	0.496855		0.268214	8.85883	1.39364	1.9305	0	0.279987	0.196362	0	0.204902	0.461135	0.500188
Ca_linc_1410	Ca7	23716205	23716765	454	2	0.352423		0	0	0	0	0	0.627734	4.33785	1.94031	0.908939	0.233699	0.707763
Ca_linc_1411	Ca7	25477325	25478627	1302	1	0.327189		6.55081	2.65369	2.46534	6.03806	6.42783	5.16432	4.53136	3.54292	4.48144	5.71471	10.5331
Ca_linc_1412	Ca7	28962891	28963769	766	2	0.292428		0.876294	0.176425	1.28529	1.18125	1.60816	0.963153	1.03294	1.36282	0.985085	0.748554	0.634813
Ca_linc_1413	Ca7	29502267	29503750	583	2	0.392796		0.359193	4.59416	0	0.314685	0.71883	0	0.280875	0.67459	0.629036	3.57872	3.28188
Ca_linc_1414	Ca7	34451269	34452408	1139	1	0.308165		0.614598	16.0705	2.48624	0.550128	2.59311	2.32567	6.34437	10.0969	2.84987	1.30144	3.64144
Ca_linc_1415	Ca7	40056493	40057374	364	2	0.362637		3.22091	0.519333	0.356896	0	0	0	0	0.616133	0.936205	1.06894	1.13324
Ca_linc_1416	Ca7	43373460	43373885	425	1	0.369412		0.973127	0.325879	0.478253	0.288919	0.404256	1.95957	0.916812	3.13564	0	0.515783	0.0279175
Ca_linc_1417	Ca7	45348118	45349341	868	2	0.376728		2.77622	4.2438	3.14163	3.50229	3.00911	2.31734	2.40698	1.38542	2.87908	2.77403	3.15554
Ca_linc_1418	Ca7	45862056	45865090	672	2	0.357143		1.97864	0.175172	0.401837	0.216255	0.163503	0.129865	0.516127	1.19717	1.19189	3.76679	1.62378
Ca_linc_1419	Ca7	47131801	47137004	5203	1	0.318086		2.90889	2.22562	0.222692	4.35586	4.51227	5.23553	3.83244	3.7672	3.19307	0.753823	0.455217
Ca_linc_1420	Ca7	47222338	47232155	509	2	0.392927		0.262127	0.206402	0.750891	0	0	0	0	0.12746	0.101874	0	0.117919
Ca_linc_1421	Ca7	47430922	47432404	1040	2	0.375962		0	0	0	0	0	0	3.14221	2.87139	1.60575	0.382368	0.822075
Ca_linc_1422	Ca7	47495773	47496959	945	3	0.375661		0.416039	0.218776	0	0.32922	0.532113	0.0847941	0.976572	0.267025	1.19289	1.83926	1.96255
Ca_linc_1423	Ca7	47995369	47996963	294	2	0.414966		1.33571	0	1.33303	0.555503	1.94508	5.13936	0.608922	0.407353	0	0.495202	0.428727
Ca_linc_1424	Ca7	1283630	1284603	973	1	0.329908		3.87303	5.60335	3.36416	1.4159	2.68001	2.85131	0.773206	0.841629	1.24986	0.1724	0.274371
Ca_linc_1425	Ca7	1284930	1288169	3239	1	0.324483		2.33055	2.1332	1.54383	0.492678	0.701454	0.798934	0.421161	0.216875	0.224829	0.203281	0.369358
Ca_linc_1426	Ca7	1522293	1523296	450	2	0.384444		5.89766	3.40089	5.66906	2.27338	4.99417	4.2082	2.1762	7.19247	4.67216	4.22208	7.86325
Ca_linc_1427	Ca7	6589095	6591000	1504	2	0.31383		2.66598	8.6915	2.74267	2.05734	2.80505	3.86271	6.52445	9.70981	6.04092	3.49969	3.19557
Ca_linc_1428	Ca7	6751928	6752860	932	1	0.333691		0.791092	1.78136	1.44508	4.77964	6.12443	7.42191	4.23255	5.3987	6.48463	5.5224	5.98418
Ca_linc_1429	Ca7	7389229	7390475	797	2	0.283563		1.00024	0.175884	3.26685	1.21171	1.10753	1.15316	1.26978	1.53862	2.24216	2.59699	1.96924
Ca_linc_1430	Ca7	7516903	7517607	602	2	0.312292		0.723506	0.285324	4.18604	0.125791	0	0.536057	0.152201	0.981277	0.38597	2.56225	0.908822
Ca_linc_1431	Ca7	8476983	8478919	1936	1	0.315599		28.4425	27.978	51.7707	41.3619	34.5231	32.8734	24.8338	23.7674	22.3262	39.9774	35.4766
Ca_linc_1432	Ca7	9211587	9212645	735	4	0.357823		7.99323	5.52064	11.4743	6.45953	5.89666	3.78222	3.98288	3.03832	3.47745	8.48268	6.21939
Ca_linc_1433	Ca7	14884311	14885288	977	1	0.250768		22.9124	2.58798	20.0331	6.2332	5.75213	4.49655	10.6037	15.242	13.4436	39.8776	6.34989
Ca_linc_1434	Ca7	15585446	15587228	522	2	0.344828		2.63435	0	1.00042	0	0	0.200913	0.138013	0.152199	0.119221	0.432828	0.829009
Ca_linc_1435	Ca7	18900168	18900677	375	2	0.368		0.254735	0	0	2.06158	2.64201	0	4.12678	5.11077	2.00167	0.400666	0.430104
Ca_linc_1436	Ca7	21248676	21249389	615	2	0.305691		0.134968	0	0.071703	1.72027	0.613566	0.410168	0.377454	0.520654	0.496212	0.690743	0
Ca_linc_1437	Ca7	21669208	21670910	716	2	0.346369		0.481267	5.07482	1.60734	1.18943	3.34338	3.00361	4.95865	13.1234	11.456	4.61394	8.33356
Ca_linc_1438	Ca7	24210531	24211042	511	1	0.363992		1.55917	0.844904	0.338045	2.81575	1.54374	0.778861	8.35409	14.5075	9.93962	21.7727	5.87462
Ca_linc_1439	Ca7	24213060	24213693	633	1	0.327014		3.74149	5.18842	0.390657	3.60081	7.6507	6.40703	8.83383	32.1014	27.0437	33.1678	8.09396
Ca_linc_1440	Ca7	25425317	25426234	917	1	0.339149		0.083394	0.574123	0.715422	2.03839	1.36465	1.57617	0.506932	0.229934	0.480872	0.298738	0.42823
Ca_linc_1441	Ca7	29494852	29496387	515	2	0.337864		1.59837	0.80761	0	0.925397	0	0.670932	3.22251	2.19402	3.23258	60.5413	113.775
Ca_linc_1442	Ca7	29498779	29499832	508	2	0.320866		19.3111	3.54701	1.74867	0.37733	0.833111	1.86165	2.07024	1.75491	1.3987	45.818	16.2131
Ca_linc_1443	Ca7	30340423	30342038	835	2	0.382036		1.01615	0	0	4.92747	2.84884	1.90473	1.54334	0.52514	1.26559	0.876214	0.998845
Ca_linc_1444	Ca7	32067043	32067942	728	2	0.351648		0.563763	0.785227	1.26958	1.82247	0.526699	0.671339	1.04407	0.1025	0.15875	0.117929	0.20332
Ca_linc_1445	Ca7	32068050	32068681	543	2	0.353591		0.497364	1.1866	1.53187	2.08554	1.46905	1.42546	0.988405	0.314595	0.735481	0.357551	0.152988
Ca_linc_1446	Ca7	32933553	32933873	320	1	0.35		5.08646	0	1.40504	4.29612	3.18732	0.52256	1.22894	6.71565	4.54443	6.16104	0.0621549
Ca_linc_1447	Ca7	35308234	35310324	478	2	0.324268		1.93309	0.608101	0.943338	0.565123	0.841008	0.236325	0.341405	1.098	0.56787	1.54667	0.661712
Ca_linc_1448	Ca7	36271553	36273688	353	2	0.368272		0	0	0	0	1.05471	0.860612	3.73562	0	0	0	1.52455
Ca_linc_1449	Ca7	38653840	38657481	1180	2	0.327119		0	0	0.632526	2.49547	0.713063	0	1.97213	3.82082	1.41218	0.352595	0.912167
Ca_linc_1450	Ca7	39246618	39261103	538	2	0.395911		0	0	0.353518	0.336535	0	0.243559	0.70249	2.43762	3.19829	7.73983	3.61223
Ca_linc_1451	Ca7	40306908	40307545	343	2	0.422741		1.90923	7.54222	0.417685	1.51469	1.23592	0	0.584261	0.370535	0	0.410469	0.985285
Ca_linc_1452	Ca7	42261498	42262345	407	2	0.346437		0	0	0	0.32931	0.901249	3.86719	1.19207	0	0	0	0.250778
Ca_linc_1453	Ca7	42944582	42945477	470	2	0.325532		0	0	0	0	0	0	0	0	0.137601	7.34125	8.92287
Ca_linc_1454	Ca7	43302380	43305275	465	2	0.339785		1.92676	5.52201	3.52689	3.40856	10.4905	6.89316	16.4718	15.5613	7.63811	1.85942	13.5741
Ca_linc_1455	Ca7	43625064	43627338	1043	2	0.333653		0	0	1.35375	1.72924	1.39951	0.462277	0.50144	0.631405	0.171948	0.437662	0.97502
Ca_linc_1456	Ca7	44716697	44719510	206	2	0.407767		0	33.6147	0.846665	1.16702	1.91401	0	0	2.6444	0	0	0
Ca_linc_1457	Ca7	47127233	47128279	947	2	0.337909		0.737867	0.68254	0.632222	1.42174	1.43656	1.05785	1.00276	0.456017	0.461463	0.745753	0.131096
Ca_linc_1458	Ca7	47130650	47131697	482	2	0.387967		1.27677	0.519418	1.10714	0.775611	1.15952	3.21812	0.871774	1.26753	1.12066	0	0.392842
Ca_linc_1459	Ca7	47131836	47136994	4190	2	0.317422		3.4284	0.715248	9.13647	2.84848	1.12069	1.61897	3.6848	2.77764	1.7015	1.87237	2.9293
Ca_linc_1460	Ca7	222789	223595	806	1	0.352357		1.88467	7.73299	1.87143	1.10725	2.88441	2.17218	0.606612	0.912415	2.74852	3.01258	1.07867
Ca_linc_1461	Ca7	395734	396124	390	1	0.423077		0.244302	0	0	3.56971	0.692393	0	0	0.454893	0	0	0
Ca_linc_1462	Ca7	1560563	1561018	455	1	0.36044		5.61203	2.12227	3.48287	1.36075	1.53924	3.26015	2.64856	5.56192	5.92676	3.40441	3.39978
Ca_linc_1463	Ca7	2353208	2353773	565	1	0.355752		2.2642	22.4883	3.2007	0.389171	0.178254	0.151019	0.0920163	0.234221	0.0935943	0	0.224981
Ca_linc_1464	Ca7	3015978	3016441	463	1	0.308855		0	0	1.08873	0	0	0	0	0	0	0	0
Ca_linc_1465	Ca7	4118950	4119678	728	1	0.355769		0	0	0	0	0.122748	0	1.83755	0.322576	0.257801	0.101808	0.154925
Ca_linc_1466	Ca7	4353948	4355314	1366	1	0.29795		15.5376	17.3911	20.9815	17.1378	16.5966	19.7086	9.42404	12.8664	15.1337	23.9058	14.5932
Ca_linc_1467	Ca7	4417702	4418069	367	1	0.512262		3.34075	18.7661	2.59162	0	0.789022	3.50946	0.20365	0.777565	1.24286	1.96326	2.7386
Ca_linc_1468	Ca7	4421011	4421841	830	1	0.339759		2.60979	5.09915	3.10435	0.31036	0.205461	0.130552	0.265152	0.269971	0.10788	0.596439	0.12966
Ca_linc_1469	Ca7	4790381	4790950	569	1	0.340949		0.248817	0.182307	0.154418	0	0	0	0	0	0.370268	1.02356	2.00261
Ca_linc_1470	Ca7	4895024	4895441	417	1	0.381295		31.7954	53.7848	30.8569	13.4635	19.3533	23.3135	14.5172	16.8869	15.4013	21.8204	23.0907
Ca_linc_1471	Ca7	5519181	5519920	739	1	0.307172		1.10289	0.372959	0.68446	0.260129	0.240492	0.509267	0.620596	1.65869	0.252496	0.0997309	0.0758682
Ca_linc_1472	Ca7	6002475	6002933	458	1	0.368996		0	0	0	0	0	0	2.74808	1.83203	0.399314	0	0.319956
Ca_linc_1473	Ca7	6248097	6248355	258	1	0.341085		1.4109	0	4.37807	0	0	0	0.516044	0	0.524894	0	0
Ca_linc_1474	Ca7	6581414	6582808	1394	1	0.290531		18.2215	0.446888	0.473155	1.1802	1.51255	2.67732	2.37026	4.22333	2.77964	1.65776	2.35222
Ca_linc_1475	Ca7	6583008	6583580	572	1	0.297203		4.81232	0.180819	0.153157	0.381556	0.349717	0.592568	0.27079	0.574398	0.826302	0	0
Ca_linc_1476	Ca7	6583733	6584042	309	1	0.317152		7.17305	0	0	0.278637	0.597931	1.77301	0.617315	0.785666	0.627901	0.495929	0
Ca_linc_1477	Ca7	6587957	6588581	624	1	0.325321		1.40525	5.2273	0.402512	0.799524	1.99136	1.03822	3.3211	2.71723	2.9759	1.65165	0.676677
Ca_linc_1478	Ca7	6601139	6602351	1212	1	0.355611		0.13502	0	0.139658	0.547245	0.76534	0.594372	0.460922	0.293311	0.100463	0.211593	0.120746
Ca_linc_1479	Ca7	6686917	6687390	473	1	0.403805		0	0	0	0.211016	1.67538	2.94018	4.69487	3.14485	2.26202	0	0
Ca_linc_1480	Ca7	6776271	6776703	432	1	0.303241		0	0	1.60823	0	0	0.478636	0	0	0	0	0
Ca_linc_1481	Ca7	6924307	6925049	742	1	0.280323		0.337466	0.123643	0.68064	0.0517429	0.119551	0.303859	0.493706	4.24134	6.46547	3.8671	0.905352
Ca_linc_1482	Ca7	7032682	7032942	260	1	0.4		5.51203	20.1932	10.2624	10.0783	22.4567	11.5808	8.06425	8.33907	3.58861	13.7669	9.24242
Ca_linc_1483	Ca7	7077404	7077973	569	1	0.413005		0.124409	0	0.154418	1.07739	0.176298	0	0	0	0	0.438668	0
Ca_linc_1484	Ca7	7229284	7229646	362	1	0.28453		0.574088	0	0.534426	0	0.406766	0	0.419953	2.6724	2.56293	0	0.513395
Ca_linc_1485	Ca7	7313232	7313971	739	1	0.2977		0	0	1.73748	0	0	0	0	0	0	0	0
Ca_linc_1486	Ca7	7314042	7314388	346	1	0.294798		0	0	2.76694	0	0	0	0	0	0	0	0
Ca_linc_1487	Ca7	7410397	7410832	435	1	0.305747		7.27949	3.45966	11.9658	0.865683	2.78802	5.9051	3.45408	17.0347	10.6863	12.9494	14.6033
Ca_linc_1488	Ca7	7772640	7772991	351	1	0.415954		3.69569	1.35391	2.48471	0.19844	0	0.184873	0	0	0.458301	0	0.826245
Ca_linc_1489	Ca7	8302370	8302684	314	1	0.350318		0	3.55778	2.51127	0.266238	0	0	0	0	0.30108	0	1.44746
Ca_linc_1490	Ca7	8609430	8610103	673	1	0.355126		0.0967897	0.851008	2.94336	0.0595106	0	0	0.212409	0	0	0	0
Ca_linc_1491	Ca7	8762578	8763619	1041	1	0.279539		0	0	1.17746	0	0	0.06508	0	0	0	0	0
Ca_linc_1492	Ca7	9493705	9494584	879	1	0.373151		6.7901	5.51685	6.0915	3.65514	3.14382	4.27771	1.52451	1.94034	2.10089	1.97549	2.16445
Ca_linc_1493	Ca7	9798729	9799091	362	1	0.403315		0	0	0	0	0	0	2.93967	0	0	0	0
Ca_linc_1494	Ca7	9941294	9941757	463	1	0.423326		8.94693	45.759	49.4285	17.4501	28.3403	35.3835	9.62469	10.7795	24.8007	13.4024	68.0873
Ca_linc_1495	Ca7	10561184	10561540	356	1	0.289326		0	0.43689	2.7752	0.958355	0	1.25269	0.218076	0	0	0.350435	0
Ca_linc_1496	Ca7	10680805	10681164	359	1	0.342618		0.292481	0	0	0	0	0	0	0	0	5.84401	3.66184
Ca_linc_1497	Ca7	10740795	10741532	737	1	0.299864		0.766405	2.62052	0.792728	0.522248	0.844714	0.920124	0.186878	0.554966	0.380166	0.800699	0.913838
Ca_linc_1498	Ca7	10803337	10804170	833	1	0.321729		0	0.422901	0.134375	0.264848	0.817922	0.996121	2.63896	0.268782	0	0.339473	0.322603
Ca_linc_1499	Ca7	10970263	10971983	1720	1	0.351744		0.35904	0.0438444	0.965567	0.217572	0.296794	0.143684	0.306416	0.696392	0.645603	0.45716	0.588649
Ca_linc_1500	Ca7	10972081	10972619	538	1	0.381041		0.135974	0	1.35018	0.0843252	0.192687	0.163247	0.497333	0.632963	0.505862	0	0.243197
Ca_linc_1501	Ca7	10972901	10973286	385	1	0.254545		0.251008	0	1.55778	0	0	0	0.183616	0	0.186765	0	0.224471
Ca_linc_1502	Ca7	10973630	10974263	633	1	0.233807		0.317477	0	1.05082	0.0651951	0	0.0635257	0.154826	0.0985244	0.236221	0	0.0946376
Ca_linc_1503	Ca7	10974733	10975560	827	1	0.249093		0.218531	0	1.26581	0.222771	0.103226	0.262362	0.532861	0.881633	0.541999	0.171232	0.195428
Ca_linc_1504	Ca7	10976687	10976980	293	1	0.327645		39.9283	82.771	108.487	13.037	55.8918	49.6906	32.77	85.2271	94.9237	54.3694	70.1077
Ca_linc_1505	Ca7	11144001	11144361	360	1	0.313889		35.7497	11.4996	37.8794	30.9691	36.2448	53.5628	53.7909	49.2482	43.2517	4.78254	10.3968
Ca_linc_1506	Ca7	11196521	11197155	634	1	0.326498		0	0	0	24.7801	1.0473	0	0	0	0	0	0
Ca_linc_1507	Ca7	11213298	11213806	508	1	0.338583		4.48248	1.97057	1.2982	2.5093	1.48215	1.166	3.06039	2.22572	2.22348	1.93176	1.73705
Ca_linc_1508	Ca7	11388185	11389354	1169	1	0.313088		0	0	0.612713	0	0	0	0	0	0	0	0
Ca_linc_1509	Ca7	11807746	11808307	561	1	0.306595		1.14481	0	1.49989	0.236196	0.901271	0.45814	0.372196	1.77637	0.946445	6.57818	4.89137
Ca_linc_1510	Ca7	11889869	11890531	662	1	0.296073		25.5722	3.48588	55.4231	11.158	6.18013	9.69827	13.2685	77.3295	72.6426	31.1045	46.1805
Ca_linc_1511	Ca7	12298951	12299388	437	1	0.324943		2.14556	2.2866	1.2105	0	0.552807	0	0	0	0	0.229251	0
Ca_linc_1512	Ca7	12299459	12300214	755	1	0.321854		0.494229	1.20706	0.920168	0	0	0	0	0.153377	0.0612891	0	0
Ca_linc_1513	Ca7	12550037	12550491	454	1	0.367841		2.36287	0	0	0.113869	0.515136	0.545537	0.265918	0.338437	1.21715	0.854515	1.78797
Ca_linc_1514	Ca7	12713141	12713730	589	1	0.312394		0	0.172823	0.805118	0	0	0	0	0.1098	0.438759	0	0
Ca_linc_1515	Ca7	12742897	12743169	272	1	0.3125		0	0	1.4943	1.64922	0	4.3361	0.880668	0	0	0	0
Ca_linc_1516	Ca7	13160574	13161292	718	1	0.288301		0.264921	0.129404	0.328825	0.541946	0.500555	0.265048	0.193793	0.986574	0.328528	0.726537	0.315885
Ca_linc_1517	Ca7	13346599	13346855	256	1	0.414062		0	0	0	6.58384	1.02387	0.433715	0	0	0	0	0
Ca_linc_1518	Ca7	13593232	13593578	346	1	0.320809		0.636919	1.4	0	0.205669	0	0.191167	0.465914	5.04029	2.36952	1.87149	1.70875
Ca_linc_1519	Ca7	13594117	13594339	222	1	0.333333		0	0	0	0	0	1.3745	5.02491	11.7247	5.11108	4.03683	2.04766
Ca_linc_1520	Ca7	13994619	13994835	216	1	0.37963		0	0	0	0	0	0	10.1104	0	0.934892	0	1.12364
Ca_linc_1521	Ca7	13994892	13995302	410	1	0.358537		0	0	0	0	0	0	2.58245	0.20542	0	0	0
Ca_linc_1522	Ca7	14508863	14509141	278	1	0.269784		20.3349	125.816	19.9816	9.98605	75.2424	83.4126	31.8164	23.139	19.3332	7.9668	6.56681
Ca_linc_1523	Ca7	14652488	14653184	696	1	0.346264		0	0	0	0	0	0	0	1.37432	0.549174	0.108437	0
Ca_linc_1524	Ca7	14818205	14818874	669	1	0.318386		0	0.143056	0.605858	0.180102	0.138341	0.761825	1.28543	0.727103	0.0726373	0.458963	0.174605
Ca_linc_1525	Ca7	15207210	15207489	279	1	0.301075		0	0	0.346943	1.89841	2.37661	3.02024	5.31625	1.5614	0.415955	0.657059	0.499935
Ca_linc_1526	Ca7	15563794	15564308	514	1	0.356031		0	0.214708	1.09117	0.0910767	0	0	0	0	0	0	0.131029
Ca_linc_1527	Ca7	15576432	15577372	940	1	0.359574		0.123303	0.542062	0.612185	0.601874	0.262097	0.0740173	0.090198	0.114796	0.229362	0	0.0551338
Ca_linc_1528	Ca7	16090657	16091126	469	1	0.366738		0.17145	0	0.106403	0	0.728878	0	1.3796	0.159621	0.255137	0	0
Ca_linc_1529	Ca7	16103996	16106799	2803	1	0.326793		2.87922	1.38082	3.66037	2.95287	2.47279	2.53492	2.84654	3.24918	3.11608	2.33808	2.40317
Ca_linc_1530	Ca7	16107891	16108515	624	1	0.315705		5.18862	0.792015	13.0146	3.93099	2.29773	3.30932	3.0048	3.82426	4.34321	2.15985	4.06006
Ca_linc_1531	Ca7	16190074	16190375	301	1	0.315615		5.42934	0.663007	0.561582	0.300693	0	0	0.661938	1.68492	1.00993	1.06355	1.21383
Ca_linc_1532	Ca7	16652990	16653347	357	1	0.310924		2.07365	9.11551	3.3091	0	0.839526	0	0.650504	0	0	0.348343	0.264899
Ca_linc_1533	Ca7	16653471	16653827	356	1	0.398876		8.3474	12.232	7.21562	0	0	0	0	0.277976	0.221839	0.700967	0.533198
Ca_linc_1534	Ca7	16677468	16677758	290	1	0.355172		6.51336	17.6208	3.10942	0.672658	4.96999	2.40608	0	1.39938	1.86397	1.76663	2.24029
Ca_linc_1535	Ca7	16697194	16697696	502	1	0.370518		1.37187	1.34021	5.77055	2.94112	0.648018	0.732012	0.780531	0.283826	0.907332	2.68736	1.63578
Ca_linc_1536	Ca7	17871487	17871792	305	1	0.288525		0.873496	0	3.79458	0	0	0	0.319497	0	1.6248	0.51335	0
Ca_linc_1537	Ca7	17923675	17924032	357	1	0.352941		0.888665	0	1.47067	2.4748	0.839534	3.20067	1.08344	0.551577	0.881617	0	0
Ca_linc_1538	Ca7	17934702	17935075	373	1	0.340483		0	0.39368	1.1671	0.343207	0.380711	0	0.393057	0	0	0	0
Ca_linc_1539	Ca7	18578346	18578930	584	1	0.395548		0	0	0	0.221504	0.338657	1.21939	0.786681	0.889974	1.24471	0.140442	0
Ca_linc_1540	Ca7	18800681	18800883	202	1	0.480198		30.1355	155.723	14.765	28.2701	92.1521	30.4673	25.5252	29.533	22.4226	14.9135	17.0208
Ca_linc_1541	Ca7	18949669	18950079	410	1	0.336585		0	0.323328	0	0.278871	5.94074	9.40388	3.06666	0	0	0.259331	0
Ca_linc_1542	Ca7	18950161	18950382	221	1	0.343891		0	0	0	0	3.29456	8.37358	2.55103	0	0	0	0
Ca_linc_1543	Ca7	18950587	18950883	296	1	0.39527		0	0	0.293852	0.316054	0.670976	5.11613	0.692728	0	0	0	0
Ca_linc_1544	Ca7	19553517	19553970	453	1	0.306843		0	0.26742	0.566275	0.457383	1.03442	3.28639	2.00241	1.3592	1.90097	1.28693	1.14238
Ca_linc_1545	Ca7	19554185	19554848	663	1	0.328808		4.84614	19.1305	4.78754	2.4943	4.48484	4.15582	6.5836	5.06426	4.78322	7.90448	8.13693
Ca_linc_1546	Ca7	19840775	19841387	612	1	0.354575		8.45726	0.163068	0.207183	0.137274	0.473079	0.734796	0.569818	3.41887	4.13992	2.61583	3.88109
Ca_linc_1547	Ca7	20377235	20377893	658	1	0.323708		1.09991	1.17221	2.66839	2.2148	1.41696	1.08042	1.68233	2.60659	1.85998	0.705144	1.52014
Ca_linc_1548	Ca7	20406677	20407095	418	1	0.263158		0	0	0	0	0	0	1.39832	14.2373	7.26955	6.2409	10.4467
Ca_linc_1549	Ca7	21011473	21011872	399	1	0.343358		0	0	1.88038	0.295396	0.33028	0.419725	0.170493	0.433979	0.346834	0	0
Ca_linc_1550	Ca7	21016784	21017010	226	1	0.292035		0	0	6.69209	0	0	0	0	0	0	0	0
Ca_linc_1551	Ca7	21017083	21017445	362	1	0.325967		0	0	1.78142	0	0	0.172309	0.62993	0	0.213577	0	0.256697
Ca_linc_1552	Ca7	21017521	21020091	2570	1	0.305058		0.0958431	0.646058	1.46323	0.266547	0.298799	0.37972	0.546862	0.767383	1.09822	0.450593	1.23423
Ca_linc_1553	Ca7	21571280	21572043	763	1	0.266055		0.405958	0.356931	5.84502	0	0.460222	0.341167	0	0	0	0	0.435647
Ca_linc_1554	Ca7	21649706	21649986	280	1	0.303571		0.553314	0	0.343391	1.1261	0	0	0.404757	1.54542	4.11698	0	0.494817
Ca_linc_1555	Ca7	21691732	21692513	781	1	0.335467		0.0786563	0	0.781036	1.05975	1.11463	1.79422	0.747996	1.2449	0.819347	0.184896	0.140681
Ca_linc_1556	Ca7	21749178	21749470	292	1	0.332192		1.47466	0	4.57594	2.30533	2.7863	3.24581	1.79789	4.11877	1.09723	1.73323	0.879173
Ca_linc_1557	Ca7	21960294	21960756	462	1	0.400433		0	0	0	0.110192	0.49913	0	1.4171	0.163961	0.131037	0.206991	0
Ca_linc_1558	Ca7	22094061	22094393	332	1	0.313253		0	0	0	0.228749	0	3.79956	3.34401	0.654765	1.30821	0.826602	0.628934
Ca_linc_1559	Ca7	22350311	22350635	324	1	0.265432		1.49428	0.547425	3.24577	1.70916	3.17628	1.56974	2.45944	1.39118	1.11183	1.75629	1.67038
Ca_linc_1560	Ca7	22420498	22421812	1314	1	0.326484		0	0	0	0.049649	0.347489	1.15305	1.5845	0.0760985	0.0608177	0.048035	0
Ca_linc_1561	Ca7	22439501	22440092	591	1	0.380711		0.938612	1.2035	1.09221	0.652166	2.32766	1.76074	1.71652	2.4031	2.18244	2.20638	1.88861
Ca_linc_1562	Ca7	22718768	22719054	286	1	0.283217		0	0	0	0.351095	1.47637	3.75239	6.85903	1.93991	0.387592	0	0.931689
Ca_linc_1563	Ca7	22788359	22789030	671	1	0.33532		0	0	0	0.358627	0.688737	2.80083	0	0	0	0	0
Ca_linc_1564	Ca7	22850731	22851018	287	1	0.362369		0	0	0	0	0.730965	3.71569	0.377331	0	0	0	0
Ca_linc_1565	Ca7	22969572	22970425	853	1	0.388042		0.069923	0	0.0433948	0.0427407	0	0	0.0511496	0.455692	0.364187	0	0.0625306
Ca_linc_1566	Ca7	23174779	23175254	475	1	0.341053		0.167647	1.96534	1.97681	0.104699	0.475139	0	0	0.46824	0.374216	0.394084	1.64915
Ca_linc_1567	Ca7	23175917	23176136	219	1	0.310502		1.19879	1.7567	2.97592	0	0	8.63542	0	1.11608	0.89197	1.40899	1.07205
Ca_linc_1568	Ca7	23539077	23539642	565	1	0.309735		2.64157	0	0	0	0	0	0	0	0	0	0
Ca_linc_1569	Ca7	23594356	23595020	664	1	0.370482		5.03308	1.01229	14.7601	13.5971	9.22984	7.64205	12.9942	12.1278	13.8779	12.4109	16.9445
Ca_linc_1570	Ca7	23907803	23908335	532	1	0.392857		0.276931	0.202906	0.257798	0.171835	0.392435	0	0.303868	0.773473	2.26657	0.162744	1.23827
Ca_linc_1571	Ca7	24410202	24410562	360	1	0.383333		0.290648	0	2.5253	0.186561	0	0	0	0	0	0	0
Ca_linc_1572	Ca7	24648711	24649045	334	1	0.350299		3.46523	1.01558	0	0	0	0	0	0	0	1.22185	0.309888
Ca_linc_1573	Ca7	24768619	24768939	320	1	0.3625		0	3.38922	2.39229	0	0	0	0	1.07664	0	0.453064	0
Ca_linc_1574	Ca7	24783426	24783652	226	1	0.353982		1.07831	0	1.33842	0.80519	0	6.47295	0.788799	1.00391	0	0	0
Ca_linc_1575	Ca7	25272327	25272582	255	1	0.439216		0	0	0	3.59411	0	0	0	0	0	0	0
Ca_linc_1576	Ca7	25424730	25425127	397	1	0.476071		0.235478	0	0.292279	1.64235	0.333692	0.70677	1.55029	0.219231	0.350418	0.8303	0.631748
Ca_linc_1577	Ca7	26096826	26097186	360	1	0.363889		1.16259	0	0.180378	0.186561	0	0.523415	0.85045	1.35297	0.648775	4.09932	5.45832
Ca_linc_1578	Ca7	26105320	26105612	292	1	0.363014		5.89866	0	0	0	0	0	0	1.37292	0	0.577744	0.439587
Ca_linc_1579	Ca7	26457858	26458183	325	1	0.356923		0	0	0	0	0	0.890094	2.71169	0	0	0	0
Ca_linc_1580	Ca7	26696184	26697566	1382	1	0.421129		2.42605	2.31364	2.50938	0.350684	1.69168	1.27139	0.704241	2.54548	1.5759	1.67465	1.27419
Ca_linc_1581	Ca7	26905002	26905296	294	1	0.35034		9.64759	0	0.898106	0	0	0	0	0	0	0.566961	0
Ca_linc_1582	Ca7	27439029	27439535	506	1	0.409091		0.150407	3.30608	0.373376	0.280722	0	0.0902874	0.550124	0.42009	0.335735	0.35356	0.538024
Ca_linc_1583	Ca7	27477613	27478315	702	1	0.401709		0.0911473	0	0	0.167917	0.258327	0.109429	0.0666755	0	0.203457	0.642775	1.38569
Ca_linc_1584	Ca7	27634392	27634633	241	1	0.431535		161.63	149.792	206.582	73.0315	82.9508	49.2987	38.9854	54.4976	63.0562	43.1284	67.9738
Ca_linc_1585	Ca7	27832875	27833317	442	1	0.373303		0.190944	0.279807	1.42202	0	0	0	0	0	0.142073	0	0
Ca_linc_1586	Ca7	28512671	28512890	219	1	0.406393		19.1807	19.3237	22.3194	14.6136	13.5903	9.35503	13.154	11.1608	25.8671	15.4989	12.8646
Ca_linc_1587	Ca7	28706974	28707239	265	1	0.320755		0	9.53147	0.403668	0.449731	6.4521	5.4663	1.42741	1.21113	0	0	0
Ca_linc_1588	Ca7	28949378	28949858	480	1	0.310417		2.96286	0.241208	0	0	0	0	0.12041	0	0	0.193465	0
Ca_linc_1589	Ca7	29424475	29424949	474	1	0.381857		0.168269	0.246579	0.626573	0.525508	0	1.71716	0	0.783296	0.500806	0.197773	0
Ca_linc_1590	Ca7	29425115	29425544	429	1	0.438228		0.807997	0.296007	0	1.65259	1.7175	0.485029	0.29553	1.31644	0	0.474836	0.180643
Ca_linc_1591	Ca7	29427238	29427693	455	1	0.356044		2.1724	1.06114	2.02231	1.92773	0.25654	0.978046	2.51613	3.20232	4.17567	2.55331	3.23788
Ca_linc_1592	Ca7	29439692	29439960	268	1	0.365672		3.77351	14.7458	7.41593	4.33048	18.7159	13.5911	10.1214	8.78291	8.89108	3.69597	10.1237
Ca_linc_1593	Ca7	30260908	30261527	619	1	0.290792		0	0	0	0	0	0	0	0	0	33.9458	25.2412
Ca_linc_1594	Ca7	30264126	30264431	305	1	0.334426		0	0	0	0.867905	0	2.09733	4.47268	0	0	0.513312	1.56225
Ca_linc_1595	Ca7	30268565	30268912	347	1	0.285303		0	0	0	0	0	0	0	0	0	2.23063	0.848607
Ca_linc_1596	Ca7	30911324	30911892	568	1	0.308099		0.499003	0.548426	0.696793	0.385871	1.41426	2.92056	0.638798	1.04529	1.11386	0.29325	0.446248
Ca_linc_1597	Ca7	31745366	31745714	348	1	0.298851		0	0	0	0	0	0	0	0	0	0.738553	1.40485
Ca_linc_1598	Ca7	31878864	31879402	538	1	0.345725		1.76766	1.39479	1.51896	1.43353	1.34881	2.93844	1.1936	2.91163	2.12462	1.59865	2.06718
Ca_linc_1599	Ca7	32144261	32144490	229	1	0.379913		0	1.51236	0	2.29381	11.7139	6.81482	13.5893	1.99862	0.767909	8.49112	2.76884
Ca_linc_1600	Ca7	32647667	32648291	624	1	0.349359		1.18906	0.158405	0.87211	0.466389	0.153182	0.129778	0.237221	0.100638	0.16086	0.12705	0.386672
Ca_linc_1601	Ca7	32811560	32811975	415	1	0.313253		0	0	0	1.63167	0.305262	0	0	0	0	0	0
Ca_linc_1602	Ca7	33109727	33110160	433	1	0.397229		21.6326	21.522	32.0239	11.4815	15.7495	12.0327	11.1788	9.97768	12.5519	8.16423	16.1509
Ca_linc_1603	Ca7	33281625	33281875	250	1	0.432		0	0	0	0.550798	1.10215	6.06942	7.39623	2.1723	2.89349	2.7424	1.39107
Ca_linc_1604	Ca7	33480068	33480323	255	1	0.282353		3.65646	3.21488	8.16921	4.10755	13.4719	13.1695	2.67474	16.3401	17.956	4.29758	4.57784
Ca_linc_1605	Ca7	33722358	33722788	430	1	0.337209		4.42429	41.8468	4.49304	4.68174	9.97435	2.89728	3.53064	5.05518	1.64596	0.945463	7.19371
Ca_linc_1606	Ca7	33908870	33909295	425	1	0.402353		1.64529	6.32883	1.14871	1.55439	2.33151	0.617276	0.300887	0.382943	0.91814	0.966886	2.75877
Ca_linc_1607	Ca7	33913224	33914666	1442	1	0.298197		1.42902	0.268471	2.91073	3.49112	2.64814	1.9356	1.47421	2.08093	1.74486	1.33506	1.17964
Ca_linc_1608	Ca7	35309385	35310287	902	1	0.292683		1.17019	0.666861	2.29973	0.277869	0.737005	0.54635	0.190224	0.302627	0.386973	0.916916	0.813926
Ca_linc_1609	Ca7	35597770	35598105	335	1	0.41791		0.344013	8.56991	0.213497	0	0	0	0	0	0	0	0
Ca_linc_1610	Ca7	35625635	35626065	430	1	0.309302		5.83201	2.65226	2.62094	0.506134	1.42491	2.65584	2.05954	2.05952	1.94523	3.07275	3.59686
Ca_linc_1611	Ca7	35851407	35851663	256	1	0.347656		2.89006	3.1763	2.69039	1.0129	1.0243	3.46982	2.64264	4.03599	4.30074	3.3968	8.39968
Ca_linc_1612	Ca7	36119946	36120426	480	1	0.277083		0	0	1.53231	0	0	0	0	0	0	0	0
Ca_linc_1613	Ca7	36120497	36121294	797	1	0.38143		0	0	1.13992	0.0468478	0	0	0	0	0	0	0.068441
Ca_linc_1614	Ca7	36370510	36371290	780	1	0.324359		0	0	0	0	0	0	0.115276	1.76056	2.40369	0	0
Ca_linc_1615	Ca7	36605206	36606076	870	1	0.344828		0.272547	0.0998469	1.31087	0.416326	0.289667	0.122705	0.249215	0.126872	0.405581	0.720756	1.15773
Ca_linc_1616	Ca7	38253665	38254015	350	1	0.317143		1.24008	0	0	0	1.7573	4.28031	2.7214	0	0.230672	0.728758	0
Ca_linc_1617	Ca7	38575320	38575771	451	1	0.361419		0.367943	8.08769	0	0	0	0	0	0	0	0	0
Ca_linc_1618	Ca7	38575861	38576433	572	1	0.34965		0.370179	5.42456	0.153157	0.0763113	0	0	0	0	0.183623	0	0
Ca_linc_1619	Ca7	38655038	38655520	482	1	0.329876		0.163417	0.718409	4.76664	0.509807	0.463152	1.07907	0.358625	2.58642	0.851162	0	0.292281
Ca_linc_1620	Ca7	38711568	38712052	484	1	0.293388		0	0	0	0	0	0.58437	1.66161	0	0	0	0
Ca_linc_1621	Ca7	38764580	38765412	832	1	0.38101		0	0.211787	0.179389	0.220968	0.614419	0.216893	0.37003	0.0672775	0.107536	0.254802	1.87408
Ca_linc_1622	Ca7	38776490	38777110	620	1	0.267742		0	0	1.0837	0	0	0.131027	0	0	0	0	0
Ca_linc_1623	Ca7	39054891	39055273	382	1	0.350785		0	0	0	0	0	0.765984	3.54705	0	0.189888	0	0.228225
Ca_linc_1624	Ca7	39074120	39074425	305	1	0.357377		0	0	0	0	0	0.524331	5.75059	0	0.649911	0	0.390562
Ca_linc_1625	Ca7	39103839	39104224	385	1	0.379221		0.251008	0.367825	1.86933	0	0	0	0.183616	0.23369	0.186765	0	0.448943
Ca_linc_1626	Ca7	39106441	39106783	342	1	0.394737		0.327335	2.39837	2.23462	0.211813	0	0.982474	0.23945	0.304751	0.487113	0	0.585458
Ca_linc_1627	Ca7	39485380	39485975	595	1	0.304202		0.464498	0.680671	2.16204	1.36233	1.31647	0.836495	1.10431	1.18924	1.90087	0.545944	0.934629
Ca_linc_1628	Ca7	39494670	39495030	360	1	0.330556		1.45324	0.425912	2.16454	0	0	0	0	0	0	0	0
Ca_linc_1629	Ca7	40556582	40556880	298	1	0.342282		0.464875	0	4.32758	0	0	0	0	0.432802	0	0	0
Ca_linc_1630	Ca7	40558032	40558499	467	1	0.246253		0.172756	0.253155	1.92985	0	0	0	0	0	0	0	0
Ca_linc_1631	Ca7	41933224	41933658	434	1	0.308756		0	0	0.490529	0.124232	1.12007	0.830316	0.867282	0.183967	0.294051	3.01922	1.23697
Ca_linc_1632	Ca7	41935159	41935632	473	1	0.331924		0	0	0	0.105508	0.718018	0.506928	0.247098	0	0.377004	4.36721	4.22911
Ca_linc_1633	Ca7	42081596	42081931	335	1	0.367164		4.12815	1.00822	0	0.44683	0.487496	0	0.503299	0	0.51193	0	0
Ca_linc_1634	Ca7	42111938	42112473	535	1	0.33271		82.0506	11.2596	38.8296	66.0484	61.8307	86.6472	89.8308	113.946	105.256	116.757	51.0442
Ca_linc_1635	Ca7	42585468	42585980	512	1	0.375		1.03231	4.97039	0.549135	0.183377	0.417962	0.354102	0.215756	0	0	0.17333	0.131881
Ca_linc_1636	Ca7	42587012	42587614	602	1	0.33887		3.42238	10.8661	1.55757	0.915294	2.58657	0.479362	0	1.2745	0.763935	1.07266	1.02019
Ca_linc_1637	Ca7	42804770	42805156	386	1	0.282383		3.2453	1.09745	0	0	0	0	0	0.232415	0.742982	0.586821	0
Ca_linc_1638	Ca7	42814161	42814773	612	1	0.323529		0.667678	0.81534	0.0690611	0.0686371	0	0	0.162805	1.96844	0.910783	0.261583	0.497575
Ca_linc_1639	Ca7	42832840	42833138	298	1	0.426174		0	11.5808	0	0	1.97631	0.558116	0	0.432802	0.345894	0	0.831456
Ca_linc_1640	Ca7	42836611	42837132	521	1	0.364683		0.143278	0.419917	0	0.266995	1.01519	0	0.419239	0.400179	0.106607	0.168401	1.40944
Ca_linc_1641	Ca7	43208326	43208613	287	1	0.289199		0.515822	0	1.92074	1.73652	4.38579	1.23856	5.65996	6.72328	7.29223	0	3.22902
Ca_linc_1642	Ca7	43386739	43387195	456	1	0.339912		0	0	0	1.01634	3.06623	1.84007	1.31902	0.167873	0	0	0
Ca_linc_1643	Ca7	44127292	44127840	548	1	0.403285		0	0	0	0	0	0	2.22113	2.58104	0.29468	0	0.826407
Ca_linc_1644	Ca7	44169686	44169995	309	1	0.38835		0.843889	3.09156	0.523724	0.278637	2.39173	0.506574	0	1.57133	0.941852	1.48779	4.90536
Ca_linc_1645	Ca7	44623992	44624212	220	1	0.4		0	0	0	0	0	0	11.2253	5.49487	2.63489	2.77478	2.11124
Ca_linc_1646	Ca7	44703779	44704495	716	1	0.315642		5.93971	0	0	0	0	0	0	0	0	0	0
Ca_linc_1647	Ca7	44719654	44720209	555	1	0.38018		0.129378	1.51672	0	0.240355	0	0.077664	0.0946419	0	0	0	0
Ca_linc_1648	Ca7	45005762	45006036	274	1	0.364964		0.589157	2.59003	0.365635	0.402531	2.50466	4.59761	0	0	0	1.38492	0.52687
Ca_linc_1649	Ca7	45131878	45132155	277	1	0.465704		1.14155	0	3.18806	0	4.85304	3.42629	1.25259	0.531397	3.39753	2.01257	1.5313
Ca_linc_1650	Ca7	45238002	45238694	692	1	0.369942		0.837155	0.136306	1.03909	0.0571439	0.659135	0.502532	0.272173	0.606197	0.27684	0.874615	0.332733
Ca_linc_1651	Ca7	45494603	45495028	425	1	0.336471		1.0283	1.20549	0.765809	0.388598	3.78871	2.46911	1.50443	4.97826	5.20279	4.35099	2.39093
Ca_linc_1652	Ca7	45836483	45837078	595	1	0.393277		0.928997	1.53151	2.08997	2.43785	1.15191	1.81241	1.44409	1.83792	1.12324	1.36486	2.28465
Ca_linc_1653	Ca7	46255019	46255304	285	1	0.347368		5.78705	1.54187	4.57099	1.41983	3.72761	5.36873	3.07876	4.89798	1.17433	1.85502	11.2914
Ca_linc_1654	Ca7	46916159	46917080	921	1	0.363735		0.0632866	0	1.09973	0.154514	0.627778	0.26593	0.231475	0.0589202	0.565066	6.39697	3.39575
Ca_linc_1655	Ca7	47102374	47102783	409	1	0.366748		2.21719	0	0.412802	0.140149	0	0	0.32438	0	0	0	0
Ca_linc_1656	Ca7	47225818	47226200	382	1	0.301047		0.255206	0	1.58383	0	0	0	0	0.237599	0	0	0
Ca_linc_1657	Ca7	47227599	47228314	715	1	0.304895		0	0	0.937145	0	0	0.0533211	0	0.248093	0	0	0
Ca_linc_1658	Ca7	47378849	47379522	673	1	0.358098		0	0	0	0	0	0	0.920438	2.07257	0.648154	0.341283	1.2118
Ca_linc_1659	Ca7	47497481	47497975	494	1	0.346154		0.939855	0.229542	0	0.0975878	0	0	0.343758	0.729176	0.466204	0.552325	2.10123
Ca_linc_1660	Ca7	47498082	47498503	421	1	0.380048		0.418912	0	0.12999	0.792209	0.593634	0	0.459659	0.585015	0.779236	1.23091	2.62237
Ca_linc_1661	Ca7	47975970	47977094	1124	1	0.33452		4.63553	2.16793	3.39713	2.19066	3.42424	3.64112	1.40688	2.02012	2.93541	1.0433	1.19072
Ca_linc_1662	Ca7	47980186	47980527	341	1	0.331378		7.25178	1.44909	7.77361	5.97525	4.67109	10.8828	5.30477	7.05833	7.35782	4.26165	2.653
Ca_linc_1663	Ca7	47994113	47994643	530	1	0.332075		0.975214	0	0.0864608	0.345847	0	0.919925	0.305735	0.259409	0.207318	0.163744	0
Ca_linc_1664	Ca7	47997064	47997425	361	1	0.379501		3.46602	0	0.717014	1.11194	0	2.94752	1.47901	0.806722	0.42982	0	0.258299
Ca_linc_1665	Ca8	1427728	1430071	323	2	0.356037		12.7821	0	0	0	0	0	0	0	0	0	0
Ca_linc_1666	Ca8	1533797	1534244	447	1	0.317673		38.8945	0.388145	7.38149	1.4266	3.33939	5.90149	2.00715	1.08051	0.859913	0.331569	0
Ca_linc_1667	Ca8	5077373	5080941	3380	3	0.30858		383.294	448.589	585.647	602.364	601.688	557.385	754.424	580.741	583.149	639.875	449.057
Ca_linc_1668	Ca8	9109160	9110622	964	3	0.322614		41.2285	31.7691	26.3884	36.1603	39.4047	35.0321	54.0148	62.458	57.0973	165.453	157.045
Ca_linc_1669	Ca8	10123513	10129455	965	2	0.319171		2.12691	3.23207	1.91039	0.0575675	0.80578	0.44101	0.479123	0.500369	0.650565	2.31888	8.39662
Ca_linc_1670	Ca8	10673443	10675835	2392	1	0.304348		0.281937	7.61535	0.419424	0.519547	0.891545	1.13786	4.50783	4.3691	3.62274	0.652724	0.763998
Ca_linc_1671	Ca8	10772452	10776864	503	2	0.322068		7.93453	7.61272	11.3019	13.4314	19.7735	10.1922	7.97756	7.19725	6.89475	14.2319	12.1445
Ca_linc_1672	Ca8	15012938	15013619	529	2	0.353497		2.87396	3.04853	1.42322	0.932058	0.967374	1.52358	3.04952	8.21319	8.37982	3.29828	4.49909
Ca_linc_1673	Ca8	15321412	15321932	314	3	0.334395		0.855297	11.8065	1.21469	0	1.87978	3.17972	6.92103	8.32135	2.65548	2.27501	2.91361
Ca_linc_1674	Ca8	15321998	15322361	256	2	0.308594		2.64664	5.99361	0.480334	1.36865	11.6674	11.4112	10.0031	32.2013	9.05208	3.99138	11.7478
Ca_linc_1675	Ca8	15322435	15322877	341	2	0.27566		0.762453	3.55946	0.213115	0.2901	1.76197	1.47758	4.99481	4.49745	2.66775	2.20436	0.980488
Ca_linc_1676	Ca8	15653781	15655285	745	2	0.334228		4.34852	0	0.0532886	0.0733355	0	0	0	0	0	0	0.0831887
Ca_linc_1677	Ca8	16267	18459	2192	1	0.310675		11.0617	7.85408	10.6975	9.50837	7.09557	10.9587	7.57726	6.40945	4.15086	1.52167	3.64367
Ca_linc_1678	Ca8	2334271	2335099	729	2	0.33882		0.46781	0.729668	1.54081	0.441373	0.180272	0.363125	0.741108	0.684566	1.42645	0.541824	0.826525
Ca_linc_1679	Ca8	4381154	4381713	468	2	0.333333		1.67977	0.613933	1.16434	10.4882	1.56804	2.25915	2.44328	3.80155	2.98601	3.34488	4.63978
Ca_linc_1680	Ca8	6594065	6595368	1125	2	0.351111		2.65261	2.60234	4.93665	1.68286	2.69748	1.75561	2.04498	6.38247	5.17766	6.47262	5.25318
Ca_linc_1681	Ca8	7772756	7773560	685	2	0.405839		0.812694	0	0.174101	0.0718609	0.801485	0.80713	1.29628	0.667432	0.441952	0	0.268948
Ca_linc_1682	Ca8	8635026	8635619	593	1	0.32715		0	0	0	2.07213	0.747302	0	1.11981	1.50967	0.23982	0	0.38988
Ca_linc_1683	Ca8	10678961	10680280	1319	1	0.322972		1.16094	3.7091	2.00822	3.55062	3.09733	1.94348	1.65411	2.39295	2.12611	2.55344	0.890957
Ca_linc_1684	Ca8	10882853	10883266	274	2	0.335766		8.35294	0	0.304388	0	3.4002	8.92034	3.65607	5.78173	4.8269	3.5794	1.1345
Ca_linc_1685	Ca8	14157077	14160266	918	2	0.271242		7.3392	0.887213	3.37234	0.945263	0.640692	0.501634	0	2.77658	2.06774	0.518762	0.776057
Ca_linc_1686	Ca8	14202903	14203770	778	2	0.336761		0	0	1.51205	0.933353	1.39865	1.21633	7.0164	2.50254	3.03946	1.58057	2.30164
Ca_linc_1687	Ca8	15046930	15047703	631	2	0.312203		0	0	0	4.60773	14.2328	18.3577	23.2768	25.5403	19.8173	8.78127	3.27194
Ca_linc_1688	Ca8	15190577	15191319	393	2	0.340967		26.3486	12.9689	22.9479	20.7122	32.3339	33.8836	30.6902	28.0489	29.3653	30.1634	22.0162
Ca_linc_1689	Ca8	15878575	15879608	516	3	0.346899		0	0.324549	0.288774	10.6827	34.7324	28.8925	23.7767	5.36744	8.2421	2.86665	1.67317
Ca_linc_1690	Ca8	3724	4307	583	1	0.344768		0.359422	0	0.297412	1.11052	0.848885	0.503428	0.4382	0.780785	0.891429	0.281628	0.535702
Ca_linc_1691	Ca8	18561	18891	330	1	0.3		7.49498	0.523003	6.42342	9.29743	0.505763	2.14244	1.56648	1.32912	1.32778	0	1.27668
Ca_linc_1692	Ca8	44905	45352	447	1	0.391499		0.935032	0.274037	0.232115	0.234587	0	0.224515	0	2.08925	2.92201	1.09898	1.67236
Ca_linc_1693	Ca8	215713	216836	1123	1	0.333037		1.97472	0	0.0306381	0.060084	1.95884	0.740871	0	0.321733	2.49781	15.4924	13.4653
Ca_linc_1694	Ca8	317217	317519	302	1	0.357616		1.79385	4.59992	3.06127	1.49044	0.635488	6.99931	1.64027	3.75793	4.00386	2.6353	3.20818
Ca_linc_1695	Ca8	1428909	1429605	696	1	0.313218		1.56842	0	0.0572574	0	0	1.21841	1.01234	0.0858947	0	0	0.0825062
Ca_linc_1696	Ca8	1496744	1497324	580	1	0.341379		2.41528	0.707864	2.02357	0.0746421	0	0.50745	0	0.224864	0.17971	0.141939	0
Ca_linc_1697	Ca8	1841042	1841409	367	1	0.324251		5.28968	0.815917	1.3822	0	0	0.167117	0.20365	0	0.414694	4.90815	1.99171
Ca_linc_1698	Ca8	3262375	3263114	739	1	0.342355		2.88447	0.870239	0.895063	0.36418	0	0.356487	0.248239	0.631873	1.07311	1.79483	1.4415
Ca_linc_1699	Ca8	3454573	3455352	779	1	0.328626		0.394651	0	3.5269	0.531751	0.782956	0.426426	0.230982	0.293942	0.176188	0.649389	0.282343
Ca_linc_1700	Ca8	3736710	3736954	244	1	0.266393		0.839795	0	0	7.81938	1.19005	6.55348	1.84295	0.781849	0	0	0
Ca_linc_1701	Ca8	3894709	3895272	563	1	0.335702		3.16227	0.370717	0.314005	0.469683	1.25474	0.455584	0.647708	2.5908	4.32936	6.83882	13.4611
Ca_linc_1702	Ca8	4114636	4115017	381	1	0.244094		0	0	1.5927	0	0	0	0	0	0	0	0
Ca_linc_1703	Ca8	4224805	4225084	279	1	0.329749		41.9278	0	32.2657	1.51873	3.16881	3.35582	4.08943	0.520467	2.49573	2.62824	5.99921
Ca_linc_1704	Ca8	4383639	4383989	350	1	0.3		0.930059	0.454299	3.27081	0.599542	0	1.1166	0.226783	0.577261	0.461345	0.364379	0.277244
Ca_linc_1705	Ca8	4385478	4385894	416	1	0.276442		0	0	1.46364	0	0	1.02961	0	0	0.159525	0	0
Ca_linc_1706	Ca8	4388005	4388580	575	1	0.318261		0	0	0.987461	0	0.173442	0	0	0	0	0	0
Ca_linc_1707	Ca8	4419779	4420197	418	1	0.251196		0.212395	0	0	1.33975	0.601963	3.56993	0.155369	0	0	0	0
Ca_linc_1708	Ca8	4905626	4905996	370	1	0.340541		0	0	0	0	0	0	0.400083	2.80034	0	0	1.4672
Ca_linc_1709	Ca8	5081232	5082158	926	1	0.386609		0.377088	0.27629	0.468048	1.15071	0.267183	0.414995	0.321819	0.760655	0.841725	1.32962	0.449629
Ca_linc_1710	Ca8	5172429	5173220	791	1	0.381795		0.773152	1.35956	2.25517	1.08871	1.53387	1.2531	1.47048	1.15169	1.55323	0.999589	1.79767
Ca_linc_1711	Ca8	5558952	5559467	515	1	0.287379		0	0	1.54085	0	0	0	0	0	0	0	0.130607
Ca_linc_1712	Ca8	5573867	5574125	258	1	0.364341		0.705448	0	5.25368	2.46451	0	0	0	0.656776	1.57468	0.829142	0
Ca_linc_1713	Ca8	5652041	5652367	326	1	0.368098		22.8074	66.3044	39.9521	2.64153	14.0749	35.5524	42.248	29.4534	35.856	33.7243	39.4765
Ca_linc_1714	Ca8	5666434	5666750	316	1	0.392405		0.398072	5.24997	0	1.83083	1.1282	0.71688	0.291194	0	0	0.46787	0
Ca_linc_1715	Ca8	6089147	6089424	277	1	0.33574		3.99544	0	5.31343	0.38856	0	0	0.835061	0	0	0	0
Ca_linc_1716	Ca8	6373865	6374253	388	1	0.363402		3.45719	0	0	0	0	0	0	0	0	0	0
Ca_linc_1717	Ca8	7200039	7200332	293	1	0.348123		19.4772	10.7031	7.85702	7.82221	11.0404	14.3226	8.19251	12.2401	6.88378	5.7231	8.70903
Ca_linc_1718	Ca8	7333255	7333689	434	1	0.285714		0	0	1.47159	0	0	0	0	0	0	0	0
Ca_linc_1719	Ca8	7356582	7356883	301	1	0.408638		0	0	2.80791	0.902078	1.92346	1.08638	0.330969	0	0.673289	0	0
Ca_linc_1720	Ca8	8108779	8109274	495	1	0.345455		38.4014	14.4114	20.0539	9.52954	10.6182	10.9637	12.5611	17.004	10.3373	27.3377	18.2876
Ca_linc_1721	Ca8	8267859	8268846	987	1	0.302938		0.753413	0.169867	0.467523	0.176646	0.164273	0.0696467	0.127305	0.0539998	0.0431809	0	0
Ca_linc_1722	Ca8	8460491	8460698	207	1	0.309179		10.1941	4.266	17.1642	20.8058	6.18819	21.8441	11.7125	5.42061	12.9964	8.554	3.90507
Ca_linc_1723	Ca8	10153059	10153357	298	1	0.328859		1.8595	0	1.15402	0.309752	0	4.46493	0.680125	0	0.691788	0.546387	1.66291
Ca_linc_1724	Ca8	10362785	10363090	305	1	0.252459		0.436738	0.639986	2.98145	0.578603	1.23778	0.524331	0.638954	0.813205	0.324956	0	0.390564
Ca_linc_1725	Ca8	10913865	10914079	214	1	0.462617		2.59438	19.0088	0.805045	2.0086	1.83823	0	0.948909	0	0	0	0
Ca_linc_1726	Ca8	11215032	11215580	548	1	0.35219		0	0	0	0	0	0	1.44856	0.614534	0.884041	0.155163	0.708349
Ca_linc_1727	Ca8	11328926	11329597	671	1	0.347243		0.680444	0.712214	1.14619	0.53794	0.137747	0.116701	0.782197	0.271495	0.578607	0.685575	0.782353
Ca_linc_1728	Ca8	11393223	11393703	480	1	0.327083		2.30445	0.241208	8.2745	0.82183	0.93303	0.395237	0.12041	0.919482	0.244949	0.386931	0.883208
Ca_linc_1729	Ca8	11465389	11465744	355	1	0.433803		0	0	0	0.19299	1.27555	2.16132	0.438967	0	0.223247	0	0
Ca_linc_1730	Ca8	13881621	13882178	557	1	0.359066		0	0	0.159675	0.477905	0.729199	0.926679	0.470524	7.06634	5.55168	0	0
Ca_linc_1731	Ca8	13948315	13948606	291	1	0.371134		12.9026	7.27204	8.31543	1.9968	1.40647	3.57473	2.54111	0.462015	2.21544	4.66613	1.33137
Ca_linc_1732	Ca8	14158851	14159241	390	1	0.264103		3.17592	0.715996	1.06131	0.620819	0.346201	1.90646	0.17871	1.81957	1.09065	0.574276	0.218474
Ca_linc_1733	Ca8	14304910	14305594	684	1	0.331871		2.26966	0	0.176071	0.406819	0.134013	0.567685	1.38357	4.7544	3.72934	14.7831	3.97484
Ca_linc_1734	Ca8	14397646	14398156	510	1	0.305882		0.148438	0	1.2897	0.0923085	0	0	0.108584	0.276393	0.110446	0.174465	0.398234
Ca_linc_1735	Ca8	14460343	14460727	384	1	0.356771		0.757178	0.739707	1.87982	0.160635	0.357662	0.454523	1.2924	0.234979	0.938973	0.296648	0.225709
Ca_linc_1736	Ca8	14605658	14606047	389	1	0.395887		0.245615	0.359922	1.52431	0.936509	0.348058	0	0	0	0.182752	0	0.219648
Ca_linc_1737	Ca8	14669132	14669639	507	1	0.345168		0	0	0	0	0	0	0.109661	0.558269	2.11929	0	0
Ca_linc_1738	Ca8	14811710	14812101	391	1	0.283887		4.37404	4.27311	23.0738	1.54334	2.41048	1.16697	0.888795	17.6464	43.7554	30.2747	12.1694
Ca_linc_1739	Ca8	15296986	15297338	352	1	0.392045		0.917863	8.96684	0.759511	0	4.7692	3.12222	1.34286	4.27268	1.82118	0.359601	2.46248
Ca_linc_1740	Ca8	15345140	15346533	1393	1	0.298636		2.51805	3.91356	1.96524	2.38556	1.73008	2.93149	0.334907	0.923521	0.4542	2.95957	0.409425
Ca_linc_1741	Ca8	15347403	15347785	382	1	0.434555		1.02083	1.86988	0.950299	2.27538	0	0.153197	0	0	0	0	0
Ca_linc_1742	Ca8	15384070	15384811	741	1	0.330634		1.26804	0.371636	1.154	0.725647	0.479127	0.152211	1.17474	1.4951	1.00622	0.596047	0.302355
Ca_linc_1743	Ca8	15384983	15385309	326	1	0.291411		8.09391	2.69559	8.44702	2.64177	6.25564	5.52055	7.80377	6.16466	7.93759	5.18835	6.2505
Ca_linc_1744	Ca8	15541192	15541629	437	1	0.327231		3.31586	0	0	0.857912	0.829211	0.702517	0.142682	0.181593	0.145129	2.06326	1.04658
Ca_linc_1745	scaffold1006	187729	187951	222	1	0.333333		9.15894	0	7.10514	13.832	4.86713	14.4322	10.8873	5.3294	5.11108	4.03683	1.02383
Ca_linc_1746	scaffold1006	404037	404884	847	1	0.325856		0	0	0	0.690335	0.300037	0	0	0	0	0.0829509	0
Ca_linc_1747	scaffold1006	613679	614440	761	1	0.337714		1.87412	0.716429	2.6296	1.69771	1.27016	2.34791	1.9074	2.35174	2.0614	0.861939	0.947294
Ca_linc_1748	scaffold1010	109984	110733	749	1	0.335113		0.166558	0.122036	1.24041	0.306317	0.236028	0.299948	0.304599	0.310134	0.247858	0.391526	0.297899
Ca_linc_1749	scaffold1047	48111	48333	222	1	0.346847		10.3038	16.7768	11.3682	2.59351	9.73426	8.24698	2.51246	18.1199	26.4073	6.72805	23.5481
Ca_linc_1750	scaffold1047	329663	330684	1021	1	0.332027		9.88529	1.05795	10.4776	0.169201	0.393492	0.700079	0.0406248	0.103408	0.165286	2.93728	1.14227
Ca_linc_1751	scaffold1047	397424	398316	892	1	0.29148		1.58295	0.966517	2.08758	1.61125	1.12159	1.34615	0.771966	1.28963	1.17782	0.775228	1.00277
Ca_linc_1752	scaffold1052	15683	16674	594	2	0.348485		12.5364	18.5515	13.4409	5.06288	6.07891	11.7456	23.3808	39.1357	25.7328	27.0033	12.5367
Ca_linc_1753	scaffold1056	121755	122287	532	1	0.389098		0.138465	0	0.773394	1.11693	0.588652	1.49614	0.303868	0.386736	0.206052	0.488232	0
Ca_linc_1754	scaffold1060	49786	50346	560	1	0.426786		0	0	0.316655	0.0789597	0.542284	1.608	1.02642	0	0	0	0.228145
Ca_linc_1755	scaffold1067	180249	180627	378	1	0.359788		0.522038	0	0.809952	2.16378	0	0.313372	1.14563	0.24301	0.582639	0	0
Ca_linc_1756	scaffold1067	220785	220996	211	1	0.516588		13.6189	29.9355	2.5356	2.13079	11.5795	13.0804	1.99248	3.80379	1.01333	4.80206	2.43582
Ca_linc_1757	scaffold1067	221937	222263	326	1	0.496933		1.10358	6.46872	2.05468	0	1.56387	1.76658	0.269095	0.342481	0.82113	1.29709	1.97382
Ca_linc_1758	scaffold1067	242724	243039	315	1	0.4		20.8694	8.82168	11.2082	2.11099	18.768	13.2504	7.92671	27.2761	21.799	16.5097	15.074
Ca_linc_1759	scaffold1067	243128	243470	342	1	0.400585		3.27335	2.39837	1.42203	0.211813	0.927725	1.57196	0.4789	3.04751	1.70489	1.53892	4.97639
Ca_linc_1760	scaffold1083	127945	128323	378	1	0.351852		0	0	0	0	0	0.156686	2.86408	1.70107	1.16528	0	0.933694
Ca_linc_1761	scaffold1095	26512	26968	456	1	0.381579		0	0	0	0.451708	1.02208	1.19064	1.45092	0.335746	0.40249	0	0.16125
Ca_linc_1762	scaffold109_1	478068	478533	465	1	0.275269		2.089	0	3.13308	1.41536	0.24669	0.417998	0.254688	0.162072	0.259055	0.61382	0.622714
Ca_linc_1763	scaffold109_1	815302	815593	291	1	0.453608		4.96253	15.2713	7.08351	5.32479	4.92263	2.68104	2.17809	4.62015	1.8462	0.583267	3.10652
Ca_linc_1764	scaffold1118	13371	13817	446	1	0.32287		2.44121	2.47655	1.28192	3.88739	2.92713	5.07257	2.88465	3.67133	3.21355	0.44145	0.503819
Ca_linc_1765	scaffold1128	420145	420501	356	1	0.455056		1.40793	3.92185	2.2255	2.40561	0	0	2.66134	0.860763	0.5791	2.48475	1.49354
Ca_linc_1766	scaffold1128	135386	135891	505	1	0.338614		0	0	1.21751	0.751167	0.641548	0.724703	0.772737	0	0.449136	0	0
Ca_linc_1767	scaffold1131	16347	17004	657	1	0.305936		0.133356	0	1.10424	0.395911	0.40773	1.12285	0.363715	0.498771	0.383204	0	0
Ca_linc_1768	scaffold1131	48702	49385	683	1	0.310395		0.566022	0.223277	0.585655	0.481389	0.602446	0.363426	0.320403	0.130238	0.46152	0	0.153869
Ca_linc_1769	scaffold1131	86505	87048	543	1	0.390424		0	0.250379	0	0	0	0.945636	0.142415	0.359215	0	0.407091	0
Ca_linc_1770	scaffold118	416621	416850	229	1	0.323144		0	0	0	0	0	6.81482	0	0	0	0	0
Ca_linc_1771	scaffold118	445536	445966	430	1	0.360465		0	0	0	0	0	0	1.17688	2.80844	0.748164	0.709097	0.719371
Ca_linc_1772	scaffold1193	204417	206471	779	3	0.372272		0.360971	0.275843	0.53857	1.71887	1.56135	0.568504	0.663232	1.28531	0.805646	0.518235	0.919103
Ca_linc_1773	scaffold1193	198244	198736	492	1	0.272358		1.10413	0.924557	2.74092	0.393162	1.34112	0.189369	0	1.02795	2.34724	3.33701	12.413
Ca_linc_1774	scaffold1197	342866	343911	1045	1	0.334928		0.836505	1.74541	1.33925	0.898936	1.12786	1.39376	0.385985	0.711919	0.545064	0.444715	0.6892
Ca_linc_1775	scaffold1197	342866	345584	693	4	0.37518		4.43884	37.1422	11.1675	5.82341	9.31357	4.67935	5.31133	3.81372	7.12867	3.49916	9.34842
Ca_linc_1776	scaffold1197	230264	231102	838	1	0.332936		0.143158	0	0.0444224	0.481453	0.3043	0.687484	0.157082	0.133281	0.0532587	0	0.128023
Ca_linc_1777	scaffold1197	232358	232669	311	1	0.350482		0.414872	0.607949	0.77242	0.820675	1.17582	2.73946	0.303484	0.386249	0	0	0
Ca_linc_1778	scaffold1197	233062	233270	208	1	0.336538		1.43131	0	0.888286	0	4.05659	14.6064	0	2.66513	0	0	0
Ca_linc_1779	scaffold1197	278927	279578	651	1	0.356375		0.203118	0	0.378171	0.68759	0.287836	0.487716	0.222875	0.189104	0.151132	0.477467	0.0908221
Ca_linc_1780	scaffold12	133212	133683	471	1	0.318471		1.87179	0.249355	0.422418	0	0.241136	0.408586	0.248953	1.90108	2.15239	3.2	2.58694
Ca_linc_1781	scaffold1202	118801	119285	484	1	0.318182		7.46339	4.04185	11.0761	4.04822	4.82829	4.09059	5.69694	4.68266	6.1568	12.7766	10.4468
Ca_linc_1782	scaffold1215	18546	20220	875	4	0.334857		2.11112	1.27134	4.53558	6.27074	1.88663	3.02337	1.5883	3.30105	3.08191	2.87587	5.82383
Ca_linc_1783	scaffold1215	24477	28229	1711	3	0.345412		3.55562	1.96821	1.92409	4.64408	2.90464	2.8554	5.14916	1.45724	2.6498	0.810333	4.22858
Ca_linc_1784	scaffold123	311078	311794	716	1	0.347765		6.38298	0.12991	0.0550184	0.217642	0	0	0.129701	0	0.0659625	0	0.15856
Ca_linc_1785	scaffold123	311925	312256	331	1	0.332326		4.95958	0	0.219854	0	0	0	0	0	0	0.416372	0
Ca_linc_1786	scaffold1259	65075	66706	278	2	0.338129		0	0	0	0	0	1.24272	2.12004	2.48145	0	14.4031	4.23356
Ca_linc_1787	scaffold1276	552	1083	383	2	0.331593		4.26523	9.4087	6.39158	0.160387	6.25327	12.174	14.8329	5.23562	4.55399	11.0124	5.68448
Ca_linc_1788	scaffold1278	62771	63128	357	1	0.386555		4.14702	0	0	0	0	0	0	0.275779	0	0	0.529798
Ca_linc_1789	scaffold128	532316	533821	291	2	0.443299		1.93229	8.15538	4.63118	9.17895	3.57716	5.96689	2.97796	1.3801	1.45603	0	1.73522
Ca_linc_1790	scaffold1281	194373	199320	397	2	0.387909		0	0	0	0	3.79458	10.0874	4.8859	0.324494	0.529781	0	0
Ca_linc_1791	scaffold1281	457229	457852	471	2	0.316348		0	0	0	0	0.466945	0	0.74556	5.5882	2.56021	2.56028	2.80069
Ca_linc_1792	scaffold1281	124963	125468	505	1	0.384158		0	0.442277	0.0936547	1.40844	0.213849	0.271764	0.110391	0	0.112284	0	0
Ca_linc_1793	scaffold1281	150782	151284	502	1	0.302789		0.15243	0	0.189198	0	0	0.64051	0.111504	0	0.226833	0	0.136315
Ca_linc_1794	scaffold1285	87205	87884	484	2	0.390496		0.173826	0	1.90371	1.72708	1.09547	4.87564	0.815228	0.3271	0.915809	1.71432	0.464301
Ca_linc_1795	scaffold1301_1	249476	249708	232	1	0.327586		6.9207	0	1.22716	9.45113	0	21.3655	2.16968	6.44322	2.94251	1.16203	0.884148
Ca_linc_1796	scaffold1301_1	250324	250906	582	1	0.364261		1.08112	0.880141	0.22365	3.56334	1.36181	5.62448	1.5817	0.671017	2.1451	0.564746	0.859394
Ca_linc_1797	scaffold1313	110507	110916	409	1	0.396088		0.221719	0.649809	0.275201	1.12119	0	0.798569	0.810951	0.206422	0.659886	0.260595	4.16385
Ca_linc_1798	scaffold1315	164085	164444	359	1	0.356546		1.75489	0.428599	1.99668	1.69033	0.414471	1.22901	1.06977	1.08921	0.435246	0.343766	0.784679
Ca_linc_1799	scaffold132	128504	129399	895	1	0.32514		0.459688	0.481158	1.05963	1.48384	2.14037	1.93161	1.6333	2.75125	2.00334	1.08058	0.880905
Ca_linc_1800	scaffold132	129578	129998	420	1	0.328571		0.210427	2.46685	0.391777	0.928728	2.68373	6.82107	2.46288	2.3509	2.0354	0.247323	0.56454
Ca_linc_1801	scaffold1324	413782	414692	619	2	0.340872		0.147849	0	0.904431	0	0	0.540589	0.122506	0	0.428231	0	0
Ca_linc_1802	scaffold1324	255187	256346	1515	2	0.280528		3.09279	2.33234	2.45241	2.25654	1.53592	2.56606	1.81202	3.12945	1.41051	1.53071	1.68664
Ca_linc_1803	scaffold1324	445623	446216	593	1	0.29511		0	0	1.15902	0	0.165406	0	0	0	0.0868482	0.274377	0.104382
Ca_linc_1804	scaffold1324	582989	583972	983	1	0.4059		0.291231	5.54797	0.469925	1.20744	1.56826	0.87411	0.59651	1.5726	0.996786	0.136918	5.62554
Ca_linc_1805	scaffold1324	732392	732927	535	1	0.358879		0.137208	0	0.851526	0	0	0	0	0	0	0	0
Ca_linc_1806	scaffold134	181140	181801	661	1	0.372163		44.4024	129.842	29.5909	24.7492	131.193	84.5538	32.7716	22.3804	30.3772	26.2691	33.7563
Ca_linc_1807	scaffold134	182016	182367	351	1	0.461538		88.6967	192.706	56.9572	64.096	130.055	93.5456	50.9149	34.4071	41.4763	29.682	34.1514
Ca_linc_1808	scaffold134	338903	339161	258	1	0.306202		0	0	0	0	2.99904	9.73982	1.03209	1.97033	1.04979	2.48743	0.630867
Ca_linc_1809	scaffold1348_1	887633	888453	820	1	0.304878		3.81358	2.41244	16.2506	0.817135	5.06644	7.20633	7.44915	99.6349	102.572	20.2848	7.24769
Ca_linc_1810	scaffold1348_1	441509	442056	547	1	0.340037		0	0	0.0821689	0.164089	0	0.476869	0.581116	0.86286	1.18216	1.71177	1.42084
Ca_linc_1811	scaffold1348_1	804693	804899	206	1	0.402913		5.92171	47.7269	7.35013	2.35994	6.29368	2.66604	1.08295	2.75658	3.30457	0	1.32391
Ca_linc_1812	scaffold1348_1	1018948	1019294	346	1	0.34104		5.09535	0	0.395277	0.205669	0.902569	1.33817	0.232957	0.592975	1.65866	1.1229	1.13917
Ca_linc_1813	scaffold1348_1	1297323	1297790	467	1	0.359743		0	0	1.17935	0	0	0	0.126374	0	0	0	0.154492
Ca_linc_1814	scaffold135	31238	31721	483	1	0.300207		0.16283	0	0	4.77436	29.9968	50.6318	17.0331	3.33511	2.66541	3.63624	4.51408
Ca_linc_1815	scaffold1351	73497	73813	316	1	0.287975		0	0	0	0	1.1282	0.238957	1.16478	1.85304	2.96188	0.93574	0.711974
Ca_linc_1816	scaffold1369	2292	2830	538	1	0.334572		0.135974	0.398509	0.421933	0	0	0.408116	0.198933	1.13933	0.910552	0.639263	1.94558
Ca_linc_1817	scaffold1370	31995	32778	783	1	0.333333		0	0	0	0	2.47149	7.13907	7.9261	0.0839961	0	0	0
Ca_linc_1818	scaffold1370	31705	31942	237	1	0.455696		0	0	0	0	0	10.5177	0.674577	0	0	0	0
Ca_linc_1819	scaffold1370	34815	35069	254	1	0.354331		0	0	0	0	1.04898	11.1088	5.41491	0	0	0	0
Ca_linc_1820	scaffold1417	269044	271662	2318	2	0.360656		5.71259	4.1929	3.18591	2.77493	2.54734	2.78737	1.94263	2.27742	1.74769	4.26959	2.23718
Ca_linc_1821	scaffold1417	78516	79052	433	2	0.353349		3.55094	1.37218	1.04805	0.928341	1.02147	0.542107	1.09359	1.84966	0.483208	0.270021	0.199092
Ca_linc_1822	scaffold1417	131131	132060	929	1	0.368138		0	0.183431	0	0	0	0	1.9687	3.32137	1.62991	0.514934	0.839563
Ca_linc_1823	scaffold1439	90521	95489	4676	2	0.340248		0.272584	0	0.152195	0.12742	0.263486	0.235497	0	0.25001	0.246097	0.14056	0.29308
Ca_linc_1824	scaffold1467	3465	5379	1708	3	0.295667		6.30441	0.576517	6.42213	5.94687	11.0062	14.3175	12.2363	12.9985	12.859	10.0347	14.9976
Ca_linc_1825	scaffold1467	103024	103532	508	1	0.330709		0.74708	0.437905	0.649102	1.02231	0.635206	0.179385	0.327899	0.278215	0.444696	0	0.400859
Ca_linc_1826	scaffold1467	104434	105924	1490	1	0.336913		0.670194	0	1.57615	0.620593	0.899737	0.46583	0.748285	0.426917	0.314945	0.331666	0.567796
Ca_linc_1827	scaffold1490	143005	143375	370	1	0.316216		0.273441	0	1.0182	0.874241	1.54996	1.149	0.400052	1.0183	2.44147	0	1.4672
Ca_linc_1828	scaffold1504	102108	102593	485	1	0.389691		0.323338	0.236908	1.00333	1.51248	1.1455	0.388191	1.18263	0.752575	0.721746	0.190016	0.144577
Ca_linc_1829	scaffold1568	34178	34386	208	1	0.322115		0	0	0	15.8491	0	0	0	0	0	0	0
Ca_linc_1830	scaffold1580	421463	422320	376	2	0.353723		3.32643	0	0	0	0.0052552	0.294806	0.588828	0.215357	0.547049	0	0
Ca_linc_1831	scaffold1580	62455	62974	519	1	0.38921		1.73027	6.33881	1.52125	1.34374	3.67792	1.90421	1.37119	1.6109	1.39471	1.52525	1.54735
Ca_linc_1832	scaffold1580	241914	242228	314	1	0.267516		0.809292	0.592964	4.26915	1.33119	0.573418	3.15774	1.48002	0	2.40864	1.90239	0.723732
Ca_linc_1833	scaffold1580	242988	243524	536	1	0.330224		0.273589	0.400914	1.27344	1.35759	1.1631	0.739042	0.800535	0.764139	0.610697	0.32156	0
Ca_linc_1834	scaffold1580	309649	310290	641	1	0.319813		0	0	0	1.6633	0	0.0623613	0	0	0	0	0
Ca_linc_1835	scaffold1585	43221	44986	1765	1	0.341643		0.319629	1.61804	10.9461	1.26755	0.617648	1.20354	0.786461	0.459891	0.583745	0.17076	0.675615
Ca_linc_1836	scaffold1607	61774	62346	572	1	0.374126		0.123393	0.723274	0.53605	0.915735	0.874292	0.962923	0.631844	0.804157	2.20347	0.435086	0.662085
Ca_linc_1837	scaffold1659	110198	110701	503	1	0.314115		0.151919	0	0	0	0	0.36478	0	1.69725	3.50413	0.357114	0.271716
Ca_linc_1838	scaffold1659	110952	111906	954	1	0.297694		0.121	0	0.187734	0	0.0857337	0	0.0885131	2.36569	2.65591	1.27995	0.541039
Ca_linc_1839	scaffold1659	442286	442539	253	1	0.328063		8.24284	3.29426	9.76609	0.527896	12.7427	17.0933	4.38527	5.58119	7.24826	3.52296	3.35063
Ca_linc_1840	scaffold166	73352	74338	986	1	0.292089		2.37893	2.46575	1.98051	1.80412	1.89113	1.46287	1.74022	2.26882	1.59737	2.72786	2.28309
Ca_linc_1841	scaffold1661	58186	59517	1331	1	0.326822		0.322018	0.0589851	0.824368	1.32012	1.59714	3.79356	1.32502	1.57395	0.688848	0.662341	0.53995
Ca_linc_1842	scaffold167	28677	30029	715	2	0.325874		1.34611	0.807423	0.652013	2.51921	1.62558	0.922047	1.33918	2.33552	1.30518	0.923778	0.531983
Ca_linc_1843	scaffold167	228384	228586	202	1	0.475248		3.17216	55.7814	0.984335	7.71002	8.99045	14.2815	0	1.47665	1.18013	5.59256	2.83679
Ca_linc_1844	scaffold1687	176771	187994	5663	3	0.326682		1.31701	0.751878	0.400417	1.04823	0.680084	1.18126	0.967743	0.771387	0.515147	0.587315	0.291829
Ca_linc_1845	scaffold1687	176338	176598	260	1	0.311538		0.68908	0	0.855203	0.479918	0.976711	4.13618	0	1.28293	1.53798	1.61963	1.23245
Ca_linc_1846	scaffold1687	183913	185858	1945	1	0.320308		1.35471	0.381764	0.743734	0.741376	0.959881	2.15815	0.628895	0.945931	0.542758	0.612401	0.209685
Ca_linc_1847	scaffold1687	188046	188374	328	1	0.344512		0.724616	0.530922	0.449702	0.708693	0	3.6973	1.32516	1.01193	0.269578	0.851671	0.324004
Ca_linc_1848	scaffold1687	188425	188726	301	1	0.322259		0.452445	0	0.842372	0	3.84692	4.61713	0.330969	0	0	0.531777	0.404611
Ca_linc_1849	scaffold1687	189067	189880	813	1	0.298893		0.223559	0	0.231238	0.501555	0.316803	1.11833	0.327073	0.41627	0.110894	0	0
Ca_linc_1850	scaffold17	272382	272624	242	1	0.355372		4.31076	1.26339	2.14024	1.24	2.44349	17.5963	5.04541	2.40801	3.84895	0	2.31301
Ca_linc_1851	scaffold17	273595	273863	268	1	0.369403		1.88676	0.921611	1.56125	1.73219	1.78246	3.77531	0.460062	2.92764	0.935903	1.47839	0
Ca_linc_1852	scaffold1703	277179	277477	298	1	0.308725		1.39463	0	0	1.54876	0.658768	1.67435	0.340062	4.32802	0	0	0
Ca_linc_1853	scaffold1706	24930	25146	216	1	0.305556		5.02592	0	9.35737	4.83191	0	3.77136	0	1.16979	0	0	0
Ca_linc_1854	scaffold1708	81369	81958	589	1	0.295416		0.825558	3.11082	7.8316	0.145699	0.50138	0.566367	0.517634	0.988199	0.351007	0.831696	0.210937
Ca_linc_1855	scaffold1708	82014	82302	288	1	0.267361		1.53243	2.24561	2.53611	0.343579	0.723863	0	0.373664	0.475568	0.380072	1.20075	1.37042
Ca_linc_1856	scaffold1708	82422	82737	315	1	0.27619		5.21736	2.35245	0.498144	0	0.568726	2.65007	0.293582	1.86823	1.19446	0.471706	1.79453
Ca_linc_1857	scaffold171	121777	122039	262	1	0.553435		3.36578	10.8508	1.67106	0.467467	2.86176	0.808171	0.984843	1.88014	1.5026	2.37356	3.00994
Ca_linc_1858	scaffold171	148007	148771	764	1	0.311518		14.8315	0	0.100596	0	0	0	0	0.150909	0.0603032	0.6668	0.217434
Ca_linc_1859	scaffold1710	132490	132871	381	1	0.404199		1.02654	2.25643	0	0.326979	0	1.07838	0.75093	0	0	0.603269	0
Ca_linc_1860	scaffold1718	3202	3570	368	1	0.342391		3.32071	4.05511	1.03043	3.18739	8.62717	7.30904	1.61943	11.3359	8.23599	7.48068	4.70192
Ca_linc_1861	scaffold1750	27373	28235	862	1	0.363109		0	0	0	0.463615	1.46596	2.06996	0.908089	0.192623	0	0.405292	0.370048
Ca_linc_1862	scaffold1777	452989	461448	689	2	0.377358		1.59626	0	0.92272	1.44813	2.26853	1.82624	2.27207	1.36059	0.844907	0.789661	0.764815
Ca_linc_1863	scaffold1777	206807	207330	523	1	0.365201		1.70854	0	0.265084	0.353688	0.403525	0.256403	0.104152	0.132555	0.211875	0.167343	0.127326
Ca_linc_1864	scaffold1777	209502	209911	409	1	0.312958		2.88235	0	0	0	0	0	0	0.825687	0	0	0.198278
Ca_linc_1865	scaffold1777	209982	210949	967	1	0.337125		1.54618	0.0871445	0.11072	0.435214	0.084272	0.214189	0.0870039	0.387559	0.398232	0.629062	0.265907
Ca_linc_1866	scaffold1777	457760	458497	737	1	0.373134		0.681249	0	0.687031	0.626698	0.603367	1.1246	0.373756	0.317123	0.253444	0.200175	0.456919
Ca_linc_1867	scaffold1777	460069	460401	332	1	0.358434		1.40657	0	0.436466	2.51624	0.996618	2.32195	1.54339	0	1.30821	0.826602	1.25787
Ca_linc_1868	scaffold1835	10339	10622	283	1	0.321555		23.0786	5.50544	14.3228	19.2334	10.6479	10.632	18.4527	18.4882	15.5744	6.3082	7.19955
Ca_linc_1869	scaffold1844	99459	99691	232	1	0.327586		0	0	0	0	5.60413	21.3655	7.95549	0	0	0	0
Ca_linc_1870	scaffold1845	103820	104163	343	1	0.390671		0	33.9233	0.997944	0	0	0	0	0	0	0	0
Ca_linc_1871	scaffold1867	222426	222936	510	1	0.352941		0.148438	0	0	0	0	0.356453	0.108584	0	0	6.62968	1.85843
Ca_linc_1872	scaffold1867	342508	342909	401	1	0.221945		113.278	14.8755	60.5652	8.32913	146.14	134.198	81.1769	414.978	460.566	635.062	656.299
Ca_linc_1873	scaffold1918	158162	158683	521	1	0.339731		1.23881	0.60218	2.27026	0.810183	2.13798	1.11323	0.811097	1.46553	1.02353	1.82198	0.913266
Ca_linc_1874	scaffold1918	162163	162502	339	1	0.345133		0.334297	0.979751	0.622403	0.216647	0	0.401348	0	0	0.248736	1.17874	3.2885
Ca_linc_1875	scaffold193	131771	134010	2044	2	0.321918		7.2212	9.86011	17.1403	14.7069	9.59897	11.5896	12.375	6.59462	7.35402	7.56345	6.61039
Ca_linc_1876	scaffold193	326853	331808	264	2	0.348485		4.6733	3.85299	12.3051	3.92774	16.0555	12.8821	12.0426	14.786	12.1465	1.52441	5.19523
Ca_linc_1877	scaffold193	90813	91152	339	1	0.315634		0	0	2.28214	1.29988	1.42118	0.200674	1.7118	0.622466	0.746209	1.96457	0.597909
Ca_linc_1878	scaffold1943	20014	20893	879	1	0.311718		0	0	0	0	0.10309	2.8648	3.35273	2.21599	4.04484	1.08188	0
Ca_linc_1879	scaffold1943	252528	254198	558	2	0.38172		0.301864	0.712757	0.706829	0.381568	0.215751	0.711507	0.93443	1.23424	0.832035	0.875287	3.46459
Ca_linc_1880	scaffold1943	102052	102772	720	1	0.325		0.615751	0.386707	2.34743	0.107961	0.37396	0.475235	0.321736	0.327582	0.523605	0.930495	0.707983
Ca_linc_1881	scaffold1962	38802	39374	572	1	0.342657		2.83805	0.180819	2.2208	0.915735	0.174864	0.370355	0.81241	0.804157	0.367245	0	0.4414
Ca_linc_1882	scaffold1964	108109	110240	2131	1	0.340685		0.370158	0.243216	0.621039	0.411566	0.143352	0.512183	0.630573	0.520159	0.673793	0.450013	0.320113
Ca_linc_1883	scaffold1964	146928	151000	314	2	0.398089		0.467175	0	0.242562	2.32834	5.95755	6.9532	2.26335	1.83003	0.703475	0.972306	0.814617
Ca_linc_1884	scaffold198	212990	214289	1299	1	0.300231		0	0.0607097	0	0.402684	0.998046	1.24346	3.0609	5.28419	4.59302	3.26245	2.22295
Ca_linc_1885	scaffold198	401623	402402	779	1	0.368421		1.02609	0.578317	1.22462	1.30521	1.90146	3.17451	2.42501	2.8659	1.93804	1.20601	0.63527
Ca_linc_1886	scaffold198	412245	412964	719	1	0.318498		1.4983	0.774916	0.601674	0.216349	0	0.0529065	0.451306	0.574383	0.590201	0.103589	0
Ca_linc_1887	scaffold198	413042	413545	503	1	0.290258		1.36727	0	0.0942822	0.189092	0.215282	0	0.111131	0.282875	0.113036	0.357114	0
Ca_linc_1888	scaffold198	413597	414001	404	1	0.299505		2.0453	0.999053	0.564146	0.143826	0	0.272836	0.332481	0.423153	1.01455	0.534205	0.20323
Ca_linc_1889	scaffold1981	245503	247180	780	3	0.416667		0.232746	0.44504	1.32891	11.6553	4.83909	1.51658	1.08912	0.494366	0.569622	0.34453	1.03315
Ca_linc_1890	scaffold1981	240709	243829	619	5	0.342488		10.9313	22.1829	27.8081	30.6959	27.8722	19.1233	28.5431	25.6425	24.8819	13.1186	19.2208
Ca_linc_1891	scaffold1985	22695	24242	605	4	0.38843		0	0	0.0689056	0.744827	0.572994	0.880797	1.37071	0.587183	0.282618	0.125892	0.316904
Ca_linc_1892	scaffold1985	24812	28319	627	3	0.379585		0	0	0	1.14356	2.01645	4.43738	8.13218	0.974661	0.439846	0	0.36067
Ca_linc_1893	scaffold1991	66853	67255	402	1	0.355721		5.73875	2.35463	4.27376	1.01746	0.325298	0	0.167921	0.427419	0.683184	1.61877	0.205279
Ca_linc_1894	scaffold1991	68420	68671	251	1	0.370518		8.44946	2.25115	1.90677	2.71497	0	0.922188	0	1.43023	0	3.61115	0
Ca_linc_1895	scaffold2	442962	443600	638	1	0.368339		0.941445	3.06574	2.0774	1.35294	2.22351	2.38613	0.535639	1.26604	1.86797	0.860626	0.748368
Ca_linc_1896	scaffold202	20152	20900	748	1	0.314171		0.417162	0.122261	1.03558	0.511485	0.354693	0.350583	0.427223	0.233028	0.0620785	0	0
Ca_linc_1897	scaffold202	21046	21838	792	1	0.361111		0.540285	0	0.143702	0.567039	0.109376	0.463322	0.169382	0.359292	0.172287	0.090717	0
Ca_linc_1898	scaffold202	53204	53483	279	1	0.236559		1.11807	0	0	0.380216	0	3.6914	0	0.521358	0.415955	0	0
Ca_linc_1899	scaffold202	53539	53872	333	1	0.39039		0.349066	0.511517	0.217559	0.454211	0.989313	1.88585	0.255346	0	0.779175	0	0.624635
Ca_linc_1900	scaffold2027	88627	89637	468	2	0.356838		0	0	0	0.203669	0	1.05952	2.22306	3.34308	1.68266	0	0.251176
Ca_linc_1901	scaffold2039	9290	9851	561	1	0.365419		1.27201	0	0	0	0	0	0	0	0	0.149504	0
Ca_linc_1902	scaffold205	132461	133043	582	1	0.290378		0	0	0	0	0	0	0.966594	2.57223	0.625653	0.141187	0.537121
Ca_linc_1903	scaffold2051	149040	150196	308	3	0.373377		1.50256	0.642508	4.40692	2.06321	2.98418	0.415089	1.10437	2.25493	0.266219	0.611361	0.848291
Ca_linc_1904	scaffold210	464860	465695	835	1	0.326946		0.683458	0.593602	2.15682	0.286466	0.399618	0.738516	0.326244	0.572845	0.712642	0.291924	0.956251
Ca_linc_1905	scaffold210	37863	38528	665	1	0.330827		0	0	0.733345	0	0	0	0	0	0	0	0
Ca_linc_1906	scaffold210	38592	39550	958	1	0.313152		0	0	1.15777	0	0	0	0	0	0	0	0
Ca_linc_1907	scaffold210	214405	215092	687	1	0.289665		0	0	1.04986	0	0	0	0	0	0	0	0
Ca_linc_1908	scaffold210	215877	216699	822	1	0.250608		0.220301	0	1.77736	0.0449207	0	0	0	0.136734	0.218555	0.172619	0.52536
Ca_linc_1909	scaffold2152	160326	161743	781	2	0.346991		0.0971314	0.851099	0.960705	1.05052	1.82642	1.46849	1.11854	0.756229	0.598061	0.795524	0.438322
Ca_linc_1910	scaffold2152	358069	358661	592	1	0.388514		0	3.77267	0.0726259	0	0	0	0	0	0.174145	0	0.209303
Ca_linc_1911	scaffold2153	33944	34158	214	1	0.299065		1.29719	0	0	0	3.67645	8.56552	0	0	0	1.52464	0
Ca_linc_1912	scaffold2166	30296	30658	362	1	0.378453		0	0	0	0	0	0.344617	4.61948	0.53448	0.427155	0	0
Ca_linc_1913	scaffold2166	30739	32462	1723	1	0.36332		0	0	0	0.018095	0	0.842478	10.8781	0.889621	0.555455	0.0701934	0.400559
Ca_linc_1914	scaffold222	19177	20097	235	2	0.344681		2.94251	3.06369	1.13413	0.688424	4.24446	2.92573	2.80706	3.51667	1.3872	4.90078	13.9756
Ca_linc_1915	scaffold2227	53158	53938	780	1	0.347436		1.26069	0.346387	1.22249	0.144767	1.33988	1.79734	1.55623	1.24707	0.996651	0.926087	1.05694
Ca_linc_1916	scaffold2244	697	1095	398	1	0.344221		0	0.343293	0	4.00942	0	0	0	0	0	0	0
Ca_linc_1917	scaffold2311	63875	64809	934	1	0.383298		0.435111	0.0910868	0.115729	0.758614	0.352337	0.37313	0.591109	1.09953	0.323748	1.24198	1.22292
Ca_linc_1918	scaffold2331	8	261	253	1	0.359684		1.4987	2.19617	2.32526	5.80686	1.06189	6.74735	1.64447	0.697648	1.67267	1.76148	0.670126
Ca_linc_1919	scaffold2348	29067	29426	359	1	0.32312		0	0	0	0	0.414471	3.16031	3.63722	0.544604	0.435246	0.687531	0.52312
Ca_linc_1920	scaffold2371	287900	288980	1080	1	0.314815		2.6336	20.9536	4.81521	4.2081	10.4294	5.52416	16.3928	49.2367	10.8946	3.76228	6.09806
Ca_linc_1921	scaffold2371	340477	341362	654	4	0.35474		0.679175	1.79551	1.85652	3.0357	0.651853	1.08302	1.44751	0.497336	0.613937	1.29878	0.560049
Ca_linc_1922	scaffold2373	43401	44264	863	1	0.314021		1.86532	14.1048	1.3506	5.36235	2.19251	2.91454	4.71227	3.41683	1.96272	2.70374	3.24788
Ca_linc_1923	scaffold2373	2090	2845	755	1	0.357616		4.78146	1.9788	0.958338	0.1388	0	0.1319	0	0	0.0814506	0	0
Ca_linc_1924	scaffold2373	1164	1505	341	1	0.533724		2.30738	0.966061	0	0	0	0	0	0	0	0	0
Ca_linc_1925	scaffold2373	110757	110976	219	1	0.283105		79.1203	1.7567	0	0	0	0	0	0	0	1.40899	0
Ca_linc_1926	scaffold2386	125736	126117	381	1	0.356955		0	0	0	0	4.00043	9.24329	2.62825	0.477859	0.190952	0	0.918015
Ca_linc_1927	scaffold2392	238487	239594	623	3	0.337079		0	0	0	2.62113	12.2867	19.2528	12.8522	0	0.292828	0	0.125933
Ca_linc_1928	scaffold240	112309	114370	672	2	0.325893		0.186617	0.58443	0.1364	0.404902	0	0.564622	0.782924	0.159461	0.306497	0.339146	0.177927
Ca_linc_1929	scaffold242	146871	147465	594	1	0.356902		0	0	0	0	0	0.978417	2.55494	1.40907	0.693001	0	0.104114
Ca_linc_1930	scaffold242	591275	591721	446	1	0.426009		1.50225	3.57723	2.21423	1.2958	2.12881	2.47989	1.511	0.874126	0.838318	3.3106	1.67928
Ca_linc_1931	scaffold2560	51040	51439	399	1	0.338346		0.466139	0.683076	0.144645	0.147698	0.99084	2.79817	0.340987	0	0	0	0
Ca_linc_1932	scaffold2569	88219	88831	612	1	0.385621		0.333839	0.81534	1.45028	1.02956	1.10385	0.935195	0.814025	1.24323	0.579589	0.653958	0.39806
Ca_linc_1933	scaffold2575	34560	34932	372	1	0.290323		9.99865	17.4237	11.0687	3.79886	3.06352	7.94857	2.76748	4.27697	3.41814	4.7642	1.69163
Ca_linc_1934	scaffold2575	35684	36251	567	1	0.289242		3.7529	11.1821	3.95938	1.16093	1.24089	0.826021	0.64056	1.04818	0.465389	0.294059	0.22374
Ca_linc_1935	scaffold26	321152	322765	1613	1	0.394296		3.72413	9.0335	6.1551	6.02611	5.92679	5.22783	5.72043	7.58517	7.15045	7.81534	11.0525
Ca_linc_1936	scaffold26	318212	318907	695	1	0.34964		0.739587	1.35473	0.860612	0.85181	0.393021	0.554954	1.42017	0.688559	1.10059	0.325975	0.661396
Ca_linc_1937	scaffold26	318975	319592	617	1	0.34846		0.329794	0.805463	0.614015	0.54228	0.155781	0.13198	0.643326	0.716424	0.408974	0.258413	1.37632
Ca_linc_1938	scaffold260	100481	103161	2680	1	0.310821		0.109901	1.82521	1.20496	2.52442	1.14209	0.824651	0.870935	1.75647	1.64908	0.215285	1.52337
Ca_linc_1939	scaffold260	364907	365575	668	1	0.38024		6.35921	3.29739	1.8215	2.52699	4.43645	2.29041	4.50871	3.18794	4.44044	4.36955	3.32465
Ca_linc_1940	scaffold2617	49981	51315	642	2	0.376947		0	2.75202	0.846196	0.898346	0.296815	1.20245	0.781592	0.606569	0.393681	0.992824	1.48234
Ca_linc_1941	scaffold2617	400697	402495	872	5	0.334862		5.80109	2.93305	6.40059	12.5833	6.85062	4.36747	7.30021	7.05925	7.03915	7.35066	6.20976
Ca_linc_1942	scaffold2617	401613	401861	248	1	0.314516		0.797633	4.67537	1.98007	4.53549	4.52126	6.70331	0.583479	1.4852	2.96742	1.87498	2.13992
Ca_linc_1943	scaffold2617	446224	447109	885	1	0.40226		0.13327	0.292938	0.124062	0.203508	1.13313	1.04	1.80354	1.55094	1.38824	0.939823	0.35754
Ca_linc_1944	scaffold2653	13886	14362	476	1	0.348739		0.334058	0	0.10366	1.14728	0.473389	0.100265	0.122184	0	0.248558	0	0.298741
Ca_linc_1945	scaffold2653	23443	23671	228	1	0.372807		3.14143	0	0.649866	2.33336	5.93557	8.17162	1.532	4.87449	3.89568	2.4615	1.87288
Ca_linc_1946	scaffold271	157342	158470	403	2	0.394541		0.49624	0.34266	0.106902	2.12091	0.437097	0.571714	0.293728	1.86361	0.40638	0.303116	0.586059
Ca_linc_1947	scaffold273	203811	205226	1415	1	0.484099		0.687768	1.27282	0.431469	0.0386831	0.497224	0.195137	0.111811	0.204834	0.273641	0.0694649	0.137996
Ca_linc_1948	scaffold2734	44089	44417	328	1	0.347561		2.17385	6.37106	0.449702	0.944924	5.13421	1.52242	3.44543	2.36118	2.69578	0	2.91604
Ca_linc_1949	scaffold2734	62007	62308	301	1	0.33887		1.35733	2.65203	0.842372	0	3.84692	1.62958	3.30969	2.10614	4.37638	3.72244	0.809223
Ca_linc_1950	scaffold2738	629	3815	3186	1	0.328625		1.53184	1.6011	2.06262	3.94549	4.23616	4.04629	2.35716	1.85144	2.08539	1.27081	1.60158
Ca_linc_1951	scaffold2763	156613	157389	577	2	0.376083		0.37751	2.06439	0.778303	0.830419	1.76487	0.895146	3.16215	1.84152	0.821084	0.767242	1.63646
Ca_linc_1952	scaffold2763	186456	186694	238	1	0.516807		1.81934	5.33211	2.82275	3.95839	6.44541	1.63819	4.65805	5.08146	0.676847	4.27669	2.4405
Ca_linc_1953	scaffold277	246961	247407	446	1	0.358744		0	0	0	0	0	1.0145	0.137364	0.174825	0	0	0
Ca_linc_1954	scaffold280	97642	97924	282	1	0.478723		10.3009	34.162	2.69172	4.77067	13.0607	4.88171	1.18978	5.04749	2.01697	4.46051	3.39385
Ca_linc_1955	scaffold280	110753	111153	400	1	0.4575		3.94202	3.7378	2.30254	0.734537	2.62879	2.64473	0.508878	2.80651	4.31337	2.72542	2.28105
Ca_linc_1956	scaffold280	159426	159798	372	1	0.341398		2.16185	0.791986	1.84478	2.41741	1.53176	5.02869	1.38374	4.52856	3.01601	3.81136	0.241662
Ca_linc_1957	scaffold280	369179	369463	284	1	0.376761		1.06272	2.33595	0.329766	3.23	1.50596	0	1.55479	0	1.18609	0	0
Ca_linc_1958	scaffold2812	72723	73805	1082	1	0.317006		1.75694	0.0757234	1.63555	1.76184	0.805501	1.05466	0.869415	1.20273	0.768977	0.364412	0.693172
Ca_linc_1959	scaffold284	308739	309445	255	2	0.360784		0	0	0	0.905621	0.886288	1.97336	4.74493	4.90195	0.956863	0	0
Ca_linc_1960	scaffold284	309616	310769	315	4	0.396825		0	0	0	0.263989	1.0457	3.75952	4.98622	3.48283	1.1167	0	0.34684
Ca_linc_1961	scaffold2850	28402	29857	640	3	0.35625		2.57607	0	5.92817	1.17159	2.87731	3.60599	0.442231	0.659338	3.75463	3.08503	0
Ca_linc_1962	scaffold2887	32061	32281	220	1	0.236364		0	0	0	0	3.34558	10.6288	12.0888	39.563	48.3063	4.16217	2.11124
Ca_linc_1963	scaffold2887	33967	34545	578	1	0.33045		0	0	0	0.750525	4.12919	7.06946	22.1145	20.2331	17.7963	0.998891	0.21715
Ca_linc_1964	scaffold2887	39082	39329	247	1	0.331984		0	0	0	0	0	2.42475	5.90963	0	0	0	0
Ca_linc_1965	scaffold2887	39973	40285	312	1	0.307692		0	0	0	0	0	3.45752	2.70859	0	0	0	0
Ca_linc_1966	scaffold2893	25534	26108	574	1	0.339721		0.859075	0	0.609313	1.51774	0.869559	0.51569	0.628424	0.571289	1.09577	0.144244	0.2195
Ca_linc_1967	scaffold290	619167	619586	419	1	0.386635		3.5939	1.54896	0	0.133322	0	0	0	0	0.157298	0	0.189056
Ca_linc_1968	scaffold2916	99715	99993	278	1	0.359712		9.60257	13.2438	26.6422	6.52934	10.4059	6.78152	8.264	6.83651	12.6086	7.9668	14.649
Ca_linc_1969	scaffold2955	35819	37115	692	3	0.290462		0	0	0	7.76116	23.5088	24.2174	2.18491	0.136651	0.179155	0	0
Ca_linc_1970	scaffold296	96371	98297	573	2	0.340314		3.77597	1.74224	4.10007	7.20913	10.9825	12.1054	5.68506	4.26691	4.06609	4.23956	5.63949
Ca_linc_1971	scaffold296	11517	12329	696	2	0.372126		0.286639	0	0.316515	1.07583	0.667537	1.45515	0.519192	0	0	0.473365	0
Ca_linc_1972	scaffold296	97017	97555	538	1	0.395911		0.815844	1.19553	0.421933	0.927578	2.69762	0.652986	0.795734	0	0.303517	0.639263	0.486394
Ca_linc_1973	scaffold296	152988	153257	269	1	0.342007		0.621997	0	0	1.71083	3.52569	5.22727	0	0	0	0	0
Ca_linc_1974	scaffold296	239858	240086	228	1	0.311404		0	0	0.649866	0.777786	1.48389	11.3145	0	1.9498	0	0	0
Ca_linc_1975	scaffold296	337952	338545	593	1	0.323777		0.350167	0	2.10073	0.14416	0.165406	0.210201	0.256152	3.58609	2.60544	0.685943	1.25259
Ca_linc_1976	scaffold296	449925	450460	535	1	0.411215		2.05813	0	0.851526	0.595797	0	0.494185	0	0.510967	0.510454	0.161267	0.736215
Ca_linc_1977	scaffold2969	34702	36291	991	3	0.321897		13.6309	17.8013	24.2618	13.1442	12.3932	8.82823	9.89448	8.26593	7.81789	13.5195	22.5216
Ca_linc_1978	scaffold3016	91107	100030	507	2	0.325444		0.379081	0	2.31097	0	0.293852	0.112771	0.172535	0	0.135776	0	0.937893
Ca_linc_1979	scaffold305	183446	183928	482	1	0.352697		0	0	0	0.101961	0.463152	0	0.358625	0	0.486367	2.30485	3.79965
Ca_linc_1980	scaffold306	89445	89715	270	1	0.355556		0	0.901503	0.763592	0.422471	0.871787	2.95435	0.450024	0	0	0.723066	0
Ca_linc_1981	scaffold306	315130	315438	308	1	0.256494		0.42556	0.62361	0.792317	1.12495	3.61833	2.81003	0.311302	0.792397	0.316641	0.500178	0.761137
Ca_linc_1982	scaffold306	473015	474015	1000	1	0.302		1.02603	0.751764	4.28044	2.25841	2.82716	2.94268	2.20996	2.49423	2.12062	2.21087	1.4273
Ca_linc_1983	scaffold3075	4636	5047	411	1	0.406326		0.219578	0	0	0.832374	0	0.527238	0.481872	0	0.490135	0.258079	0.589091
Ca_linc_1984	scaffold308_2	89830	90500	589	2	0.485569		0	0.418238	0.166043	0.674055	0.986265	1.54493	0.109747	0	0.344152	0	0
Ca_linc_1985	scaffold308_2	22060	22405	345	1	0.388406		0	0	0	0	0	0	5.62919	1.49257	1.67	0.376857	0.573476
Ca_linc_1986	scaffold308_2	87289	87648	359	1	0.331476		0.292481	0	0	0	0	2.45802	0	0.272302	0.435246	0	0
Ca_linc_1987	scaffold308_2	102091	102366	275	1	0.36		0	0.854211	0	0.397784	4.95633	3.84914	0.426417	0	0	0	0
Ca_linc_1988	scaffold308_2	102739	103090	351	1	0.347578		0	0	0	0	0.872853	1.84873	0	0	0	0	0
Ca_linc_1989	scaffold308_2	103323	103584	261	1	0.390805		0	0	0	0.473627	3.86018	11.0376	0.498165	0	0	0	0
Ca_linc_1990	scaffold308_2	108804	109028	224	1	0.4375		0	0	0	0.834062	0	8.00201	0	0	0	0	0
Ca_linc_1991	scaffold308_2	262322	262635	313	1	0.242812		3.26404	2.39155	12.1541	0	1.15636	0.734759	0.298461	1.89928	1.5179	3.35682	2.18922
Ca_linc_1992	scaffold308_2	264522	264756	234	1	0.277778		9.61237	14.0859	8.35172	0	0	0.577017	0.703157	8.94918	2.86086	4.51913	4.29807
Ca_linc_1993	scaffold308_2	264880	265556	676	1	0.279586		2.78904	7.32847	2.68588	0.177372	0.681433	0.346391	0.422114	1.25354	0.787147	0.678223	0.774056
Ca_linc_1994	scaffold3115	9337	10050	713	1	0.338008		0.0891755	0.39203	0.276715	0.656854	0	0	0.065233	0.249069	0.132703	0	0.0797477
Ca_linc_1995	scaffold3115	99790	100477	687	1	0.358079		0	0	0	0.34649	0.399538	0	0.687484	1.22496	0.209782	1.1046	1.51282
Ca_linc_1996	scaffold3134	59156	59682	526	1	0.351711		0	0	0.350146	0.788139	0.19988	0.592691	0	1.18186	0.104949	0.165782	0.126138
Ca_linc_1997	scaffold314	457024	457321	297	1	0.377104		0	0	0	0.312876	0	0	0.686377	3.05747	3.83981	0	0
[truncated: 251 more rows]
