# Supplementary material for: Genome-wide analysis of long intergenic non-coding RNAs in chickpea and their potential role in flower development
Source: Sci Rep. 2016 Sep 15;6:33297. doi: 10.1038/srep33297 (PMC5024101; doi:10.1038/srep33297)
Supplement: Supplementary Table S3 [file srep33297-s3.xls]

## Sheet: Sheet1
Supplementary Table S3. Tissue (FB, FL and SAM) specific chickpea lincRNAs and their co-expressed chickpea transcripts (expression in 11 tissues) with their orthologs in soybean.
Flower Bud (FB)		Expression of chickpea transcripts (FPKM)
Ca_linc_ID	Co-expressed chickpea transcript id	GS	SAM	YL	FB1	FB2	FB3	FB4	FL1	FL2	FL3	FL4	Best orthologs in soybean
Ca_linc_0527;Ca_linc_1624	XLOC_000026	0	0.31608	0	0.0709854	0.418642	34.8811	103.017	0.489039	0.511556	0.135615	0.261863	Glyma11g00710;Glyma15g24710;Glyma08g03940;Glyma08g10410;Glyma13g28450
Ca_linc_0341;Ca_linc_1360	XLOC_000186	0.0454238	0.354721	0.077194	0.47249	0.780088	0.631342	0.327785	0.0843964	0.0838784	0	0.0580171	Glyma14g11200
Ca_linc_0064	XLOC_000228	0.0493088	0.078306	0	0.0761679	1.77686	16.9859	77.4062	70.6498	44.9224	10.3316	52.9561	Glyma09g21570
Ca_linc_0397;Ca_linc_0935	XLOC_000259	11.544	13.3156	5.4541	27.012	20.5546	31.8789	64.8311	60.4081	67.5548	36.8264	21.424	Glyma13g32910;Glyma15g37520;Glyma15g05700;Glyma08g44750;Glyma02g11640;Glyma13g24230;Glyma03g25030;Glyma19g03000;Glyma16g29370;Glyma01g04250;Glyma16g29340;Glyma02g03420;Glyma09g23600;Glyma10g07090;Glyma19g03600;Glyma14g00550;Glyma19g03620;Glyma01g21620;Glyma10g16790;Glyma16g03760;Glyma18g29380;Glyma01g05500;Glyma08g19290;Glyma06g40390;Glyma07g38460;Glyma15g05710;Glyma11g05680;Glyma01g39570;Glyma12…
Ca_linc_0473	XLOC_000289	0	0	0	13.0293	26.0113	27.9392	7.85519	0.745569	0.199336	0.69628	0	Glyma07g30700;Glyma13g38050
Ca_linc_0935;Ca_linc_1603	XLOC_000327	4.63882	2.42463	2.49358	6.79131	9.20715	16.7422	25.3813	14.8755	15.769	14.1098	7.47178	Glyma13g31560;Glyma15g07730;Glyma05g02220;Glyma17g09710;Glyma11g14920;Glyma06g19330;Glyma04g41170;Glyma20g35910;Glyma10g31700;Glyma06g20950;Glyma09g37170;Glyma04g33410
Ca_linc_2197	XLOC_000339	0.0657115	0.228025	0.0721127	5.78094	2.63854	2.29907	1.58544	0.43233	0.468863	0.404452	0.652716	Glyma05g08110;Glyma06g06570
Ca_linc_1990	XLOC_000359	0.0939528	0.052693	0.076215	0.705764	0.143662	0.723238	0.111089	0.0438693	0.243312	0.210301	0.0801057	Glyma12g15870;Glyma06g35110;Glyma10g16790;Glyma15g05710;Glyma18g29380;Glyma08g19290;Glyma16g29370;Glyma06g40390;Glyma08g44750;Glyma01g21620;Glyma09g23600;Glyma10g07090;Glyma02g11640;Glyma16g29340;Glyma19g03620;Glyma03g25030;Glyma01g05500;Glyma19g03600;Glyma16g03760;Glyma02g03420;Glyma01g04250;Glyma15g37520;Glyma07g38460;Glyma15g05700;Glyma14g00550;Glyma19g03000;Glyma13g24230;Glyma11g05680;Glyma13…
Ca_linc_0068	XLOC_000407	0	0.141249	0	0	0	0.0564615	0.57912	0.0857431	1.10509	0.441722	0.273595	Glyma18g49410;Glyma11g03690;Glyma01g41670;Glyma12g29510;Glyma13g40100;Glyma02g42220;Glyma14g06680
Ca_linc_0228;Ca_linc_0446;Ca_linc_0520;Ca_linc_0811;Ca_linc_1461;Ca_linc_1506;Ca_linc_1517	XLOC_000418	0.0787778	0.112262	0.449075	2.14941	0.513818	0.159933	0.244439	0.158769	0.146462	0.203257	0.142773	Glyma10g27790;Glyma13g20530;Glyma18g09000;Glyma14g01900;Glyma10g11000
Ca_linc_0770;Ca_linc_0771;Ca_linc_0800;Ca_linc_0853;Ca_linc_2221	XLOC_000419	0.0244257	0	0.0794083	1.88454	1.98254	1.07923	0.0626967	0	0.0259074	0.0145972	0.0103909	Glyma10g27790;Glyma13g20530;Glyma18g09000;Glyma14g01900;Glyma10g11000
Ca_linc_0216;Ca_linc_1317;Ca_linc_1452;Ca_linc_1543;Ca_linc_1817;Ca_linc_1819;Ca_linc_1869	XLOC_000424	0.0322154	0	0.109247	0.202681	1.97915	5.2061	5.29439	0.359014	0.132625	0	0.322391	Glyma06g06470;Glyma05g22220;Glyma11g05150
Ca_linc_0876	XLOC_000492	0.746823	0.276364	0	0.298763	0.28344	0.315971	0.765487	0.309543	0.328766	1.43587	0.111738	Glyma17g01740;Glyma13g20340;Glyma10g06050;Glyma13g27470;Glyma07g39060
Ca_linc_2056;Ca_linc_2058	XLOC_000630	0.136015	0.102672	0.418919	1.91314	0.840324	0.780342	0.588254	0.700184	0.506034	0.387115	7.38819e-06	Glyma09g03100;Glyma05g25130;Glyma05g25590
Ca_linc_0894	XLOC_000728	2.9245	1.4906	2.79759	3.2119	11.8653	48.6727	239.061	174.483	120.035	33.3442	118.901	Glyma15g01930
Ca_linc_0157;Ca_linc_0711;Ca_linc_0732;Ca_linc_0863;Ca_linc_1104;Ca_linc_1575;Ca_linc_1829;Ca_linc_1916;Ca_linc_2067;Ca_linc_2240	XLOC_000738	0	0	0	0.988443	0.162144	0	0	0	0.0420265	0	0	Glyma17g37060;Glyma18g06510;Glyma08g06630;Glyma19g00980
Ca_linc_0935;Ca_linc_1687;Ca_linc_1963	XLOC_001089	120.536	67.9193	81.7738	130.155	130.942	155.011	209.006	184.776	166.394	131.558	129.995	Glyma07g31330
Ca_linc_0158	XLOC_001112	130.081	69.7753	107.769	156.924	188.016	204.58	208.514	144.541	132.908	195.751	135.169	Glyma09g03540;Glyma14g39540
Ca_linc_0611;Ca_linc_1015	XLOC_001136	0.0608859	0.2431	0	0.416569	0.139429	6.28628	182.629	254.953	163.251	47.1861	148.744	Glyma16g01650;Glyma17g04940;Glyma01g33440;Glyma09g08920;Glyma15g20500;Glyma03g03460;Glyma08g03700;Glyma02g46880
Ca_linc_1883	XLOC_001330	0.739122	1.13212	0.267939	3.61627	6.26323	4.03511	3.81274	2.39985	1.95977	3.44608	2.10278	Glyma10g19260;Glyma03g28060
Ca_linc_0157;Ca_linc_0711;Ca_linc_0732;Ca_linc_0863;Ca_linc_1104;Ca_linc_1575;Ca_linc_1829;Ca_linc_1916;Ca_linc_2067;Ca_linc_2240	XLOC_001683	0	0	0	6.2364	0	0	0	0	0	0	0	Glyma02g00340;Glyma08g42440;Glyma05g18410
Ca_linc_0157;Ca_linc_0711;Ca_linc_0732;Ca_linc_0863;Ca_linc_1104;Ca_linc_1575;Ca_linc_1829;Ca_linc_1916;Ca_linc_2067;Ca_linc_2240	XLOC_001790	0.252754	0	0	1.1308	0	0	0	0	0.0365641	0.059448	0	Glyma05g29260;Glyma19g30640;Glyma06g11790;Glyma02g09040;Glyma11g07730;Glyma16g28210;Glyma17g07690;Glyma19g01430
Ca_linc_1689	XLOC_001791	0.324724	0.240789	0.288709	20.6221	73.4427	121.761	73.3159	4.1496	2.11342	1.49698	1.50462	Glyma19g30640;Glyma05g29260;Glyma06g11790;Glyma02g09040;Glyma16g28210;Glyma11g07730;Glyma17g07690;Glyma19g01430
Ca_linc_0689;Ca_linc_2057;Ca_linc_2058	XLOC_001815	0.0599956	0.0700397	0.139687	13.8815	18.6983	22.4613	16.0062	0.934472	0.99105	0.341705	0.0850505	Glyma07g30700;Glyma13g38050
Ca_linc_0077;Ca_linc_0238;Ca_linc_0473;Ca_linc_2056	XLOC_002183	0.106919	0.354826	0.329448	2.40794	1.39216	1.18029	0.520607	0.582843	0.289121	0.134192	0.265052	Glyma09g03700;Glyma17g04150;Glyma03g38030;Glyma15g10070;Glyma13g28970;Glyma20g01200;Glyma02g15400;Glyma07g33090;Glyma02g15360;Glyma15g01500;Glyma18g03020;Glyma09g27490;Glyma13g02740;Glyma16g32550;Glyma01g42350;Glyma11g03010;Glyma15g40940;Glyma03g01190;Glyma18g35220;Glyma08g07460;Glyma09g26810;Glyma11g27360
Ca_linc_0111;Ca_linc_0611;Ca_linc_1015;Ca_linc_2072	XLOC_002188	0.0548359	0	0	0	0	1.80767	41.6736	14.9811	6.72078	2.56402	7.40526	Glyma08g03700;Glyma02g46880;Glyma01g33440;Glyma03g03460;Glyma17g04940;Glyma09g08920;Glyma16g01650;Glyma15g20500
Ca_linc_2057;Ca_linc_2058	XLOC_002237	0.663267	0.0860486	0.36885	7.44054	22.0593	35.0873	6.92916	1.39183	0.811938	0.300593	0.230893	Glyma17g09660
Ca_linc_0766;Ca_linc_1044;Ca_linc_1214	XLOC_002312	0.268933	0.016799	0	0.914332	0.749584	1.05353	1.87539	0.382736	0.260467	0.13959	0.150397	Glyma07g00340;Glyma09g09750;Glyma20g27570;Glyma02g41490;Glyma12g25460;Glyma20g27460;Glyma08g18520;Glyma13g09420;Glyma10g04700;Glyma18g20500;Glyma10g39870;Glyma08g25600;Glyma11g14820
Ca_linc_1959	XLOC_002348	9.2891	40.3489	29.4276	57.2388	56.3679	79.2294	77.9671	91.4695	64.6174	20.59	18.5051	Glyma02g03870;Glyma17g09860
Ca_linc_0723	XLOC_002365	10.4673	12.8528	10.0421	70.5521	128.54	134.615	148.117	94.0545	77.0453	32.9112	98.7833	Glyma19g32990;Glyma02g29160
Ca_linc_0207;Ca_linc_0605;Ca_linc_0766;Ca_linc_1214;Ca_linc_1927	XLOC_002411	0	0	0.0614696	6.72149	55.9911	140.19	76.5699	0.229701	0.0415984	0.0663866	0.201365	Glyma11g15870
Ca_linc_0207;Ca_linc_0605;Ca_linc_0766;Ca_linc_1214;Ca_linc_1927	XLOC_002448	0	0.355999	0.196814	1.00877	1.60191	3.04291	2.43352	0.0816771	0.110523	0.0501079	0.0800856	Glyma08g16730
Ca_linc_0690	XLOC_002488	2.15163	1.91988	0.790109	13.4496	9.95779	16.2774	17.5051	10.9859	12.5693	6.19955	5.13026	Glyma13g38050;Glyma07g30700
Ca_linc_0800;Ca_linc_0853	XLOC_002494	0.0502662	0.0446237	0.250671	11.541	14.0118	10.6281	0.477322	0.134052	0.0912075	0.0367475	0.0896613	Glyma14g36930;Glyma20g25700;Glyma06g06300
Ca_linc_0690	XLOC_002507	0.226843	0	0	27.9503	3.25318	7.45187	19.8349	6.91601	4.64412	0.7124	4.84526	Glyma07g07960;Glyma17g10820;Glyma03g38660;Glyma03g31980;Glyma04g38240;Glyma09g37040;Glyma18g49630;Glyma13g07020;Glyma12g30140;Glyma13g39760;Glyma10g01330;Glyma19g40650;Glyma11g03770
Ca_linc_0766;Ca_linc_0995;Ca_linc_1642;Ca_linc_2064	XLOC_002541	0.377929	0.0264032	0.0727307	1.71804	3.87934	3.81849	2.18421	0.188416	0.148204	0	0.0582062	Glyma03g00580;Glyma07g33600;Glyma02g14880
Ca_linc_0800;Ca_linc_0853	XLOC_002554	0.0473836	0.0304107	0.162212	6.24162	9.24352	5.13464	0.37998	0.223038	0.0702149	0.0581081	0.304642	Glyma06g01700;Glyma01g40690;Glyma11g34250;Glyma17g16660
Ca_linc_1814	XLOC_002612	0.191408	0.151814	0.411713	20.0201	29.9331	34.8338	6.87081	0.69199	0.527183	1.65257	2.1419	Glyma12g32560
Ca_linc_0690	XLOC_002715	0.0155372	0	0	7.25894	5.1585	13.6538	13.5816	2.41867	1.57706	0.361826	1.17483	Glyma02g36720;Glyma12g36570;Glyma15g16900;Glyma08g44310;Glyma12g31780;Glyma06g48260;Glyma04g43470
Ca_linc_0736;Ca_linc_0995;Ca_linc_1642;Ca_linc_2064;Ca_linc_2197;Ca_linc_2200;Ca_linc_2236	XLOC_002965	0	0	0	7.21365	16.6683	7.34977	2.15155	0	0	0.260754	0.244666	Glyma17g07700;Glyma20g31900
Ca_linc_0935;Ca_linc_1603	XLOC_002977	0.0468184	0.63091	0.23162	3.42272	48.2718	252.491	634.06	193.4	107.198	48.6464	95.4985	Glyma08g15840;Glyma19g40740;Glyma05g26390;Glyma07g07280
Ca_linc_0291;Ca_linc_1069;Ca_linc_1645	XLOC_003017	0	0	0	0	0	0.276608	7.2628	1.9641	1.31112	0.531647	0.588707	Glyma05g22090
Ca_linc_0161;Ca_linc_1594	XLOC_003019	1.44303	2.1919	0.92759	4.9141	3.02921	5.10741	6.08091	2.19282	2.32372	3.78129	3.87141	Glyma19g33090;Glyma12g12600;Glyma06g45850;Glyma13g37350;Glyma13g31330
Ca_linc_1814	XLOC_003111	0.146389	0.105124	0.3782	31.1695	45.6153	39.7373	15.6935	1.02294	0.998366	1.2361	1.21959	Glyma20g23140
Ca_linc_0888	XLOC_003132	0.369624	0.164463	0.361482	0.722909	2.08915	5.91016	11.7216	5.88936	3.1553	1.28148	3.18011	Glyma12g00490;Glyma11g14030;Glyma14g35700;Glyma07g11910;Glyma20g35970;Glyma01g34840;Glyma08g23340;Glyma02g37090;Glyma10g22860;Glyma13g44720
Ca_linc_0663;Ca_linc_1259	XLOC_003213	0.0789468	0	0	5.31111	1.88005	1.04813	0	0	0.0603935	0	0.131612	Glyma01g30660
Ca_linc_1959	XLOC_003251	54.0551	52.4698	23.0653	71.6633	64.9158	92.7567	102.671	105.611	86.2038	59.2361	44.5554	Glyma08g18500
Ca_linc_0111;Ca_linc_0611;Ca_linc_1015;Ca_linc_2072	XLOC_003429	0	0	0	0.0465284	0	6.16047	84.8591	72.2604	40.2725	13.9383	37.6621	Glyma07g36590
Ca_linc_0770;Ca_linc_0771;Ca_linc_2221	XLOC_003464	0.0963783	0	0	1.3628	3.68756	1.85134	0	0	0	0.113277	0.086189	Glyma10g29260;Glyma03g39580
Ca_linc_1594	XLOC_003769	53.9753	25.2826	41.1792	54.1441	54.1067	56.9681	59.6835	43.3737	38.6082	56.0269	64.9799	Glyma13g04420
Ca_linc_0428;Ca_linc_0690;Ca_linc_1158	XLOC_003831	3.41591	2.7237	3.14431	7.57745	6.78249	7.98348	7.17205	7.1503	7.26619	4.42648	7.09499	Glyma13g05890
Ca_linc_0800;Ca_linc_0853	XLOC_003881	0	0	0	10.0498	10.1923	9.26929	0.386143	0	0.0744489	0	0	Glyma16g07110
Ca_linc_1187	XLOC_003892	8.5624	6.61261	8.30201	10.0498	10.5633	15.4823	12.0061	11.392	9.51944	12.174	8.64943	Glyma08g42390
Ca_linc_0039;Ca_linc_0723;Ca_linc_0896	XLOC_003987	0.234085	0	0.0973196	0.436816	2.26196	2.24222	4.82594	2.23647	1.24067	0.274288	1.19085	Glyma01g03600;Glyma02g04070
Ca_linc_1520	XLOC_004008	0	0	0	0	0	0	2.09057	0	0.927818	0.883644	3.59193	Glyma13g34060;Glyma02g15840;Glyma14g06370
Ca_linc_1689	XLOC_004031	0.0981816	0.0967715	0.396505	15.9657	27.4208	26.9016	15.2386	1.61492	1.27516	0.826159	0.881854	Glyma17g13570;Glyma04g36570
Ca_linc_0169;Ca_linc_0179;Ca_linc_0625;Ca_linc_1263	XLOC_004122	0.156497	0	0	0	0	0.188729	0.664227	0.14495	0.349052	0.349853	0.276301	Glyma14g23030
Ca_linc_0397	XLOC_004398	1.68584	0.574658	2.06253	3.51335	3.00417	4.93467	7.89332	33.7866	25.6907	5.88615	4.57664	Glyma01g22620;Glyma15g21040
Ca_linc_0228;Ca_linc_0446;Ca_linc_0520;Ca_linc_0811;Ca_linc_1461;Ca_linc_1506;Ca_linc_1517	XLOC_004481	0.290183	0.100121	0	4.12054	0.886285	0.310743	0.27736	0.181031	0.14491	0.139918	0.145692	Glyma12g29720;Glyma01g25270;Glyma13g17270;Glyma08g01100;Glyma13g40310
Ca_linc_0228;Ca_linc_0446;Ca_linc_0520;Ca_linc_0811;Ca_linc_1461;Ca_linc_1506;Ca_linc_1517	XLOC_004528	0	0.0877174	0.299346	1.63772	0.54201	0.0644343	0.294354	0.259394	0.0822413	0.0610951	0	Glyma14g16630;Glyma08g22670;Glyma15g15200;Glyma03g28850;Glyma12g02410;Glyma13g17600
Ca_linc_1963	XLOC_004601	1.19485	2.07133	1.82894	2.10435	5.65124	11.4823	30.2283	16.7281	10.8977	4.96786	1.452	Glyma02g43680;Glyma18g03470;Glyma04g01030
Ca_linc_0779	XLOC_004650	0	0	0	2.879	1.03748	1.39699	1.02382	0.0605005	0	0	0	Glyma09g37040;Glyma18g49630;Glyma13g07020;Glyma07g07960;Glyma03g38660;Glyma04g38240;Glyma10g01330;Glyma03g31980;Glyma13g39760;Glyma19g40650;Glyma12g30140;Glyma11g03770;Glyma17g10820
Ca_linc_0207;Ca_linc_0605;Ca_linc_0766;Ca_linc_1214;Ca_linc_1927	XLOC_004719	0.0480565	0	0.0852638	0.93676	1.48925	3.35	2.7235	0.155804	0.152872	0.2229	0.303633	Glyma15g12190
Ca_linc_0578	XLOC_004986	5.42732	5.86825	3.70879	5.60259	8.2465	11.9836	8.9565	9.29772	8.98073	2.40757	6.73479	Glyma18g00410
Ca_linc_0268;Ca_linc_0313;Ca_linc_0330;Ca_linc_0744;Ca_linc_0820;Ca_linc_0995;Ca_linc_1061;Ca_linc_1642;Ca_linc_2064	XLOC_005037	0	0	0.157876	4.35558	12.9326	18.4793	10.9795	0.325109	0.160481	0	0.193287	Glyma08g45270;Glyma14g01480;Glyma02g47270;Glyma19g25360
Ca_linc_0207;Ca_linc_0605;Ca_linc_0766;Ca_linc_1214;Ca_linc_1927	XLOC_005071	0	0	0	3.91194	8.05191	14.6223	8.59644	0	0	0	0.0320007	Glyma03g00910
Ca_linc_0894	XLOC_005135	0	0.0392057	0.068797	1.35413	4.56028	49.9038	316.74	227.161	140.224	62.7661	224.019	Glyma09g02600;Glyma15g13550;Glyma09g02610;Glyma11g07670;Glyma01g37630;Glyma02g05930;Glyma16g24610;Glyma13g38310;Glyma12g32170;Glyma05g22180
Ca_linc_0253	XLOC_005154	0	0.0549766	0.100797	0.739075	1.15911	1.56924	2.92478	0.592581	0.57108	0.160437	0.553666	Glyma10g04700;Glyma09g09750;Glyma16g01750;Glyma08g18520;Glyma20g37580;Glyma06g47870;Glyma19g05200;Glyma08g25600;Glyma10g08010;Glyma12g25460;Glyma02g41490;Glyma11g14820;Glyma19g36700
Ca_linc_1990	XLOC_005379	0.409401	0.129609	0	0.952068	0.494593	0.895217	0.273575	0	0	0.0859547	0	Glyma20g35980;Glyma20g16600
Ca_linc_0253	XLOC_005408	0	0	0	4.41167	7.67131	11.5412	18.021	2.88842	1.43323	0.381148	0.910995	Glyma08g27680;Glyma01g08130;Glyma03g02210;Glyma05g07380;Glyma06g22650;Glyma18g50910;Glyma08g36380;Glyma16g13070;Glyma01g08150;Glyma17g08890;Glyma02g13420;Glyma10g38580;Glyma20g29250;Glyma16g32540;Glyma06g10020;Glyma08g07260
Ca_linc_1687	XLOC_005518	0.798065	1.35146	0.31723	1.98728	6.80235	10.5538	13.6374	15.2139	10.3619	3.8815	2.70136	Glyma16g29370;Glyma16g29340;Glyma09g23600;Glyma03g25030;Glyma08g44750;Glyma15g37520;Glyma02g11640;Glyma01g04250;Glyma15g05700;Glyma18g29380;Glyma06g40390;Glyma19g03000;Glyma02g03420;Glyma16g03760;Glyma19g03600;Glyma01g05500;Glyma07g38460;Glyma13g24230;Glyma14g00550;Glyma01g21620;Glyma10g07090;Glyma06g35110;Glyma19g03620;Glyma10g16790;Glyma08g19290;Glyma15g05710;Glyma01g39570
Ca_linc_0152	XLOC_005649	0	0.211701	0.605168	2.1037	6.24994	14.5398	11.2167	4.03315	3.26368	2.3275	3.80006	Glyma10g12110;Glyma15g04560;Glyma17g16200;Glyma05g32520;Glyma11g08380
Ca_linc_0077;Ca_linc_0238;Ca_linc_2056	XLOC_005657	0	0	0	28.2483	20.7418	7.42166	4.78467	0.648311	0.165936	0.0954627	0.0477362	Glyma18g49410;Glyma11g03690;Glyma01g41670;Glyma12g29510;Glyma02g42220;Glyma14g06680;Glyma13g40100
Ca_linc_2071	XLOC_005686	0.0256055	0	0	0.081731	0.110983	0.0619665	0.627263	0.762658	0.608749	1.60321	1.27178	Glyma14g06990;Glyma08g11500;Glyma16g22010;Glyma07g08760;Glyma06g04810;Glyma17g35490;Glyma05g28370;Glyma15g35460;Glyma03g32470;Glyma16g02150
Ca_linc_0054;Ca_linc_1623;Ca_linc_1964;Ca_linc_2125;Ca_linc_2237	XLOC_005739	0.0311188	0	0	0.0440184	0.0476009	1.36172	6.16127	0.202392	0.175252	0.22797	0.153239	Glyma11g02220
Ca_linc_0051;Ca_linc_0068;Ca_linc_0142;Ca_linc_0527;Ca_linc_1274;Ca_linc_1624;Ca_linc_1878;Ca_linc_1913;Ca_linc_2176	XLOC_005834	0.044971	0	0	0.086672	0.267946	0.562388	2.11158	0.512243	0.57202	0	0.0393184	Glyma08g41460
Ca_linc_1243	XLOC_005880	0.626747	5.13148	2.30317	5.17524	11.7311	21.8165	21.8358	9.28156	7.41565	6.48613	6.39479	Glyma02g41490;Glyma15g04280;Glyma11g14820;Glyma20g37580;Glyma10g04700;Glyma19g36700;Glyma09g09750;Glyma16g13560;Glyma08g18520;Glyma20g27740;Glyma16g01750
Ca_linc_0151;Ca_linc_0212;Ca_linc_0269;Ca_linc_0610;Ca_linc_1564;Ca_linc_1989;Ca_linc_2151	XLOC_005935	0.35865	0.195085	0.0828267	0.480007	0.888819	0.895179	0.192515	0.0413631	0.0319101	0.232098	0	Glyma18g43510;Glyma09g26930;Glyma05g26520;Glyma06g47870;Glyma16g24230;Glyma02g05640;Glyma16g01750;Glyma12g00470;Glyma07g17910;Glyma11g07830
Ca_linc_0130;Ca_linc_1273	XLOC_005940	0.131098	0.306435	0.110927	0.346424	0.198357	0.514968	3.07221	1.10688	0.487341	0.162856	0.506445	Glyma04g36270;Glyma02g16560;Glyma12g30690;Glyma10g30240
Ca_linc_0770;Ca_linc_0771;Ca_linc_2221	XLOC_006067	0	0	0	1.43975	5.85827	4.13599	0	0	0	0	0	Glyma16g26470;Glyma19g01400;Glyma11g27830
Ca_linc_0876	XLOC_006172	0	0.20861	0.0985145	0.287483	0.190535	0.968538	2.60643	0.187768	0.150063	1.58031	1.08216	Glyma14g37920
Ca_linc_0033;Ca_linc_0640;Ca_linc_1410;Ca_linc_2123	XLOC_006556	0.370114	0.323476	0.391182	0.842105	0.261736	1.55106	5.35933	2.35578	1.61149	0.471166	1.97513	Glyma14g37920
Ca_linc_1990	XLOC_006606	0	0	0.246122	12.1142	0.328828	0.903888	0.155411	0	0	0	0	Glyma08g45840
Ca_linc_1520	XLOC_006614	0.0487912	0.0251794	0	0.208155	0.525062	0.503612	0.755504	0.549717	0.64829	0.311796	1.17846	Glyma13g41800;Glyma12g05830;Glyma08g15960
Ca_linc_0995;Ca_linc_1642;Ca_linc_2064	XLOC_006654	0	0.482015	0.142271	3.7437	22.98	21.336	13.7	0.1717	0.170794	0.235834	0.0390451	Glyma11g14760
Ca_linc_0397	XLOC_006756	0.167157	1.40474	8.96662	19.7325	66.6113	211.151	1341.75	1001.46	809.756	779.07	211.145	Glyma03g04960
Ca_linc_0690	XLOC_006808	12.6533	9.16995	13.7935	45.9824	27.3265	40.3149	42.0601	35.0399	37.8864	32.9724	32.2464	Glyma18g46240;Glyma03g01990
Ca_linc_0253	XLOC_006842	0.0508711	0.0398938	0	1.38302	3.15871	4.04527	6.23204	2.47118	1.23448	0.452826	1.0304	Glyma05g29450;Glyma19g01630;Glyma14g09980;Glyma01g37950;Glyma14g07570;Glyma02g40990;Glyma16g28630
Ca_linc_1959	XLOC_007008	18.0218	11.4629	28.3038	44.4654	41.209	50.0986	63.9306	71.4278	59.1383	26.6487	28.48	Glyma20g27740;Glyma16g24230;Glyma10g08010;Glyma09g09750;Glyma08g18520;Glyma16g13560;Glyma13g35910;Glyma06g41150;Glyma20g37580;Glyma10g39920;Glyma10g39870;Glyma13g32190;Glyma12g25460
Ca_linc_0253;Ca_linc_0872	XLOC_007104	0	0	0	14.2429	56.1067	116.14	126.045	20.9365	11.4231	5.8806	8.99172	Glyma03g28950
Ca_linc_0663;Ca_linc_1259	XLOC_007150	0.067365	0.171561	0.316184	8.3681	2.0898	1.32911	0.146519	0.178596	0.179801	0.0616492	0	Glyma15g14900;Glyma19g36040;Glyma01g39860
Ca_linc_1814	XLOC_007339	0.741318	4.38836	1.2914	27.5895	41.4062	50.5488	41.9735	7.1188	7.08754	10.7449	12.2446	Glyma12g06120;Glyma13g17200;Glyma12g05490;Glyma11g12480
Ca_linc_1878	XLOC_007489	1.56712	3.07429	12.3674	13.5826	14.8823	17.923	21.0858	17.1862	22.4011	15.0874	8.68985	Glyma13g19250;Glyma11g05810
Ca_linc_0165;Ca_linc_1310;Ca_linc_1818;Ca_linc_1965;Ca_linc_2011;Ca_linc_2013;Ca_linc_2032;Ca_linc_2147	XLOC_007531	0.184704	0.133436	0.0861822	0.427227	0.496066	0.576617	0.561245	0.421555	0.396457	0.21371	0.335767	Glyma04g20330;Glyma06g12640;Glyma13g09290
Ca_linc_0268;Ca_linc_0313;Ca_linc_0330;Ca_linc_0744;Ca_linc_0820;Ca_linc_1061	XLOC_007593	0	0	0	2.2765	7.29086	9.49824	6.862	0.245182	0.203705	0.0962541	0.251265	Glyma05g28050;Glyma08g28080;Glyma05g26460;Glyma08g09380;Glyma0092s00200
Ca_linc_0320	XLOC_007774	124.789	34.4452	20.7357	228.308	260.888	175.128	446.652	144.054	168.448	270.022	133.137	Glyma03g34740;Glyma05g09310
Ca_linc_0935;Ca_linc_1963	XLOC_007908	0.0307652	0	0.114515	1.0318	0.591326	1.53791	18.6286	8.26909	4.7222	1.1773	0.402291	Glyma05g08270;Glyma01g38880;Glyma11g17520;Glyma17g12700;Glyma11g11560;Glyma09g05440;Glyma18g11820;Glyma19g01810;Glyma16g26520;Glyma03g03520;Glyma10g34460;Glyma08g25950
Ca_linc_1594	XLOC_008023	4.89026	8.64664	1.10769	16.3142	12.8468	17.7168	20.3384	11.6773	14.3829	20.1136	16.9129	Glyma08g47070;Glyma18g38050
Ca_linc_0158	XLOC_008107	1.55668	2.74218	0.31708	25.7213	24.0747	31.484	38.9752	16.1801	13.6164	21.084	15.0784	Glyma19g25870;Glyma08g10890
Ca_linc_0663;Ca_linc_1259	XLOC_008134	0.0411477	0.0954677	0.0874563	3.79328	2.4794	1.87574	0.335502	0.114869	0.0742991	0	0	Glyma02g36090;Glyma19g38340;Glyma01g22260;Glyma02g11060
Ca_linc_0152	XLOC_008193	30.9215	15.979	30.7627	39.6635	70.1161	80.4698	64.1089	41.5864	38.4487	45.174	45.1098	Glyma03g36050
Ca_linc_0058;Ca_linc_0925;Ca_linc_1421;Ca_linc_1985	XLOC_008374	0	0.0563764	0	0.0639958	0.245411	0.278051	3.28686	2.27136	1.34945	0.282996	1.07573	Glyma11g02220
Ca_linc_1814	XLOC_008388	0.0461707	0.186053	0.0618831	5.06183	13.7869	14.7685	10.6415	0.693493	0.532217	0.874875	0.945665	Glyma07g10300
Ca_linc_0077;Ca_linc_1044	XLOC_008520	0.302222	0.23009	0.449422	3.26809	2.73265	2.17529	2.24092	0.372028	0.435007	0.188682	0.225237	Glyma20g37580;Glyma06g47870;Glyma10g04700;Glyma09g09750;Glyma08g25600;Glyma08g18520;Glyma12g00470;Glyma19g36700;Glyma19g05200;Glyma02g41490;Glyma11g14820;Glyma20g37470;Glyma12g25460;Glyma16g01750
Ca_linc_2180	XLOC_008548	0.0197907	0.10069	0.0769594	0.372279	0.540009	3.7204	20.7255	5.99188	3.10272	1.1173	2.25505	Glyma13g10490;Glyma13g29270;Glyma15g09820;Glyma06g21450
Ca_linc_0039;Ca_linc_0271;Ca_linc_1120;Ca_linc_1479;Ca_linc_1960;Ca_linc_2044;Ca_linc_2238	XLOC_008673	0.261816	0	0.0243948	0.253016	3.0029	9.27821	14.0595	1.85731	0.690993	0.163895	0.336619	Glyma19g37760;Glyma10g11000;Glyma13g07910;Glyma03g29150;Glyma08g07530;Glyma20g32870;Glyma13g43880
Ca_linc_2197	XLOC_008682	0.0523961	0.117735	0.0909173	1.68186	6.27111	9.60413	4.11629	0	0.0788553	0.147216	0.974482	Glyma01g41780;Glyma05g04690;Glyma06g04840;Glyma04g04760;Glyma17g35430
Ca_linc_1689	XLOC_008694	0.590345	0.84784	0.531382	1.95746	5.36112	2.98418	1.60642	1.14462	1.57316	1.36198	1.04432	Glyma06g07120
Ca_linc_0578	XLOC_008765	6.8714	11.6059	11.2868	13.1097	13.428	16.1432	13.1102	15.7983	13.509	11.0415	13.0213	Glyma11g01670
Ca_linc_0689;Ca_linc_0779;Ca_linc_1405;Ca_linc_1969;Ca_linc_2152;Ca_linc_2153	XLOC_008786	0.113489	0.0846956	0	1.06642	1.64033	2.83486	0.938828	0.318264	0.165844	0.044227	0.0325172	Glyma08g04530;Glyma05g35180
Ca_linc_1959	XLOC_008832	0.0747961	0.140387	0	0.850633	1.20416	1.35518	2.37354	3.49435	3.11237	0.214373	0.133789	Glyma07g19470;Glyma20g00840;Glyma11g38080;Glyma20g32750;Glyma19g32430;Glyma10g12500
Ca_linc_1018	XLOC_008870	0.120331	0.162817	0	0.470744	0.927944	0.777349	0.918209	0.636362	0.171937	0.0927983	0.309906	Glyma03g37370
Ca_linc_1525	XLOC_008879	166.701	98.2269	148.556	214.953	213.096	233.365	265.332	179.875	145.499	175.168	107.9	Glyma09g03540;Glyma14g39540
Ca_linc_0894	XLOC_008986	0.16103	0.366176	0.876267	2.80946	4.02167	35.1976	524.928	392.676	243.96	109.633	335.169	Glyma07g34280
Ca_linc_0850	XLOC_009292	0.146825	0.182241	0.143437	0.178679	0.346782	0.352547	0.537021	1.41252	1.05604	0.575231	0.437678	Glyma01g04000;Glyma03g22120;Glyma01g04590;Glyma15g16290;Glyma02g03760
Ca_linc_0663;Ca_linc_1259	XLOC_009450	0	0	0.0959052	251.981	87.0706	30.7492	0.319193	0	0.0412403	0.217096	0.103522	Glyma18g49410;Glyma11g03690;Glyma01g41670
Ca_linc_0151;Ca_linc_0610;Ca_linc_1564;Ca_linc_1989;Ca_linc_2151	XLOC_009464	0	0	0	0	6.80748	33.4763	0	0	0	0	0	Glyma20g35440;Glyma05g13900;Glyma03g40690
Ca_linc_1525	XLOC_009796	0.34719	0.791957	0.219093	2.44157	3.48853	4.98427	6.12282	1.0989	0.731165	1.63388	0.685568	Glyma13g36030;Glyma11g05510;Glyma13g38000;Glyma12g11200;Glyma12g32410;Glyma17g18040;Glyma07g06370;Glyma03g41700
Ca_linc_2197	XLOC_009975	0	0.0252108	0.144251	1.25236	0.911986	1.32796	0.628883	0.0607132	0.25765	0.227287	0.709828	Glyma09g40410
Ca_linc_0111;Ca_linc_0611;Ca_linc_1015;Ca_linc_2072	XLOC_010079	0.0545067	0	0	0.115254	0.10174	1.11119	54.3001	36.9568	22.3977	11.6863	33.9941	Glyma11g00710;Glyma15g24710;Glyma08g03940;Glyma08g10410;Glyma13g28450;Glyma14g00330
Ca_linc_0068	XLOC_010267	0	0.107409	0	0.240517	0.156957	0.156643	1.2073	1.15134	1.21684	0.443521	0	Glyma10g43290
Ca_linc_0888;Ca_linc_1558;Ca_linc_1603;Ca_linc_2180	XLOC_010319	0	0	0	0.0705544	0.690431	6.17853	15.2408	4.95757	2.38148	0.972738	1.6029	Glyma14g37920
Ca_linc_0268;Ca_linc_0313;Ca_linc_0330;Ca_linc_0744;Ca_linc_0820;Ca_linc_1061	XLOC_010356	0.0333428	0.0195077	0	3.65624	8.01196	13.0097	6.00194	0.214691	0.0719573	0.12094	0.0556905	Glyma05g22220;Glyma06g06470;Glyma11g05150
Ca_linc_0876;Ca_linc_2071	XLOC_010396	0	0	0	0	0	0.335936	0.857851	0.129431	0	0.544916	0.505882	Glyma11g08250
Ca_linc_1271	XLOC_010602	0.101804	0.355791	0.172653	0.17618	0.331405	0.6368	0.440393	0.389752	0.232596	0.752091	0.544419	Glyma13g24200;Glyma07g32330;Glyma05g00510;Glyma07g04470;Glyma16g26520;Glyma08g14890;Glyma17g31560;Glyma17g14320;Glyma09g05440;Glyma03g03520;Glyma04g12180;Glyma18g11820;Glyma11g11560;Glyma01g38880;Glyma20g33090;Glyma19g01810;Glyma10g34460;Glyma03g27740;Glyma02g13210;Glyma05g27970;Glyma11g17520;Glyma08g10950;Glyma02g06410;Glyma05g08270;Glyma17g12700
Ca_linc_0883;Ca_linc_0896	XLOC_010673	0.0290943	0.00936747	0	0.0713401	0.849216	4.55604	9.3451	1.67932	0.769326	0.244614	0.568977	Glyma02g36720;Glyma12g36570;Glyma15g16900;Glyma12g31780;Glyma04g43470;Glyma06g48260;Glyma08g44310
Ca_linc_0033	XLOC_010743	0.336765	0.0685245	0.809725	31.1755	97.0826	128.812	275.128	287.125	196.539	101.356	389.779	Glyma05g13900;Glyma20g35440;Glyma01g39240;Glyma05g33880;Glyma03g40690;Glyma02g06680;Glyma13g09550
Ca_linc_1594	XLOC_010777	41.4104	37.7105	31.9906	55.4103	48.718	55.1533	58.3659	38.2287	40.7514	48.9145	49.1122	Glyma06g08250
Ca_linc_0397	XLOC_010788	0	0.478166	0	151.454	147.049	175.402	232.456	238.571	237.018	214.049	169.066	Glyma03g02210;Glyma17g08890;Glyma16g13070;Glyma08g36380;Glyma02g13420;Glyma01g08150;Glyma05g07380;Glyma06g22650;Glyma01g08130;Glyma08g27680;Glyma16g32540;Glyma18g50910;Glyma08g07260;Glyma10g38580;Glyma06g10020;Glyma20g29250
Ca_linc_1520	XLOC_010814	0.585292	0.0227332	0.068116	0.414439	0.272869	0.570325	2.35614	1.02177	1.04445	0.680217	1.19483	Glyma13g09420;Glyma14g25430;Glyma16g13560;Glyma10g04700;Glyma12g25460;Glyma02g41490;Glyma10g08010;Glyma09g09750;Glyma08g18520;Glyma08g25600;Glyma20g37580;Glyma12g00460;Glyma19g36700
Ca_linc_0611;Ca_linc_1015	XLOC_010921	0.0281191	0	0	0.0967593	0.0400007	0.548288	12.5026	5.97647	3.83013	0.944218	3.13756	Glyma17g09660
Ca_linc_0428;Ca_linc_1158	XLOC_011012	9.61182	10.1846	11.8201	15.0664	12.8555	15.4011	15.3648	14.2517	14.7147	13.449	14.2724	Glyma04g02220;Glyma15g08130;Glyma03g04410;Glyma01g32680;Glyma13g24740;Glyma12g00470;Glyma10g22860;Glyma12g00460;Glyma10g08010;Glyma09g09750;Glyma13g02470;Glyma16g13560;Glyma14g33630;Glyma06g47870;Glyma02g43850
Ca_linc_1687;Ca_linc_1963	XLOC_011053	9.76107	10.5391	14.4659	19.562	27.3937	38.6867	49.5109	45.3853	44.4144	25.6339	15.7557	Glyma20g21200
Ca_linc_0271	XLOC_011244	16.7836	15.8672	13.7089	28.5377	31.0065	29.3676	44.5117	34.3123	38.127	28.3889	27.3491	Glyma12g00490;Glyma11g14030;Glyma01g34840;Glyma08g23340;Glyma14g35700;Glyma04g39350;Glyma10g22860;Glyma08g14210;Glyma02g37090;Glyma20g35970;Glyma13g44720;Glyma07g11910;Glyma13g02470
Ca_linc_1883	XLOC_011420	2.44194	0.800532	3.45814	337.134	536.012	630.652	177.359	18.3695	11.2706	8.13474	7.22168	Glyma17g05450;Glyma15g08720;Glyma05g08540
Ca_linc_1069;Ca_linc_1645	XLOC_011487	0	0	0	0	0	0.207176	12.3124	9.42402	4.28503	1.05345	4.46969	Glyma16g01650;Glyma15g20500;Glyma17g04940;Glyma09g08920;Glyma01g33440;Glyma03g03460;Glyma08g03700;Glyma02g46880
Ca_linc_0689;Ca_linc_0779;Ca_linc_1405;Ca_linc_1969;Ca_linc_2152;Ca_linc_2153	XLOC_011710	0.0297279	0.176616	0.0525147	22.2388	35.4148	37.9394	4.58846	0.139046	0.0653188	0.0719694	0.0767884	Glyma05g22220;Glyma06g06470;Glyma11g05150
Ca_linc_0770;Ca_linc_0771;Ca_linc_2221	XLOC_011804	0	0	0	0.55132	1.71575	1.12765	0.238529	0.262442	0.148979	0.0516535	0.0685084	Glyma07g07280;Glyma16g03680;Glyma09g08270;Glyma19g40100;Glyma19g40740;Glyma05g26390
Ca_linc_1687	XLOC_011880	0	0.0756056	0	5.97648	7.34788	9.80862	10.0595	35.4255	27.9174	1.40198	1.084	Glyma20g28670;Glyma06g23410
Ca_linc_0341;Ca_linc_1360	XLOC_011888	0.203418	0	0.248474	0	0.871873	0.850971	0	0	0	0	0.190977	Glyma20g27990;Glyma10g39740
Ca_linc_0158	XLOC_011906	9.76455	6.62094	9.91394	23.1628	19.9415	25.0957	39.6263	16.3643	13.7158	18.1759	14.8895	Glyma02g00660
Ca_linc_1919	XLOC_011947	2.86507	0.780237	0.858195	3.81617	5.15895	8.70416	17.5931	5.83208	5.35511	6.39983	7.38351	Glyma02g04990
Ca_linc_0894	XLOC_012158	0.319549	0	0.285262	0.54704	0.603024	4.85374	54.8501	54.4238	32.2477	10.5269	40.9856	Glyma13g01230;Glyma13g01250;Glyma15g06770;Glyma16g25830
Ca_linc_0068;Ca_linc_1624	XLOC_012230	0.111913	0.0820589	0	0	0	0.0652268	2.94459	0.106327	0.506531	0	0	Glyma20g29410;Glyma05g31370;Glyma11g05700;Glyma19g32380;Glyma09g04630;Glyma15g08360;Glyma20g16920;Glyma03g42450;Glyma05g37120;Glyma10g02080;Glyma13g23570;Glyma17g15480;Glyma02g40320;Glyma07g37990
Ca_linc_0058;Ca_linc_0925;Ca_linc_1421;Ca_linc_1985	XLOC_012314	0	0.0186398	0	0.0464059	0	0.123171	7.10014	2.70188	1.44944	0.445653	1.00485	Glyma10g30850
Ca_linc_1158	XLOC_012420	1.5775	1.57405	1.89644	1.95583	1.29819	2.3017	1.71089	1.91412	1.95704	0.7954	1.69496	Glyma15g36840;Glyma02g11370;Glyma08g14990;Glyma03g25720;Glyma18g51240;Glyma05g08420;Glyma18g10770;Glyma07g35270;Glyma11g08630;Glyma08g17040;Glyma15g07980;Glyma09g39760;Glyma10g40610;Glyma15g40620;Glyma17g02690;Glyma01g35920;Glyma17g08330;Glyma02g45110
Ca_linc_0883;Ca_linc_0896	XLOC_012488	0.0146028	0	0.0228786	0.419868	1.7595	5.2162	8.36884	1.95866	0.885616	0.337646	0.764565	Glyma02g36720;Glyma15g16900;Glyma12g36570;Glyma12g31780;Glyma08g44310;Glyma04g43470;Glyma06g48260
Ca_linc_0054;Ca_linc_1623;Ca_linc_1964;Ca_linc_2125;Ca_linc_2237	XLOC_012510	0	0	0.0689621	0.0784932	0.28798	0.810602	1.50854	0.143319	0.0566468	0	0.103933	Glyma10g31510
Ca_linc_0578	XLOC_012829	0.39502	0.313383	0.3263	1.74713	2.16749	2.55062	2.16297	4.54239	2.59526	1.36915	1.55531	Glyma17g16930;Glyma19g37380
Ca_linc_1878	XLOC_012893	22.7438	7.39698	3.31769	22.4421	22.3277	24.7193	27.7077	27.4418	32.0643	24.6811	12.4622	Glyma17g36590;Glyma15g11410;Glyma09g31030;Glyma20g25890;Glyma06g09550
Ca_linc_1594	XLOC_013472	9.60459	6.76438	11.5178	24.9837	22.0498	26.9698	28.0825	23.7022	18.4594	24.4142	32.7189	Glyma14g38830
Ca_linc_0164;Ca_linc_0238;Ca_linc_0473;Ca_linc_1892	XLOC_013736	0.0716491	0.0322401	0.169559	4.5287	19.3448	31.0664	15.408	0.641328	0.388259	0.189217	0.268218	Glyma14g39070
Ca_linc_0164;Ca_linc_1525;Ca_linc_1892	XLOC_013741	0	0.0687519	0	0.931353	4.75235	5.87345	4.97465	0.501649	0.331716	0.288672	0.318428	Glyma08g17990;Glyma12g07650;Glyma02g40080;Glyma20g31780;Glyma01g34540;Glyma03g02620
Ca_linc_0291;Ca_linc_1645	XLOC_013846	0	0.171115	0.350895	0.458512	0.0960769	0	24.3976	16.7189	11.2877	3.53982	9.83814	Glyma19g00270;Glyma14g02930;Glyma02g45840
Ca_linc_0208;Ca_linc_0321;Ca_linc_1273;Ca_linc_2141;Ca_linc_2150;Ca_linc_2218	XLOC_013904	0	0.0135676	0	0.0156821	0.0343965	2.72396	6.83722	1.18001	0.414602	0.0291898	0.281175	Glyma11g02220
Ca_linc_1271	XLOC_013981	0.459141	0.153656	0	0	0	1.12115	0.332732	0.413521	0.840764	0.574311	0	Glyma08g17990;Glyma12g07650;Glyma20g31780;Glyma02g40080;Glyma01g34540;Glyma03g02620
Ca_linc_0121	XLOC_014006	12.5128	12.8669	12.9619	19.4485	15.2448	15.2219	20.896	23.7256	20.8437	18.9544	13.5875	Glyma11g21710;Glyma14g22840
Ca_linc_0207;Ca_linc_0605;Ca_linc_1214;Ca_linc_1927	XLOC_014202	0	0.0466857	0	0.754471	2.65577	6.9761	5.70085	0.0706481	0.0551742	0	0.0449179	Glyma11g02220
Ca_linc_1689	XLOC_014375	1.71651	0	3.08366	746.24	2811.81	2015.82	349.848	128.076	130.103	129.59	127.123	Glyma17g35530;Glyma19g31480;Glyma03g28740;Glyma02g41280;Glyma09g37290
Ca_linc_1360	XLOC_014493	0.440941	0.243241	0.292559	0.109904	0.626836	0.533488	0.263078	0.244456	0.197041	0	0.0799069	Glyma12g06120;Glyma13g17200
Ca_linc_0164;Ca_linc_0238;Ca_linc_0473	XLOC_014593	0	0	0.143829	6.96201	7.22117	10.4219	4.7178	0.660948	0.411005	0.363935	0.461435	Glyma04g36270;Glyma02g16560;Glyma12g30690;Glyma10g30240
Ca_linc_0883;Ca_linc_1235;Ca_linc_1288	XLOC_014731	0.102097	0.30219	0.176102	0.389455	0.658046	1.84659	3.50179	2.89945	1.51795	0	0.851173	Glyma02g02740;Glyma07g14540
Ca_linc_1187;Ca_linc_1603	XLOC_014752	0.602764	1.92206	2.85537	260.808	260.867	279.85	338.655	262.11	269.79	301.293	200.624	Glyma03g02210;Glyma16g13070;Glyma08g36380;Glyma02g13420;Glyma08g27680;Glyma01g08150;Glyma05g07380;Glyma17g08890;Glyma06g22650;Glyma18g50910;Glyma01g08130;Glyma16g32540;Glyma20g29250;Glyma10g38580;Glyma08g07260;Glyma06g10020
Ca_linc_1919	XLOC_014923	23.598	14.0048	11.5288	23.8825	27.3271	40.5833	42.2456	33.1658	29.1028	43.8872	30.785	Glyma05g32520;Glyma15g04560;Glyma10g12110;Glyma17g16200;Glyma11g08380
Ca_linc_0872	XLOC_014955	0	0	0	8.18672	34.1531	66.8217	58.0496	5.71069	3.07696	0.854995	1.54178	Glyma18g40560;Glyma16g30070
Ca_linc_0736;Ca_linc_2197;Ca_linc_2200;Ca_linc_2236	XLOC_015112	0	0	0	85.4878	98.1754	90.3128	13.6731	0.0565916	0.0930377	0	0.0413249	Glyma06g09280;Glyma11g34780
Ca_linc_1243	XLOC_015145	1.95274	0.981051	0.99421	1.70452	10.3931	16.5938	17.3827	10.3387	6.7203	4.61205	10.2091	Glyma09g39760;Glyma05g08420;Glyma07g35270;Glyma17g02690;Glyma03g25720;Glyma18g10770;Glyma11g08630
Ca_linc_0054;Ca_linc_1623;Ca_linc_1964;Ca_linc_2125;Ca_linc_2237	XLOC_015159	0	0.0476836	0	0.38703	0.367744	5.05338	7.11193	0.0337065	0.0268008	0.0442466	0	Glyma08g03940;Glyma15g24710;Glyma11g00710;Glyma08g10410;Glyma13g28450;Glyma14g00330
Ca_linc_0058;Ca_linc_0925;Ca_linc_1421;Ca_linc_1985	XLOC_015249	0	0	0.0562884	0.0473834	0	0.249555	2.78198	1.29712	0.832341	0.0405087	0.601401	Glyma05g22090
Ca_linc_0158	XLOC_015378	6.44928	4.32074	6.48826	10.273	12.596	17.1099	16.1785	10.2782	8.57899	10.5106	10.0222	Glyma02g12390
Ca_linc_0051;Ca_linc_0142;Ca_linc_1274;Ca_linc_1913;Ca_linc_2176	XLOC_015521	0.181675	0.0643666	0.0459763	0.0555739	0.0394156	0.830492	7.78855	1.3047	0.607672	0.192703	0.15778	Glyma11g02220
Ca_linc_0039;Ca_linc_0271;Ca_linc_1120;Ca_linc_1960;Ca_linc_2044;Ca_linc_2238	XLOC_015522	0.0720484	0	0	0.304952	2.44979	7.86646	13.739	1.93431	1.07861	0.190226	0.422716	Glyma11g02220
Ca_linc_0152	XLOC_015663	20.0108	21.5551	18.0529	22.7011	33.3097	42.6199	42.7987	25.5186	25.8472	26.3575	41.919	Glyma02g00550;Glyma05g32670;Glyma02g05840
Ca_linc_0850	XLOC_015815	0.145085	0.255332	0.0800856	0.539941	0.346888	0.29151	2.19206	0.861664	1.25082	0.828451	0.361229	Glyma19g41090;Glyma09g41000
Ca_linc_0770;Ca_linc_0771;Ca_linc_2221	XLOC_015823	0	0	0	2.06832	6.47314	3.19347	0	0	0.142404	0.12254	0	Glyma12g04680;Glyma11g12460;Glyma14g37050;Glyma02g39000;Glyma11g22960
Ca_linc_0662	XLOC_016148	31.2131	14.8259	31.2918	32.9783	45.7426	43.5931	58.6108	40.637	37.9931	41.7514	34.7719	Glyma13g25390
Ca_linc_0253	XLOC_016222	0	0.0699611	0	0.887042	3.53082	5.20856	6.03629	1.9171	1.15372	0.439598	0.752623	Glyma09g21570
Ca_linc_0662	XLOC_016330	28.3645	12.6275	28.5672	31.6583	67.144	65.6864	88.3122	53.4152	51.5432	61.5988	48.2434	Glyma12g31750
Ca_linc_0152	XLOC_016537	39.468	9.03798	1.9536	42.7258	58.4179	94.0059	90.5537	45.4254	43.8154	85.3321	47.3304	Glyma04g39200;Glyma06g15740
Ca_linc_2061	XLOC_016549	0.481861	0.798083	0.506299	0.370441	1.56217	7.30738	14.6552	2.15229	1.5333	0.95562	1.67382	Glyma11g02220
Ca_linc_0428	XLOC_016594	19.1326	13.1413	19.4189	27.3221	19.9522	26.596	24.0233	19.6754	20.6563	16.842	21.4983	Glyma07g00740
Ca_linc_0111;Ca_linc_2072	XLOC_017190	0	0	0.131734	0.0525529	0	3.0421	217.268	112.008	22.467	8.36028	72.9373	Glyma13g22650;Glyma05g14800;Glyma14g11760;Glyma06g36590;Glyma20g16490;Glyma12g16340;Glyma10g31640
Ca_linc_0320	XLOC_017215	79.8016	68.4755	63.3693	125.622	117.598	118.854	163.398	96.8913	102.286	130.523	73.8946	Glyma16g03940;Glyma04g34170;Glyma03g00650
Ca_linc_0158;Ca_linc_1814;Ca_linc_1883	XLOC_017261	0.275159	0.513382	0.444413	5.48244	6.23258	7.48694	5.73176	3.93138	3.24624	4.45852	3.26914	Glyma10g19260;Glyma03g28060;Glyma04g41970;Glyma16g26070;Glyma13g25280;Glyma18g47820;Glyma20g01820;Glyma06g050204;Glyma06g050203;Glyma06g050202;Glyma06g050201;Glyma06g050200;Glyma06g05020;Glyma06g19260
Ca_linc_0208;Ca_linc_0321;Ca_linc_2141;Ca_linc_2150;Ca_linc_2218	XLOC_017304	0	0.222012	0	0.0622936	0.490649	2.36259	7.71159	0.572069	0.333478	0.109043	0.270434	Glyma11g02220
Ca_linc_1892	XLOC_017318	0.458367	0	0	1.40794	1.21263	1.51913	2.39887	1.33652	0.40345	0.246367	0.28878	Glyma09g41180;Glyma02g43250;Glyma06g10460;Glyma14g06300;Glyma11g35490;Glyma05g30920;Glyma06g02390;Glyma05g00900;Glyma14g40110;Glyma07g06850;Glyma06g13270
Ca_linc_1603	XLOC_017372	27.6459	33.4405	22.6432	41.6763	43.8295	59.7986	61.7722	52.6741	56.6506	61.5709	45.8018	Glyma17g16200;Glyma10g12110;Glyma15g04560;Glyma05g32520;Glyma11g08380
Ca_linc_0896	XLOC_017414	0	0	0	0.554206	4.05268	9.92197	11.4737	2.52883	1.88208	0.450474	1.13957	Glyma05g30190;Glyma06g02310;Glyma13g44170;Glyma15g02710
Ca_linc_2071	XLOC_017419	42.9389	36.9999	24.7162	19.6714	21.3007	29.6188	63.5316	46.9749	42.4279	63.0921	54.2286	Glyma15g08130;Glyma04g02220;Glyma13g24740;Glyma01g32680;Glyma03g04410;Glyma02g43850;Glyma12g00460;Glyma01g35980;Glyma10g08010;Glyma04g39350;Glyma12g00470;Glyma10g22860;Glyma03g06320;Glyma12g32500
Ca_linc_0039;Ca_linc_0271;Ca_linc_1120;Ca_linc_1960;Ca_linc_2044;Ca_linc_2238	XLOC_017537	0	0	0	0.464307	6.03127	14.8522	17.1198	0.838485	0.790945	0.308957	0.384331	Glyma06g04840;Glyma04g04760;Glyma17g35430
Ca_linc_0995;Ca_linc_1642;Ca_linc_2064	XLOC_017629	0.0794153	0.0409202	0	1.01511	3.15263	2.65261	1.41081	0.363704	0.115144	0	0.188626	Glyma20g27460;Glyma10g39870;Glyma10g39920;Glyma20g27570;Glyma08g18520;Glyma13g31250;Glyma09g09750;Glyma15g01820;Glyma06g47870;Glyma13g32190;Glyma08g25600;Glyma20g27740;Glyma06g41150;Glyma13g35910;Glyma10g04700;Glyma14g01720;Glyma01g35980;Glyma19g05200;Glyma07g08780
Ca_linc_0320	XLOC_017704	0	0.165573	0.0431144	2.41408	2.57214	2.39869	2.5293	1.33711	1.33812	1.43574	0.67665	Glyma07g30700;Glyma13g38050
Ca_linc_1044;Ca_linc_1214	XLOC_017706	0.0288285	0.0149901	0.0971592	0.661678	0.532414	0.722368	0.786887	0.0823051	0.0649348	0.0372669	0.0240744	Glyma07g30700;Glyma13g38050
Ca_linc_0152	XLOC_017854	50.4559	37.2029	72.1222	61.016	100.401	109.369	93.5711	76.3422	80.573	83.768	95.5297	Glyma20g02350
Ca_linc_0253	XLOC_017878	0	0.0189251	0	5.59374	41.1654	155.287	279.587	6.17924	4.43979	1.65816	2.9352	Glyma17g38120;Glyma07g39160;Glyma18g07240;Glyma18g06450;Glyma01g27710;Glyma03g14450;Glyma18g38710;Glyma08g47380;Glyma18g41870
Ca_linc_1817	XLOC_017979	0	0	0	0.313318	6.39356	23.4066	25.2821	0.0855251	0.034012	0.0533782	0.0625273	Glyma11g02220
Ca_linc_0164;Ca_linc_0238;Ca_linc_0473;Ca_linc_1892	XLOC_018135	0	0	0	4.61418	16.3802	24.5818	13.851	0.619756	0.329629	0.0442366	0.0551512	Glyma13g38230
Ca_linc_2071	XLOC_018225	96.8173	75.8392	81.4736	63.9028	43.1814	86.8038	176.303	124.01	98.8599	159.69	147.157	Glyma19g32500
Ca_linc_0883;Ca_linc_1120;Ca_linc_1479;Ca_linc_1960	XLOC_018306	0	0	0	0.131514	1.46215	5.7413	19.2286	3.81516	1.69608	0.483371	0.623145	Glyma11g02220
Ca_linc_0872	XLOC_018325	0	0	0	4.98501	16.8678	21.3801	11.7636	5.45515	3.45533	1.22065	3.59199	Glyma11g03690;Glyma01g41670;Glyma13g40100;Glyma12g29510;Glyma18g49410;Glyma02g42220;Glyma14g06680
Ca_linc_0833	XLOC_018403	0	0.719194	0	0	3.23526	29.1502	80.1636	0.298722	0.483202	0.741003	0	Glyma03g04960
Ca_linc_0051;Ca_linc_0142;Ca_linc_1913;Ca_linc_2176	XLOC_018527	0.411424	0.347999	0.331046	0.359475	0.312725	0.652637	0.626336	0.62894	0.621168	0.110686	0.118935	Glyma01g01400;Glyma15g18290;Glyma03g04590;Glyma03g04300;Glyma03g05640;Glyma01g04590;Glyma03g22120;Glyma17g36400
Ca_linc_0428;Ca_linc_1158	XLOC_018620	0.634806	1.04164	0.237633	1.85408	0.949587	1.70871	1.06193	0.931617	2.15777	0.854799	1.58355	Glyma11g08630;Glyma17g02690;Glyma09g39760
Ca_linc_0736;Ca_linc_2200;Ca_linc_2236	XLOC_018813	0	0.0483775	0.139499	6.97615	13.9377	12.8652	2.72545	0.187865	0.0733716	0	0.218329	Glyma15g40940;Glyma09g26810;Glyma18g03020;Glyma20g01200;Glyma18g35220;Glyma02g15360;Glyma07g33090;Glyma02g15400;Glyma09g27490;Glyma13g02740;Glyma16g32550;Glyma09g03700;Glyma08g07460;Glyma17g04150;Glyma11g03010;Glyma11g27360;Glyma01g42350;Glyma15g01500;Glyma15g10070;Glyma13g28970;Glyma03g38030;Glyma03g01190
Ca_linc_1448	XLOC_018911	1.31165	2.51695	2.77986	5.17843	6.9641	6.70923	10.2642	6.54457	6.04568	2.6143	6.81249	Glyma07g00330
Ca_linc_1687	XLOC_018925	44.4964	13.8752	4.30725	163.275	224.814	431.947	787.32	1016.71	999.665	184.778	123.148	Glyma18g04960;Glyma14g03470
Ca_linc_2180	XLOC_018966	0	0	0	0.51459	0.464707	2.79648	14.934	3.55901	1.8766	0.817101	1.96405	Glyma14g06990;Glyma08g11500;Glyma07g08760;Glyma17g35490;Glyma06g04810;Glyma03g32470;Glyma16g22010;Glyma05g28370;Glyma15g35460;Glyma16g02150
Ca_linc_2180	XLOC_019023	0.107715	0.0613127	0	0.28009	0.727429	3.88969	19.6348	7.12891	3.92377	0.848499	2.59221	Glyma15g12190
Ca_linc_1990	XLOC_019230	0	0.0781577	0	0.862565	0.465352	0.866097	0.193407	0.0384468	0.12259	0.107443	0.216607	Glyma19g34430
Ca_linc_1525	XLOC_019304	0.0853645	0.158701	0.149823	2.85676	4.87732	6.48718	9.48748	1.24326	1.11921	0.651149	0.245153	Glyma16g29370;Glyma16g29340;Glyma09g23600;Glyma03g25030;Glyma02g11640;Glyma08g44750;Glyma07g38460;Glyma15g37520;Glyma16g03760;Glyma19g03000;Glyma10g07090;Glyma13g24230;Glyma01g39570;Glyma06g40390;Glyma15g05700;Glyma01g05500;Glyma11g05680;Glyma01g04250;Glyma02g03420;Glyma01g21620;Glyma19g03600;Glyma18g29380;Glyma19g03620;Glyma13g32910;Glyma10g16790;Glyma08g19290;Glyma14g00550;Glyma06g35110;Glyma15…
Ca_linc_0888;Ca_linc_1558;Ca_linc_1603	XLOC_019791	0.0820463	0.0567406	0.411612	0.238924	1.24592	42.2472	181.977	21.4365	17.0781	3.19701	6.20036	Glyma18g49410;Glyma11g03690;Glyma01g41670;Glyma12g29510;Glyma13g40100;Glyma02g42220;Glyma14g06680
Ca_linc_0689;Ca_linc_1405;Ca_linc_1969;Ca_linc_2152;Ca_linc_2153	XLOC_020162	0.070489	0.0265994	0.0905426	9.36251	29.6375	38.0768	8.11039	0	0.0496798	0	0	Glyma02g07390
Ca_linc_1158	XLOC_020666	0.472466	1.16495	0	2.98836	2.41659	3.26739	3.168	3.89795	4.93142	2.36587	4.33164	Glyma05g22350;Glyma17g17510;Glyma01g40050;Glyma18g06730
Ca_linc_1448	XLOC_020774	10.7063	4.9629	2.0107	18.1037	23.3309	20.9478	34.0206	15.8709	11.0488	19.9494	25.8181	Glyma18g51250;Glyma11g12240;Glyma06g01240;Glyma04g01210;Glyma17g37180
Ca_linc_1187	XLOC_020898	40.3391	16.9552	26.5222	41.3488	47.4163	56.3462	56.7667	43.4223	45.2622	51.8901	38.4858	Glyma08g17240;Glyma16g00490
Ca_linc_0054;Ca_linc_1623;Ca_linc_1964;Ca_linc_2125;Ca_linc_2237	XLOC_020906	0.0347596	0	0	0.274115	0.295544	1.21021	1.42392	0.161807	0.284494	0.204272	0.186509	Glyma02g45110
Ca_linc_0717	XLOC_021127	0	0	0	1.0981	18.7149	40.9212	63.5057	5.96692	4.33522	0.684808	2.60524	Glyma16g26520;Glyma09g05440;Glyma10g34460;Glyma07g04470;Glyma08g14890;Glyma03g03520;Glyma03g27740;Glyma20g33090;Glyma19g01810;Glyma17g31560;Glyma01g38880;Glyma13g24200;Glyma07g32330;Glyma04g12180;Glyma17g14320;Glyma18g11820;Glyma05g00510;Glyma11g17520
Ca_linc_2161	XLOC_021362	0	0	0	0	0	0	1.32079	0.646535	0.103342	0	1.36626	Glyma07g02540
Ca_linc_0689;Ca_linc_1405;Ca_linc_1969;Ca_linc_2152;Ca_linc_2153	XLOC_021682	0	0	0	55.6833	103.356	106.788	4.2929	0.419477	0.222168	0.158058	0.111835	Glyma10g04700;Glyma02g41490;Glyma19g36700;Glyma20g37580;Glyma11g14820;Glyma15g04280;Glyma09g09750;Glyma12g25460;Glyma08g18520
Ca_linc_0064	XLOC_021716	0	0.0299133	0	21.1159	104.462	254.476	672.547	443.846	275.557	73.6134	422.963	Glyma15g17530;Glyma04g07950;Glyma03g29010;Glyma01g40130;Glyma17g06520;Glyma19g34250
Ca_linc_0064	XLOC_021859	0	0.0388113	0	6.60278	15.7194	24.9162	66.5663	62.4348	42.7846	12.7816	52.3901	Glyma15g04280;Glyma02g41490;Glyma11g14820;Glyma19g36700;Glyma20g37580;Glyma10g04700;Glyma09g09750;Glyma16g13560;Glyma12g25460;Glyma12g00460;Glyma13g10040;Glyma18g20500
Ca_linc_1883	XLOC_021976	0.282346	0.115688	0.048015	7.34884	18.7474	18.4479	3.67434	1.40143	1.10397	2.02026	1.06982	Glyma07g12190
Ca_linc_0158	XLOC_022357	0.138639	0.656774	0.219179	18.6388	48.0942	55.4474	60.2227	3.98026	3.99541	8.6006	5.10511	Glyma04g42660;Glyma06g12120
Ca_linc_0883;Ca_linc_0896	XLOC_022463	0	0	0	0.403817	2.48383	8.41459	15.5642	3.08437	2.42104	0.146813	1.40106	Glyma09g15900
Ca_linc_0689;Ca_linc_1405;Ca_linc_1969;Ca_linc_2152;Ca_linc_2153	XLOC_022534	0	0.0624517	0	16.0534	43.676	68.386	11.7484	0.495545	0.461839	0	0.303502	Glyma03g35920
Ca_linc_1520	XLOC_022619	0.0813454	0.231686	0	0.224402	0.703916	0.290197	1.92044	1.2204	1.62237	1.04633	1.85733	Glyma04g38240;Glyma11g03770;Glyma17g10820;Glyma18g49630;Glyma09g37040;Glyma03g38660;Glyma03g31980;Glyma13g07020;Glyma07g07960;Glyma13g39760;Glyma12g30140;Glyma19g40650;Glyma10g01330
Ca_linc_0888	XLOC_022766	0	0	0	0	21.2408	80.962	63.9491	51.1563	41.5928	8.09914	33.7334	Glyma02g09820
Ca_linc_0051;Ca_linc_0142;Ca_linc_1274;Ca_linc_1913;Ca_linc_2176	XLOC_022889	0	0	0	0.190405	0.162761	0.940554	2.11922	2.21757	0.675133	0.0678059	0.097794	Glyma08g17180
Ca_linc_1817	XLOC_022985	0	0	0	0.316363	0.549191	1.53361	1.66105	0.238857	0.107576	0.0522608	0.0575466	Glyma05g22090
Ca_linc_0888;Ca_linc_1558;Ca_linc_1603	XLOC_023237	0	0	0	0	1.02724	18.27	43.4587	13.9169	7.36965	3.18904	5.28305	Glyma07g36590
Ca_linc_0894	XLOC_023267	0	0	0	1.05995	8.518	118.582	739.35	633.849	416.32	138.875	452.699	Glyma08g15840;Glyma19g40740;Glyma05g26390;Glyma09g08270;Glyma19g40100;Glyma07g07280;Glyma16g03680
Ca_linc_1187	XLOC_023390	130.703	98.3789	128.456	171.777	203.345	219.357	182.295	165.918	173.571	198.113	123.498	Glyma15g34620;Glyma06g11430
Ca_linc_0291;Ca_linc_1069;Ca_linc_1645	XLOC_023496	0	0.497908	0	0.124413	0	0.11185	29.8628	43.1965	21.4759	9.13802	21.8277	Glyma13g20890
Ca_linc_1919	XLOC_023554	71.9217	74.631	66.2912	86.6892	95.4118	109.614	125.864	96.4682	88.5392	99.2023	92.0077	Glyma05g31390
Ca_linc_0111;Ca_linc_2072	XLOC_023595	0	0	0	0.498774	0.155667	2.51976	41.6131	12.925	4.02793	3.43433	4.32041	Glyma12g33800
Ca_linc_1069;Ca_linc_2071	XLOC_023745	0.0487676	0.190621	0	0.222161	0.301619	0.391888	1.33142	0.694818	0.54874	0.676431	1.16956	Glyma07g04470;Glyma05g00510;Glyma08g14890;Glyma03g27740;Glyma17g14320;Glyma19g01810;Glyma16g26520;Glyma01g38880;Glyma09g05440;Glyma04g12180;Glyma07g32330;Glyma13g24200;Glyma18g11820;Glyma03g03520;Glyma10g34460;Glyma20g33090;Glyma05g27970;Glyma08g10950;Glyma11g11560;Glyma02g13210;Glyma17g31560;Glyma11g17520
Ca_linc_0207;Ca_linc_0605;Ca_linc_1927	XLOC_023766	0.0799971	0	0.382537	2.98709	15.2978	35.3536	17.1059	0.149441	0.0452569	0	0.228838	Glyma18g45050
Ca_linc_0291;Ca_linc_1645	XLOC_023881	0	0.287426	0	0	0	0	11.8289	3.88217	2.59961	0.784091	1.98827	Glyma06g10460;Glyma05g30920;Glyma07g06850;Glyma09g41180;Glyma11g35490;Glyma14g06300;Glyma02g43250
Ca_linc_0935	XLOC_024085	130.33	177.256	131.338	249.868	251.937	357.44	528.628	337.627	290.093	255.483	183.03	Glyma03g24600
Ca_linc_0578	XLOC_024252	0	0.017309	0	1.79716	11.3036	27.4178	23.0054	4.81583	3.17176	0.344089	1.64398	Glyma04g41770;Glyma06g13000;Glyma15g00270;Glyma06g19620;Glyma03g06320;Glyma16g01750;Glyma20g26510;Glyma20g27570;Glyma20g27460;Glyma12g00470;Glyma16g24230;Glyma02g05640;Glyma09g09750;Glyma20g27740;Glyma10g39870;Glyma06g47870;Glyma10g39920;Glyma07g08780;Glyma13g32190;Glyma03g32260;Glyma18g20500;Glyma10g04700
Ca_linc_2180	XLOC_024376	0.181732	0.0404542	0	0.228398	0.652165	8.85266	26.1259	13.5108	8.10539	6.59571	7.96919	Glyma11g27050
Ca_linc_0320	XLOC_024430	0	1.03623	0	182.604	201.197	181.55	233.232	146.812	144.175	160.57	82.1312	Glyma03g02210;Glyma01g08130;Glyma16g32540;Glyma20g29250;Glyma10g38580;Glyma08g36380;Glyma16g13070;Glyma06g22650;Glyma05g07380;Glyma01g08150;Glyma02g13420;Glyma17g08890;Glyma08g27680;Glyma18g50910;Glyma08g07260;Glyma06g10020
Ca_linc_0688;Ca_linc_1707	XLOC_024891	0	0.264959	0	1.07929	0.504168	0.811561	0.0780769	0	0	0	0	Glyma03g26810;Glyma07g17830
Ca_linc_0130;Ca_linc_1562	XLOC_025136	0	0	0	0.530793	1.13605	2.3092	4.18168	1.75504	0.746282	0.305951	1.20097	Glyma08g01250;Glyma18g45960;Glyma14g33630;Glyma13g02470;Glyma08g23340;Glyma04g02220;Glyma10g22860;Glyma04g39350
Ca_linc_1814	XLOC_025158	0.124223	0.126339	0.10042	20.6902	39.8954	47.252	30.0997	3.78293	3.22373	9.38494	8.35606	Glyma18g03470;Glyma04g01030;Glyma02g43680
Ca_linc_0779	XLOC_025164	0.187037	0.439114	0.178671	1.96931	1.41831	2.0109	1.0548	0.104602	0.0276697	0.0454178	0.065682	Glyma13g38230
Ca_linc_1243	XLOC_025683	0	0.118086	0	0.324397	1.68849	4.92106	5.55291	1.52358	0.825153	0.53185	0.533985	Glyma08g17180
Ca_linc_0207;Ca_linc_0605;Ca_linc_1927	XLOC_025749	0	0.326291	0	1.76135	12.4334	25.6374	18.764	0.143746	0.207371	0.201165	0	Glyma08g03940;Glyma15g24710;Glyma11g00710
Ca_linc_0894	XLOC_025765	0.2062	1.11388	0.307977	7.08672	18.3269	22.8043	43.8248	45.9373	39.196	23.4781	28.8417	Glyma06g09550;Glyma09g31030;Glyma15g11410;Glyma17g36590;Glyma20g25890
Ca_linc_0935;Ca_linc_1603	XLOC_025821	7.62636	3.32487	12.0046	12.7587	31.9429	60.9232	77.8512	56.8348	62.1497	36.5642	32.0586	Glyma01g44980;Glyma08g47930;Glyma16g33340;Glyma16g33330
Ca_linc_0051;Ca_linc_0142;Ca_linc_0527;Ca_linc_1235;Ca_linc_1274;Ca_linc_1624;Ca_linc_1913;Ca_linc_2176	XLOC_025996	0.467905	0	0.14618	0.41242	0.0652743	1.36432	3.98258	0.767753	0.777369	0.261279	0.141102	Glyma01g40050;Glyma17g17510;Glyma05g22350;Glyma18g06730
Ca_linc_0291;Ca_linc_1069	XLOC_026063	0.120693	0.165353	0.384017	0.0365109	0	0.253061	2.49773	2.63181	1.92536	1.40733	2.22794	Glyma19g32660
Ca_linc_1525;Ca_linc_1892	XLOC_026086	0.189795	0.148847	0.396391	0.686062	0.868774	1.29743	1.45226	0.715706	0.439154	0.378559	0.201861	Glyma10g10200
Ca_linc_0717;Ca_linc_1243	XLOC_026092	0.213324	1.05539	0.195024	2.70268	27.9373	99.7809	138.401	13.6286	9.92358	2.71334	4.43645	Glyma02g05840;Glyma05g32670;Glyma02g00550
Ca_linc_0872	XLOC_026141	0.129249	0.172406	0.498185	18.8367	35.3012	36.6076	36.0515	3.8181	1.85063	1.32064	2.11264	Glyma09g33080
Ca_linc_1479	XLOC_026179	0.566928	0.236656	0.210891	0.375075	1.34643	2.34163	2.88616	2.42948	1.81147	0.279496	0.315388	Glyma07g17910;Glyma05g26520;Glyma06g47870;Glyma12g00470;Glyma16g01750;Glyma16g24230;Glyma02g05640;Glyma14g05260;Glyma08g18520;Glyma09g09750;Glyma20g37580;Glyma10g04700
Ca_linc_1405;Ca_linc_1969;Ca_linc_2152;Ca_linc_2153	XLOC_026240	0.138761	0.0697494	0.117535	1.88852	5.74298	7.6949	1.3979	0	0	0	0.111197	Glyma07g11910;Glyma13g02470;Glyma14g33630;Glyma20g35970;Glyma10g22860;Glyma08g23340;Glyma02g37090;Glyma08g14210;Glyma04g02220;Glyma04g39350;Glyma14g35700;Glyma03g40550
Ca_linc_1274	XLOC_026479	0.151903	0.201244	0.113512	0.455833	0.348404	1.09301	2.47228	8.34168	5.16003	0.363607	0.488116	Glyma08g03700;Glyma02g46880;Glyma09g08920;Glyma01g33440;Glyma03g03460;Glyma17g04940;Glyma15g20500;Glyma16g01650
Ca_linc_1405;Ca_linc_1969;Ca_linc_2152;Ca_linc_2153	XLOC_026505	0	0.0857123	0	4.91179	12.0823	17.5731	3.0672	0.251376	0	0	0	Glyma20g36850
Ca_linc_0723;Ca_linc_1790	XLOC_026512	0.0908084	0.18669	0.097986	0.43021	0.557808	0.650205	0.843926	0.434583	0.532963	0.343106	0.511861	Glyma07g00330
Ca_linc_0578;Ca_linc_1158	XLOC_026529	0	0	0	0.592554	2.34935	10.9472	3.03189	7.71746	4.93421	0	3.7065	Glyma12g31750
Ca_linc_0690	XLOC_026704	5.76306	7.02885	5.35663	20.0907	15.9507	19.1002	22.2706	16.3504	16.6008	13.9397	14.8182	Glyma02g04990
Ca_linc_0161	XLOC_026791	0	0.0292834	0.0811687	0.826404	0.489049	0.94197	1.01355	0.527327	0.346965	0.466318	1.20711	Glyma15g13460
Ca_linc_0068	XLOC_027149	0	0	0	0	0.135934	0.397287	1.30947	0.911798	2.21246	0.078863	0.273269	Glyma15g20500;Glyma09g08920;Glyma16g01650;Glyma17g04940;Glyma01g33440;Glyma03g03460;Glyma08g03700;Glyma02g46880
Ca_linc_0894	XLOC_027153	0	0	0	0.744209	1.89198	41.4646	400.62	378.071	249.047	86.4287	281.084	Glyma15g20500;Glyma09g08920;Glyma16g01650;Glyma17g04940;Glyma01g33440;Glyma03g03460;Glyma08g03700;Glyma02g46880
Ca_linc_0040;Ca_linc_0210;Ca_linc_0262;Ca_linc_1541;Ca_linc_1542;Ca_linc_2115;Ca_linc_2229	XLOC_027430	0.0484084	0.303122	0	0.490134	0.884919	1.46407	0.68552	0.068884	0	0	0	Glyma01g22260
Ca_linc_0121	XLOC_027674	69.9564	80.4855	71.3944	82.6702	89.3081	77.0569	100.967	97.2938	94.9186	81.3755	69.3462	Glyma05g02740;Glyma02g42460;Glyma10g07430;Glyma18g45960;Glyma10g22860;Glyma08g01250
Ca_linc_1689	XLOC_027731	2.42797	2.13459	2.71855	10.8697	14.2439	18.0397	11.3304	8.56484	8.98077	5.14123	7.94013	Glyma19g25360;Glyma08g45270;Glyma14g01480;Glyma02g47270
Ca_linc_0397	XLOC_027935	28.1219	14.541	20.4906	29.7315	24.6059	32.6149	57.4561	107.394	126.984	42.9012	32.41	Glyma16g26470;Glyma19g01400;Glyma11g27830
Ca_linc_1808	XLOC_028019	0.0435173	0.219928	0	0.572704	7.72724	7.13293	6.26367	6.92335	6.60428	7.03829	5.65845	Glyma06g09550;Glyma09g31030;Glyma15g11410;Glyma17g36590;Glyma20g25890
Ca_linc_2057;Ca_linc_2058	XLOC_028516	0.128999	0.156553	0.0628734	2.47368	3.87924	4.49836	0.942834	0.710126	0.60319	0.561042	0.435455	Glyma07g38180
Ca_linc_0111;Ca_linc_2072	XLOC_028758	0.112742	0	0.0295332	0.352903	0.159537	2.84944	18.0897	17.1048	11.9488	3.05168	14.3453	Glyma14g37920
Ca_linc_0164;Ca_linc_1525;Ca_linc_1892	XLOC_028818	0.0421099	0.0969581	0.0886355	1.48827	3.52738	5.48095	6.70626	0.643009	0.38624	0.168131	0.0891387	Glyma15g08130;Glyma01g32680;Glyma04g02220;Glyma03g04410;Glyma13g24740;Glyma04g39350;Glyma10g04700;Glyma13g02470;Glyma14g33630
Ca_linc_0611;Ca_linc_1015	XLOC_028899	0	0	0	0.312772	0.0689065	28.1202	344.557	193.32	120.728	42.5974	76.7249	Glyma08g03700;Glyma02g46880;Glyma16g01650;Glyma09g08920;Glyma15g20500;Glyma17g04940;Glyma01g33440;Glyma03g03460
Ca_linc_0121	XLOC_028929	60.761	55.0797	69.8333	88.4359	73.3006	83.197	122.673	104.083	110.458	75.5397	62.4694	Glyma18g45960;Glyma08g01250;Glyma02g42460;Glyma10g22860;Glyma04g39350;Glyma05g02740;Glyma14g33630;Glyma08g23340;Glyma13g02470;Glyma08g14210;Glyma02g37090;Glyma07g11910
Ca_linc_1520	XLOC_029119	0.485897	0.101024	0.141336	0.635151	0.590986	0.492445	1.65052	0.38009	0.841237	0.484987	0.638715	Glyma15g37520;Glyma15g05700;Glyma16g29340;Glyma01g04250;Glyma02g03420;Glyma16g29370;Glyma09g23600;Glyma03g25030;Glyma08g44750;Glyma10g07090;Glyma19g03000;Glyma02g11640;Glyma13g24230;Glyma01g21620;Glyma19g03600;Glyma19g03620;Glyma07g38460;Glyma13g32910;Glyma14g00550;Glyma16g03760;Glyma01g39570;Glyma06g40390;Glyma01g05500;Glyma11g05680;Glyma18g29380;Glyma10g16790;Glyma15g05710;Glyma08g19290;Glyma06…
Ca_linc_0883	XLOC_029130	0	0.0741705	0	0.569464	1.98157	6.53238	15.2746	3.47194	2.26873	0.459283	1.21735	Glyma11g21710;Glyma14g22840
Ca_linc_1562	XLOC_029335	0	0	0	0.138354	1.90256	5.50968	7.4045	1.18055	0.363316	0	0.100171	Glyma05g26390;Glyma19g40740;Glyma08g15840;Glyma07g07280;Glyma16g03680;Glyma09g08270
Ca_linc_0064	XLOC_029401	0.222208	0.0576912	0.294496	0.206995	0.773662	8.21781	36.2553	31.4446	21.0616	4.75906	22.6062	Glyma08g47340
Ca_linc_0161;Ca_linc_0616;Ca_linc_0647;Ca_linc_1152;Ca_linc_2196	XLOC_029421	0.092811	0.102834	0	4.9874	0.345633	1.39301	0.78008	0.220875	0	0.0558958	0.123011	Glyma17g12700;Glyma05g08270;Glyma08g25950;Glyma04g12180;Glyma09g05440;Glyma10g34460;Glyma16g26520;Glyma19g01810;Glyma07g04470;Glyma03g03520;Glyma11g11560;Glyma20g33090;Glyma17g31560;Glyma05g27970;Glyma17g36070;Glyma11g17520;Glyma17g14320;Glyma02g13210;Glyma03g27740;Glyma05g00510;Glyma18g11820
Ca_linc_0662	XLOC_029663	0	0.438414	0	0	7.07693	3.9646	5.33803	3.19098	5.8741	9.35968	0.30611	Glyma14g33630;Glyma13g02470
Ca_linc_1187	XLOC_029894	11.3287	21.6694	8.72992	30.3989	36.8691	49.5751	37.546	27.0382	31.6009	32.331	29.2128	Glyma02g00340;Glyma08g42440;Glyma17g16330;Glyma05g18410
Ca_linc_2071	XLOC_030058	0.299967	0.0911865	0	0	0	0.276983	0.570108	0.284811	0.113964	8.60532	1.4203	Glyma15g20500;Glyma09g08920;Glyma16g01650;Glyma17g04940;Glyma01g33440;Glyma03g03460;Glyma08g03700;Glyma02g46880
Ca_linc_1525	XLOC_030166	0.627508	0.472145	0.484459	2.05076	2.50582	3.58948	4.71511	2.10976	1.42835	1.95555	1.67132	Glyma02g00250;Glyma02g43850;Glyma09g09750;Glyma20g37580;Glyma20g37470;Glyma10g04700;Glyma07g08780;Glyma12g25460;Glyma10g08010;Glyma16g01750;Glyma08g18520;Glyma12g00470;Glyma13g09420;Glyma08g25600;Glyma15g01820
Ca_linc_0064	XLOC_030569	0	0	0	1.52672	4.9105	9.297	34.3816	24.7457	19.0352	4.44612	23.0651	Glyma09g21570
Ca_linc_0611;Ca_linc_1015	XLOC_030652	0	0	0	0.221414	0.0723633	7.53758	169.802	80.8034	49.3906	14.3573	36.6056	Glyma08g03700;Glyma02g46880;Glyma16g01650;Glyma17g04940;Glyma09g08920;Glyma15g20500;Glyma01g33440;Glyma03g03460
Ca_linc_0068	XLOC_030696	0.103789	0.0681244	0	0.0692581	0.155197	0.249877	0.586942	0.381926	0.600725	0.346119	0.378441	Glyma15g37520;Glyma15g05700;Glyma19g03600;Glyma13g24230;Glyma01g21620;Glyma01g04250;Glyma02g03420;Glyma19g03620
Ca_linc_0077;Ca_linc_0238;Ca_linc_0473;Ca_linc_2056	XLOC_030982	0.412821	0.281025	0	7.84739	1.49217	1.00967	0.537011	0.885226	0.479041	0.250575	0.288847	Glyma10g04700;Glyma02g41490;Glyma19g36700;Glyma08g18520;Glyma11g14820;Glyma20g27740;Glyma02g43850;Glyma15g04280;Glyma09g09750;Glyma19g05200;Glyma12g25460;Glyma20g27460;Glyma06g41150;Glyma06g47870;Glyma08g25600
Ca_linc_0850	XLOC_031565	0	0	0	0	0	0	0.63858	8.71133	11.7678	0.794201	0	Glyma03g02980
Ca_linc_0872	XLOC_032565	0.689976	0.44965	0.596798	1.79374	2.96537	3.05928	4.8037	2.03203	0.968868	0.718643	1.15511	Glyma06g10300
Ca_linc_2061	XLOC_032567	0	0.027468	0	1.31829	10.0979	22.291	33.5422	15.8232	10.7687	4.73386	18.2071	Glyma0765s00200;Glyma03g05640;Glyma03g04300;Glyma03g04590;Glyma01g04590
Ca_linc_2161	XLOC_032899	0	0	0	0	0	0	0.548567	0.684563	0.182276	0.32239	1.22227	Glyma19g32430;Glyma10g12500;Glyma20g32750;Glyma20g00840;Glyma11g38080;Glyma07g19470
Flower (FL)
Ca_linc_1227	XLOC_000036	0.0579292	0.131795	0.168003	0.0700723	0.079619	0.104314	0.4014	0.872444	0.441237	0.0693569	0.110802	Glyma02g00340;Glyma05g18410
Ca_linc_0413;Ca_linc_0704;Ca_linc_0950	XLOC_000055	0	0	0	0	0	0	0	0.56859	1.11232	1.43868	0.786377	Glyma17g07250;Glyma05g28310;Glyma18g00630;Glyma16g04950;Glyma10g39760;Glyma13g39710
Ca_linc_0103;Ca_linc_0108;Ca_linc_0126;Ca_linc_0437;Ca_linc_1180;Ca_linc_1496;Ca_linc_1593;Ca_linc_1871	XLOC_000060	0.0759668	0	0	0	0	0	0.408177	0.213481	0.282591	1.20274	0.821114	Glyma17g10350
Ca_linc_0728	XLOC_000227	0.410173	0.246327	0	1.49694	3.2825	1.25181	0.605677	1.8084	1.93197	63.4651	76.9795	Glyma13g38310;Glyma12g32170;Glyma09g02610;Glyma09g02600;Glyma15g13550;Glyma01g37630;Glyma11g07670;Glyma02g05930;Glyma16g24610;Glyma05g22180
Ca_linc_1962	XLOC_000266	34.2383	24.7583	30.8652	84.4649	90.1718	92.8699	112.895	109.467	116.401	108.557	85.2291	Glyma08g00900
Ca_linc_1962	XLOC_000380	0.32203	0	0	0.0689906	0.7945	1.1732	1.74762	2.66285	2.16362	0.663022	0.621013	Glyma08g12340;Glyma06g01710;Glyma04g01640;Glyma12g04340
Ca_linc_0069;Ca_linc_0132;Ca_linc_0426;Ca_linc_0630;Ca_linc_0644;Ca_linc_1548;Ca_linc_1791	XLOC_000388	0.29017	0.0992248	0	0.0580225	0.0619717	0.242996	60.1106	123.761	76.896	28.2007	108.562	Glyma08g23340;Glyma13g44720;Glyma02g37090;Glyma08g14210;Glyma14g35700;Glyma04g39350;Glyma10g22860;Glyma08g01250;Glyma20g35970;Glyma13g02470;Glyma04g02220
Ca_linc_0103;Ca_linc_0108;Ca_linc_0126;Ca_linc_0437;Ca_linc_1180;Ca_linc_1496;Ca_linc_1593;Ca_linc_1871	XLOC_000624	0.40004	0	0.294552	0.135406	0	0.357951	0.042173	0.181267	0.143561	1.38289	0.66453	Glyma09g03100;Glyma05g25590;Glyma05g25130
Ca_linc_0131	XLOC_000688	1.22437	2.097	3.62325	3.69885	2.64687	3.96914	5.67325	7.63905	9.56427	5.98842	3.73739	Glyma12g03520;Glyma06g17760;Glyma16g27460
Ca_linc_0591;Ca_linc_1450	XLOC_000734	0	0	0	0	0.299451	0.949243	4.06274	10.3078	14.8029	40.7649	34.1952	Glyma01g06030;Glyma06g14850;Glyma07g35620;Glyma18g49570;Glyma11g14800
Ca_linc_0117	XLOC_000743	7.02054	10.7901	15.5104	14.5476	18.09	16.9252	34.5112	21.7016	17.9617	33.8182	48.6104	Glyma14g37050;Glyma05g01640;Glyma11g22960;Glyma02g39000;Glyma17g10250
Ca_linc_1435	XLOC_000985	28.8214	32.3816	26.8971	34.6234	34.4941	27.0295	48.8432	35.9406	32.8807	27.9834	31.5054	Glyma09g15900;Glyma15g17480
Ca_linc_0468;Ca_linc_0704;Ca_linc_0740;Ca_linc_0950;Ca_linc_1323	XLOC_000989	0	0.0575447	0	0	0	0.448968	0.157506	0.950885	0.888423	0.672458	0.783531	Glyma08g04530;Glyma05g35180
Ca_linc_2246	XLOC_001114	8.84104	11.3781	18.7005	27.5619	65.8166	37.2019	20.6586	93.5565	141.906	989.337	1186.3	Glyma15g15370;Glyma08g07950
Ca_linc_1519	XLOC_001136	0.0608859	0.2431	0	0.416569	0.139429	6.28628	182.629	254.953	163.251	47.1861	148.744	Glyma16g01650;Glyma17g04940;Glyma01g33440;Glyma09g08920;Glyma15g20500;Glyma03g03460;Glyma08g03700;Glyma02g46880
Ca_linc_1631	XLOC_001157	0.170879	0.051884	0	0	0.731214	0.566417	0.832752	0.313432	0.375571	3.75434	1.97034	Glyma15g20500;Glyma09g08920;Glyma17g04940;Glyma03g03460;Glyma16g01650;Glyma01g33440;Glyma08g03700;Glyma02g46880
Ca_linc_0757	XLOC_001356	0.386264	0.345893	0.0952879	0.724849	0.894854	0.650865	1.40464	1.16296	1.13298	3.92123	2.6394	Glyma11g00710;Glyma15g24710;Glyma08g03940;Glyma08g10410;Glyma13g28450
Ca_linc_1962	XLOC_001371	2.33334	0.836045	1.07784	5.39508	7.2073	12.495	22.7378	51.6533	48.6448	13.2271	5.57217	Glyma19g01010
Ca_linc_0360;Ca_linc_0442;Ca_linc_0972;Ca_linc_1453;Ca_linc_1979	XLOC_001506	0	0	0.199343	0	0	0.16158	0	0.373812	0.397275	7.2331	10.7753	Glyma03g04960
Ca_linc_2055	XLOC_001638	0	0.0592079	0	0.620892	0.270603	0.288651	0.198615	1.30136	0.841593	0.832854	0.567976	Glyma11g08250
Ca_linc_0827	XLOC_001681	7.41422	8.10428	6.44109	12.0546	15.2693	12.3203	11.4467	8.30359	10.9471	36.7024	45.7886	Glyma15g24710;Glyma08g03940;Glyma11g00710;Glyma08g10410
Ca_linc_0468;Ca_linc_0740;Ca_linc_1323	XLOC_002034	0.0879319	0.140525	0.0800429	0.266817	0.129849	0.15602	0.326916	5.46567	5.59146	2.26624	7.52121	Glyma02g41490;Glyma10g04700;Glyma19g36700;Glyma11g14820;Glyma15g04280;Glyma20g37580;Glyma08g18520;Glyma09g09750;Glyma20g27740;Glyma15g01820;Glyma12g25460
Ca_linc_0122;	XLOC_002348	9.2891	40.3489	29.4276	57.2388	56.3679	79.2294	77.9671	91.4695	64.6174	20.59	18.5051	Glyma02g03870;Glyma17g09860
Ca_linc_2246	XLOC_002402	114.856	91.2209	82.3234	118.064	173.112	161.834	161.094	203.212	208.245	263.11	297.808	Glyma08g41020;Glyma08g10890;Glyma15g10000
Ca_linc_0345;Ca_linc_1837	XLOC_002757	0.0660994	0.10872	0.108209	0	0.206301	0	0.110755	0.688378	1.34585	0.0841799	0	Glyma08g25600;Glyma18g20500;Glyma08g18520;Glyma12g25460;Glyma20g27460;Glyma20g27740;Glyma20g27570;Glyma06g41150;Glyma13g35910;Glyma10g39920;Glyma20g37470;Glyma15g01820;Glyma13g32190;Glyma10g39870;Glyma10g04700;Glyma19g05200
Ca_linc_0827	XLOC_002872	0.340589	0.242123	0.631687	1.8921	2.16425	1.48414	0.423975	0.62561	0.381256	5.93804	5.52694	Glyma09g38270
Ca_linc_1631	XLOC_002876	31.2656	29.1481	30.1047	37.1661	41.5937	40.5279	39.4592	36.8671	34.8902	46.8995	44.5697	Glyma16g27600;Glyma16g25410;Glyma08g40580;Glyma02g45110;Glyma16g06320;Glyma18g46270;Glyma07g27410;Glyma20g20910;Glyma11g08630;Glyma09g39940;Glyma05g08420;Glyma15g36840;Glyma08g14990;Glyma18g51240;Glyma09g39760;Glyma17g02690;Glyma15g40620
Ca_linc_1290	XLOC_002948	0	0	0	0	0	0	0.767288	0.898645	0.726406	0.403439	1.10201	Glyma02g09820
Ca_linc_0291;Ca_linc_0386;Ca_linc_0558;Ca_linc_1316;Ca_linc_1822;	XLOC_003017	0	0	0	0	0	0.276608	7.2628	1.9641	1.31112	0.531647	0.588707	Glyma05g22090
Ca_linc_1227	XLOC_003290	0	0	0	0	0	0	0.152375	1.21529	0.464988	0.197439	0.232436	Glyma12g05830;Glyma13g41800;Glyma08g15960
Ca_linc_1884	XLOC_003339	10.5538	8.7244	3.45487	26.0093	31.2112	34.5667	111.274	258.815	242.512	132.783	92.1679	Glyma06g12900
Ca_linc_1519	XLOC_003429	0	0	0	0.0465284	0	6.16047	84.8591	72.2604	40.2725	13.9383	37.6621	Glyma07g36590
Ca_linc_1227	XLOC_003599	0	0	0	0	0	0	0.171209	1.5253	0.0870723	0.137543	0.104652	Glyma05g22090
Ca_linc_1962	XLOC_003743	0.638924	0	0	19.8819	107.895	317.757	735.358	2032.25	1686.02	517.342	100.099	Glyma10g01330;Glyma19g40650;Glyma04g38240;Glyma03g31980;Glyma07g07960;Glyma13g07020;Glyma03g38660;Glyma18g49630;Glyma09g37040;Glyma17g10820;Glyma11g03770;Glyma12g30140;Glyma13g39760
Ca_linc_0133;Ca_linc_0385;Ca_linc_0644;Ca_linc_2245	XLOC_003888	0	0	0	0	0.19979	0.9512	2.79718	4.87273	4.97281	3.20609	3.49391	Glyma06g09280;Glyma11g34780
Ca_linc_0489;Ca_linc_0591	XLOC_004125	0.467297	0.999154	0.342737	3.08359	3.04529	5.46025	3.41331	4.24078	4.60231	10.2476	7.19312	Glyma14g23030
Ca_linc_1884	XLOC_004498	3.64029	6.84298	1.97671	17.6402	31.957	32.0503	37.022	120.46	109.625	71.3512	35.3753	Glyma12g30140;Glyma13g39760;Glyma04g38240;Glyma07g07960
Ca_linc_1027	XLOC_004543	2.08582	2.21587	1.70614	2.56174	2.87618	2.68957	5.07833	6.57026	7.43851	6.52181	9.41106	Glyma14g06450
Ca_linc_0310	XLOC_004616	0.0301752	0.269647	0.0535459	0.020418	0.0441761	0	0.0989651	0.0274033	0.920579	0.0757034	0.0820213	Glyma09g26930;Glyma18g43510;Glyma16g01750;Glyma06g47870;Glyma16g24230;Glyma12g00470;Glyma05g26520;Glyma07g17910;Glyma03g06320;Glyma02g05640;Glyma15g26790;Glyma10g08010
Ca_linc_0360;Ca_linc_0442;Ca_linc_0972;Ca_linc_1453;Ca_linc_1979	XLOC_004721	0	0	0	0	0	0	0	0	0	0.780387	1.16875	Glyma16g01650;Glyma01g33440;Glyma15g20500;Glyma09g08920;Glyma17g04940;Glyma03g03460
Ca_linc_1519;Ca_linc_1884	XLOC_004787	0.0954616	0.0147824	0.0421098	2.97033	10.7224	31.8844	43.7917	54.5363	48.3476	35.1677	32.2036	Glyma08g11500;Glyma07g08760;Glyma16g22010;Glyma17g35490;Glyma03g32470;Glyma06g04810;Glyma05g28370;Glyma15g35460;Glyma14g06990;Glyma16g02150
Ca_linc_1027	XLOC_004865	155.599	170.452	168.218	167.193	328.209	299.593	398.021	589.857	646.7	402.849	772.39	Glyma18g44840;Glyma10g36870;Glyma20g23760
Ca_linc_1435	XLOC_004868	0.340611	0.539263	0.337624	3.03709	3.17609	2.54755	6.54958	3.48959	2.80041	2.30143	2.52071	Glyma14g27900
Ca_linc_1296	XLOC_004936	5.22182	2.61092	6.0443	2.77228	7.66978	6.99795	11.3453	9.23119	8.98731	6.46543	7.04862	Glyma19g01630
Ca_linc_2105	XLOC_005641	0.544841	0.0698203	0.208476	0.174156	0.198773	0.0831721	0.615858	1.4292	1.79679	0.335953	1.12905	Glyma08g05000
Ca_linc_0413;Ca_linc_0704;Ca_linc_0950	XLOC_005684	0.128552	0.0806903	0.245872	0.0664251	0.258826	0.0939137	0.47942	0.669129	0.745277	1.8819	0.738709	Glyma14g06990;Glyma08g11500;Glyma16g22010;Glyma07g08760;Glyma06g04810;Glyma17g35490;Glyma15g35460;Glyma05g28370;Glyma03g32470;Glyma16g02150
Ca_linc_1248;Ca_linc_1450	XLOC_005686	0.0256055	0	0	0.081731	0.110983	0.0619665	0.627263	0.762658	0.608749	1.60321	1.27178	Glyma14g06990;Glyma08g11500;Glyma16g22010;Glyma07g08760;Glyma06g04810;Glyma17g35490;Glyma05g28370;Glyma15g35460;Glyma03g32470;Glyma16g02150
Ca_linc_1900;	XLOC_005834	0.044971	0	0	0.086672	0.267946	0.562388	2.11158	0.512243	0.57202	0	0.0393184	Glyma08g41460
Ca_linc_2242;	XLOC_006614	0.0487912	0.0251794	0	0.208155	0.525062	0.503612	0.755504	0.549717	0.64829	0.311796	1.17846	Glyma13g41800;Glyma12g05830;Glyma08g15960
Ca_linc_0131;Ca_linc_0133;Ca_linc_1519;Ca_linc_1884;Ca_linc_2245	XLOC_006965	0.282389	0.111919	0	0	0.862702	5.43481	82.504	196.429	169.68	133.512	73.4804	Glyma16g04950;Glyma17g07250;Glyma10g39760;Glyma05g28310;Glyma18g00630;Glyma13g39710
Ca_linc_1227	XLOC_007136	0.356558	0.191305	0.0549242	0.113079	0	0.0894236	0.0846997	0.714504	0.409355	0.126845	0.135068	Glyma13g24200;Glyma07g32330;Glyma08g14890;Glyma07g04470;Glyma05g00510;Glyma16g26520;Glyma17g14320;Glyma17g31560;Glyma11g11560;Glyma03g03520;Glyma04g12180;Glyma18g11820;Glyma09g05440;Glyma01g38880;Glyma10g34460;Glyma20g33090;Glyma19g01810;Glyma03g27740;Glyma02g13210;Glyma05g27970;Glyma08g10950;Glyma11g17520;Glyma11g17530;Glyma17g12700;Glyma05g08270;Glyma02g06410
Ca_linc_2242	XLOC_007519	2.42972	27.4325	12.9111	25.8305	46.2012	43.6641	54.2042	68.5664	77.2525	3.78315	79.5713	Glyma03g39200;Glyma19g41760;Glyma20g01690;Glyma02g02740
Ca_linc_0131	XLOC_007673	0.88054	0.736102	0.171052	11.0209	13.9741	54.058	240.197	421.368	473.097	136.246	15.6116	Glyma19g40650;Glyma10g01330;Glyma04g38240;Glyma03g31980;Glyma03g38660;Glyma09g37040;Glyma13g07020;Glyma18g49630;Glyma07g07960;Glyma17g10820;Glyma11g03770;Glyma13g39760;Glyma12g30140
Ca_linc_0827;Ca_linc_1632	XLOC_007713	0.0625845	0.361156	0.100973	1.59276	2.27478	2.04304	0.620087	0.188286	0.362527	8.71958	5.42479	Glyma09g40410
Ca_linc_0413;Ca_linc_0704;Ca_linc_1352	XLOC_007744	0.0919511	0	0	0.104999	0	0.0995963	0.0717165	1.51389	0.832851	1.76846	1.11401	Glyma15g08720;Glyma05g08540;Glyma17g05450
Ca_linc_0073	XLOC_007788	9.7503	7.89357	7.6433	9.82112	9.51969	10.5589	9.39158	11.1423	10.6832	9.96843	10.0429	Glyma08g28080;Glyma08g09380;Glyma05g26460;Glyma05g28050;Glyma0092s00200
Ca_linc_0117;Ca_linc_0757;Ca_linc_1786	XLOC_007872	137.596	190.484	198.973	251.645	484.086	485.591	531.198	509.116	427.855	674.657	602.346	Glyma03g04960
Ca_linc_0413;Ca_linc_0852;Ca_linc_1450	XLOC_007929	0	0	0	0.219573	0.49245	0.100304	0.520187	0.766229	0.741207	1.80578	1.22967	Glyma01g42350;Glyma18g03020;Glyma11g03010;Glyma13g02740;Glyma15g01500;Glyma08g07460;Glyma09g27490;Glyma11g27360;Glyma16g32550;Glyma02g15400;Glyma02g15360
Ca_linc_0745	XLOC_008170	3.85791	4.86481	2.81793	12.3851	10.9201	13.7339	14.9962	17.4015	15.6693	13.4474	17.2087	Glyma11g11560;Glyma10g34460;Glyma20g33090;Glyma17g14320;Glyma08g14890;Glyma07g04470;Glyma17g31560;Glyma05g00510;Glyma03g27740;Glyma03g03520;Glyma07g32330;Glyma04g12180;Glyma13g24200;Glyma18g11820;Glyma16g26520;Glyma19g01810;Glyma09g05440;Glyma02g13210;Glyma08g10950;Glyma01g38880;Glyma05g27970;Glyma11g17520;Glyma17g12700;Glyma05g08270;Glyma02g06410;Glyma11g17530;Glyma08g25950
Ca_linc_1349;	XLOC_008374	0	0.0563764	0	0.0639958	0.245411	0.278051	3.28686	2.27136	1.34945	0.282996	1.07573	Glyma11g02220
Ca_linc_0489;Ca_linc_0591	XLOC_008596	2.88644	0.906352	0.0745325	1.59655	3.03852	4.1802	3.47426	12.7706	20.9282	90.5242	62.9414	Glyma19g02850;Glyma12g26190;Glyma16g04740;Glyma05g04250;Glyma16g04720;Glyma20g04400;Glyma04g38560;Glyma12g02540;Glyma02g26480;Glyma04g42800;Glyma13g35550;Glyma12g22880;Glyma06g38410;Glyma07g40140;Glyma05g38380;Glyma05g32470
Ca_linc_1290;Ca_linc_2105	XLOC_009276	0	0	0	0	0	0	0.618565	1.3777	0.681603	0.165644	0.693182	Glyma13g38310;Glyma12g32170;Glyma02g05930;Glyma16g24610;Glyma11g07670;Glyma01g37630;Glyma09g02600;Glyma15g13550;Glyma09g02610;Glyma05g22180
Ca_linc_0135;Ca_linc_0502;Ca_linc_0716;	XLOC_009292	0.146825	0.182241	0.143437	0.178679	0.346782	0.352547	0.537021	1.41252	1.05604	0.575231	0.437678	Glyma01g04000;Glyma03g22120;Glyma01g04590;Glyma15g16290;Glyma02g03760
Ca_linc_0073	XLOC_009540	14.3929	11.9242	17.0185	7.13248	13.8978	18.4988	15.6128	39.9117	38.3375	6.0494	18.5026	Glyma10g32250;Glyma20g35370
Ca_linc_1631	XLOC_009792	3.61876	7.79796	3.57097	15.1034	18.7431	17.831	21.7365	13.3674	15.8462	30.2589	26.0543	Glyma03g37210;Glyma19g39040
Ca_linc_0430	XLOC_010031	3.45525	1.19865	0.432653	16.9108	11.6084	18.3559	42.2851	57.3466	44.3531	25.2533	8.78935	Glyma09g27490;Glyma16g32550;Glyma07g33090;Glyma18g03020;Glyma20g01200;Glyma02g15400;Glyma02g15360;Glyma15g01500;Glyma15g40940;Glyma01g42350;Glyma11g03010;Glyma03g01190;Glyma18g35220;Glyma09g26810;Glyma03g38030;Glyma17g04150;Glyma09g03700;Glyma08g07460;Glyma13g28970;Glyma13g02740;Glyma15g10070;Glyma11g27360
Ca_linc_1227	XLOC_010097	0.257838	0	0.257262	0	0.121702	0.153113	0.119421	0.871505	0.373922	0	0	Glyma20g27990;Glyma10g39740
Ca_linc_0432;Ca_linc_0774;Ca_linc_1997	XLOC_010267	0	0.107409	0	0.240517	0.156957	0.156643	1.2073	1.15134	1.21684	0.443521	0	Glyma10g43290
Ca_linc_0489	XLOC_010286	30.4678	27.8062	37.1851	33.6471	52.0182	61.3724	38.9236	40.4845	53.1788	95.5224	92.4171	Glyma13g07910;Glyma10g11000;Glyma08g07530;Glyma03g29150;Glyma19g37760;Glyma20g32870;Glyma13g43880
Ca_linc_0350	XLOC_010398	0.120385	0.0221942	0	0.081751	0.122638	0.253345	0.135518	0.424023	0.83898	3.37728	0.818895	Glyma10g07090;Glyma02g11640;Glyma11g05680;Glyma01g05500;Glyma16g03760;Glyma07g38460;Glyma01g39570;Glyma15g37520;Glyma06g40390;Glyma09g23600;Glyma16g29370;Glyma16g29340;Glyma01g04250;Glyma08g44750;Glyma15g05700;Glyma02g03420;Glyma19g03000;Glyma13g24230;Glyma19g03600;Glyma03g25030;Glyma01g21620;Glyma08g19290;Glyma06g35110;Glyma19g03620;Glyma18g29380;Glyma10g16790;Glyma13g32910;Glyma14g00550;Glyma12…
Ca_linc_0345;Ca_linc_1837	XLOC_010406	0.102071	0.0199069	0	0.0644313	0.0495449	0	0	10.9203	14.3946	0.125192	0.0291902	Glyma17g05350
Ca_linc_2242	XLOC_010410	0.611695	4.66568	3.03391	2.93353	5.33427	5.96255	9.794	8.36993	9.35918	0.46515	10.6729	Glyma17g06160;Glyma15g09280;Glyma13g16510;Glyma09g26510;Glyma20g08250;Glyma01g39260;Glyma02g44670
Ca_linc_1027	XLOC_010411	5.63047	7.81948	7.07453	9.1764	13.1647	12.2943	18.6766	18.126	19.8805	13.976	22.6202	Glyma18g08210
Ca_linc_0126;Ca_linc_0368	XLOC_010602	0.101804	0.355791	0.172653	0.17618	0.331405	0.6368	0.440393	0.389752	0.232596	0.752091	0.544419	Glyma13g24200;Glyma07g32330;Glyma05g00510;Glyma07g04470;Glyma16g26520;Glyma08g14890;Glyma17g31560;Glyma17g14320;Glyma09g05440;Glyma03g03520;Glyma04g12180;Glyma18g11820;Glyma11g11560;Glyma01g38880;Glyma20g33090;Glyma19g01810;Glyma10g34460;Glyma03g27740;Glyma02g13210;Glyma05g27970;Glyma11g17520;Glyma08g10950;Glyma02g06410;Glyma05g08270;Glyma17g12700
Ca_linc_0827	XLOC_010618	5.00192	0.270033	0.199376	10.7389	11.3979	5.98372	0.725439	0.846871	1.59511	14.3745	22.1951	Glyma13g38260
Ca_linc_0442;Ca_linc_0972;Ca_linc_1453;Ca_linc_1979	XLOC_010661	0.0771267	0	0	0.221163	0.447587	0.481445	0.489553	0.181293	0.315578	9.42944	10.5797	Glyma02g01400
Ca_linc_1227	XLOC_010679	0	0	0	0	0	0.431972	0.355596	0.701716	0.184727	0	0.241379	Glyma08g44140;Glyma10g33550;Glyma17g13260
Ca_linc_0745;	XLOC_010743	0.336765	0.0685245	0.809725	31.1755	97.0826	128.812	275.128	287.125	196.539	101.356	389.779	Glyma05g13900;Glyma20g35440;Glyma01g39240;Glyma05g33880;Glyma03g40690;Glyma02g06680;Glyma13g09550
Ca_linc_1290;Ca_linc_2105	XLOC_010773	0	0	0	0	0	0	1.24035	5.7147	4.01051	0	1.63446	Glyma19g30640;Glyma06g11790;Glyma02g09040;Glyma16g28210
Ca_linc_1519;	XLOC_010921	0.0281191	0	0	0.0967593	0.0400007	0.548288	12.5026	5.97647	3.83013	0.944218	3.13756	Glyma17g09660
Ca_linc_0385;Ca_linc_0963;Ca_linc_1348	XLOC_011253	0	0	0	0.368006	0.447834	1.28141	79.3124	132.32	87.7364	33.0963	133	Glyma10g33020
Ca_linc_0489;Ca_linc_0591	XLOC_011332	51.3545	10.3932	49.6801	68.0054	114.174	135.291	119.017	144.437	169.543	225.433	208.559	Glyma20g34460
Ca_linc_0661;Ca_linc_1316;	XLOC_011487	0	0	0	0	0	0.207176	12.3124	9.42402	4.28503	1.05345	4.46969	Glyma16g01650;Glyma15g20500;Glyma17g04940;Glyma09g08920;Glyma01g33440;Glyma03g03460;Glyma08g03700;Glyma02g46880
Ca_linc_0069;Ca_linc_0426;Ca_linc_0630;Ca_linc_0644;Ca_linc_1548;Ca_linc_1791	XLOC_011580	0	0	0	0.0275349	0	0.261488	25.149	97.7344	75.8244	24.1723	92.9934	Glyma08g15840;Glyma19g40740;Glyma05g26390
Ca_linc_0413;Ca_linc_0704;Ca_linc_1352	XLOC_011936	0.243691	0.121368	0	0.0208685	0.141755	0.300525	0.387764	0.917078	0.858335	4.78596	4.45934	Glyma04g00610
Ca_linc_0757	XLOC_012014	0.339736	0.328734	0	1.0299	1.23283	1.5088	3.63299	4.26918	3.77132	8.80414	8.35696	Glyma10g01330;Glyma19g40650;Glyma18g49630;Glyma09g37040;Glyma04g38240;Glyma03g31980;Glyma03g38660;Glyma13g07020;Glyma11g03770;Glyma17g10820;Glyma07g07960;Glyma13g39760;Glyma12g30140
Ca_linc_1349;	XLOC_012314	0	0.0186398	0	0.0464059	0	0.123171	7.10014	2.70188	1.44944	0.445653	1.00485	Glyma10g30850
Ca_linc_1786	XLOC_012316	115.024	61.32	111.741	128.669	122.508	136.743	137.466	136.361	133.186	184.741	178.32	Glyma17g00910;Glyma14g00760
Ca_linc_1884	XLOC_012608	80.2748	2.7642	17.9433	74.2618	85.6977	122.055	207.182	380.495	336.412	324.082	181.75	Glyma04g37530
Ca_linc_1730;	XLOC_012829	0.39502	0.313383	0.3263	1.74713	2.16749	2.55062	2.16297	4.54239	2.59526	1.36915	1.55531	Glyma17g16930;Glyma19g37380
Ca_linc_0117;Ca_linc_1786	XLOC_013178	2.30625	1.26289	1.98798	2.23792	2.69143	3.33888	3.67182	4.73633	3.17962	4.62402	4.18552	Glyma07g06850;Glyma06g10460;Glyma11g35490
Ca_linc_0291;Ca_linc_0558;Ca_linc_1316;Ca_linc_1822;	XLOC_013846	0	0.171115	0.350895	0.458512	0.0960769	0	24.3976	16.7189	11.2877	3.53982	9.83814	Glyma19g00270;Glyma14g02930;Glyma02g45840
Ca_linc_0489;Ca_linc_0591	XLOC_013994	70.0854	56.9862	48.5025	86.6738	107.936	128.576	124.158	109.257	118.747	171.965	134.5	Glyma14g02930;Glyma02g45840;Glyma19g00270
Ca_linc_0103;Ca_linc_0108;Ca_linc_0126;Ca_linc_0437;Ca_linc_1180;Ca_linc_1496;Ca_linc_1593;Ca_linc_1871	XLOC_014137	0.0222052	0.0136126	0	0.0146877	0	0.0275545	0.0694151	0.107297	0.10246	3.36896	0.783218	Glyma15g35460;Glyma05g28370;Glyma16g22010;Glyma08g11500;Glyma07g08760;Glyma03g32470;Glyma06g04810;Glyma17g35490;Glyma14g06990;Glyma16g02150
Ca_linc_2246	XLOC_014152	0.198004	0.450898	0	1.47433	2.8504	1.57542	0.935343	1.64132	1.80079	4.77378	3.45148	Glyma04g03000;Glyma06g03030;Glyma17g37410;Glyma14g40660;Glyma11g21700
Ca_linc_0757	XLOC_014254	8.08675	12.9858	5.18308	10.2835	14.1784	24.4705	40.5616	38.1644	34.1308	61.9542	61.7525	Glyma07g33770;Glyma13g10140
Ca_linc_2246	XLOC_014347	17.1683	3.99541	3.39378	18.9352	48.7898	35.1545	30.2165	32.5722	83.0059	215.29	180.424	Glyma04g05490;Glyma17g34550;Glyma18g52180;Glyma15g08520;Glyma16g05730;Glyma10g02600;Glyma02g17200
Ca_linc_1884	XLOC_014401	15.0505	15.1137	15.9118	11.1189	20.5969	25.6672	62.1558	169.484	143.737	80.4015	44.6523	Glyma02g14810;Glyma01g22800;Glyma10g13230
Ca_linc_0740;Ca_linc_1323	XLOC_014467	0.054352	0.05571	0.187918	0.643109	0.332431	0.0322381	0.492564	5.4907	3.51701	2.16052	6.35858	Glyma11g02220
Ca_linc_0442;Ca_linc_0972;Ca_linc_1453;Ca_linc_1979	XLOC_014548	0.0648616	0.0229235	0	0.102865	0.0977806	0.104885	0.143374	0.26319	0.254617	1.59959	11.7434	Glyma11g13880;Glyma12g05840;Glyma08g20190;Glyma08g20250;Glyma10g39470;Glyma04g11870
Ca_linc_0386	XLOC_014900	1.4363	0	0.187512	0.31423	0.189659	0.104379	4.14683	10.2777	9.28765	3.55024	1.59966	Glyma02g09040;Glyma19g30640;Glyma16g28210;Glyma06g11790;Glyma05g29260;Glyma11g07730;Glyma19g01430;Glyma17g07690
Ca_linc_0413;Ca_linc_0740;Ca_linc_1323;Ca_linc_1352	XLOC_014922	0	0.0462416	0	0	0.422901	0.387377	0.425636	0.86272	0.539134	1.088	1.45827	Glyma03g31980;Glyma11g03770;Glyma18g49630;Glyma09g37040;Glyma03g38660;Glyma17g10820;Glyma13g39760;Glyma12g30140;Glyma04g38240;Glyma07g07960;Glyma19g40650;Glyma13g07020;Glyma10g01330
Ca_linc_1349;	XLOC_015249	0	0	0.0562884	0.0473834	0	0.249555	2.78198	1.29712	0.832341	0.0405087	0.601401	Glyma05g22090
Ca_linc_1900	XLOC_015521	0.181675	0.0643666	0.0459763	0.0555739	0.0394156	0.830492	7.78855	1.3047	0.607672	0.192703	0.15778	Glyma11g02220
Ca_linc_1352	XLOC_015743	36.1164	50.7058	34.2988	54.8005	60.9302	41.1329	46.6751	102.026	93.5163	119.069	102.515	Glyma06g01660
Ca_linc_2246	XLOC_016137	18.3811	8.31801	2.06493	85.075	247.311	141.419	123.455	197.888	296.682	1934.09	1716.31	Glyma04g01640;Glyma06g01710;Glyma08g12340;Glyma12g04340
Ca_linc_0385	XLOC_016334	0.110334	0.155403	0.0780839	0.489056	0.186845	0.62157	37.2472	117.465	83.6293	32.8062	149.08	Glyma06g09280;Glyma11g34780
Ca_linc_0963	XLOC_016427	0	0	0	0	0	9.45686	109.632	138.53	93.3641	17.1697	140.926	Glyma04g41720
Ca_linc_0442;Ca_linc_0972;Ca_linc_1453;Ca_linc_1979	XLOC_016681	0.224411	0.0773731	0.0365389	0.0301875	0.176672	0.0598716	0.0729599	0.232143	0.20408	1.7584	2.20755	Glyma18g43510;Glyma16g24230;Glyma05g26520;Glyma06g47870;Glyma02g05640;Glyma09g26930;Glyma07g17910;Glyma16g01750;Glyma12g00470;Glyma15g26790
Ca_linc_0442;Ca_linc_0972;Ca_linc_1453;Ca_linc_1979	XLOC_016682	0.255837	0.158774	0.18745	0.0791888	0.181271	0.30715	0.0935739	0.238186	0.0951785	1.65382	2.0591	Glyma09g26930
Ca_linc_0135;Ca_linc_0502;Ca_linc_0631;Ca_linc_0716;Ca_linc_2055	XLOC_016706	0	0	0.0801054	0	0	0	0.119964	1.93395	1.66763	0.57825	0.244428	Glyma06g04810;Glyma17g35490
Ca_linc_1175	XLOC_016784	1.03868	5.8821	1.42694	4.12234	6.89953	6.78062	5.46112	8.58229	6.56912	14.8023	8.6501	Glyma09g35620;Glyma04g00920;Glyma06g00950;Glyma06g02810;Glyma14g40530
Ca_linc_0827	XLOC_017023	0.315423	0.0858176	0.110085	5.62624	3.10378	1.74571	0.107394	0.331829	0.385291	17.1026	6.99414	Glyma01g27810;Glyma17g16330;Glyma05g18410;Glyma08g42440;Glyma18g49240;Glyma02g00340
Ca_linc_1175	XLOC_017040	1.57282	1.33824	0.26041	0.763934	1.69083	1.31809	0.647366	1.59031	0.803671	2.1418	1.71728	Glyma10g12110;Glyma15g04560;Glyma05g32520;Glyma17g16200;Glyma11g08380
Ca_linc_0103;Ca_linc_0108;Ca_linc_0437;Ca_linc_1180;Ca_linc_1496;Ca_linc_1593;Ca_linc_1871	XLOC_017236	0.113681	0.0542286	0	0	0	0.138376	0	0.108523	0.169403	1.646	0.898146	Glyma18g46470;Glyma07g07970
Ca_linc_0069;Ca_linc_0132;Ca_linc_0644;Ca_linc_1548;Ca_linc_1791	XLOC_017483	0.0781828	0	0	0.0965482	0	0.0484665	2.14784	11.5001	9.48993	3.30624	11.0213	Glyma11g02220
Ca_linc_0745	XLOC_017497	7.18379	3.57422	4.49565	8.78905	9.12557	9.26961	11.9647	15.3168	13.3547	8.65018	12.7628	Glyma05g34480
Ca_linc_0350	XLOC_017500	0.296454	0.424368	0.112429	144.281	178.968	143.64	102.263	134.863	194.894	370.788	237.301	Glyma01g08130;Glyma03g02210;Glyma16g13070;Glyma08g36380;Glyma16g32540;Glyma06g22650;Glyma01g08150;Glyma10g38580;Glyma20g29250;Glyma02g13420;Glyma17g08890;Glyma08g27680;Glyma05g07380;Glyma18g50910;Glyma06g10020;Glyma08g07260
Ca_linc_1786	XLOC_017638	20.9944	25.3304	6.08968	25.9446	23.8207	29.1039	28.9857	30.6161	27.9771	40.3054	44.4494	Glyma17g18800;Glyma07g33780;Glyma02g11530
Ca_linc_0350	XLOC_017983	0.246119	0.186329	0	0.0633211	0.350974	0.117724	0.0763128	0	1.51266	1.10143	4.03943	Glyma05g33150
Ca_linc_1962	XLOC_017997	1.24129	1.07378	1.10332	2.02594	6.03066	8.49776	22.7712	76.0538	59.0712	7.80543	2.58635	Glyma02g16020
Ca_linc_1900	XLOC_018527	0.411424	0.347999	0.331046	0.359475	0.312725	0.652637	0.626336	0.62894	0.621168	0.110686	0.118935	Glyma01g01400;Glyma15g18290;Glyma03g04590;Glyma03g04300;Glyma03g05640;Glyma01g04590;Glyma03g22120;Glyma17g36400
Ca_linc_0122	XLOC_018860	7.13282	9.30944	8.00787	11.7044	9.32907	13.5007	10.8838	40.4174	32.2313	7.68255	6.43438	Glyma11g12450;Glyma02g13860;Glyma13g19250;Glyma10g12150;Glyma02g29830
Ca_linc_0757	XLOC_019171	36.5322	33.1781	33.8746	31.4157	41.126	37.7842	41.6006	45.2496	43.9373	78.3885	50.5944	Glyma16g30060;Glyma16g30070;Glyma16g30050
Ca_linc_0430	XLOC_019317	4.24005	3.4745	7.56024	8.15027	7.81966	9.30964	12.051	13.0093	13.607	8.34877	6.40998	Glyma15g17530;Glyma01g40130;Glyma03g29010;Glyma19g34250;Glyma17g06520;Glyma04g07950;Glyma10g13230;Glyma05g24520
Ca_linc_0131	XLOC_019525	0.238656	0.610411	0.116507	1.96659	2.54229	2.94815	5.09835	14.0555	14.1826	8.98708	3.55929	Glyma08g15670;Glyma11g34600;Glyma11g03430;Glyma11g34620;Glyma19g30660;Glyma17g00550;Glyma18g16370;Glyma14g19010;Glyma08g09690
Ca_linc_0122	XLOC_019635	1.01542	2.0288	0.883948	2.78272	2.12721	8.73161	2.10789	3.3458	3.31037	1.20104	1.31414	Glyma11g14250
Ca_linc_0468;Ca_linc_0704;Ca_linc_0950	XLOC_019658	0.375067	0.486416	0.324875	0.311946	0.38196	0.407694	0.443394	0.828692	1.31369	0.913422	0.665383	Glyma13g32190;Glyma06g41150;Glyma13g35910;Glyma15g01820;Glyma12g32500;Glyma20g27740;Glyma20g27460;Glyma20g27570;Glyma10g39920;Glyma10g39870;Glyma12g25460;Glyma18g20500;Glyma08g25600;Glyma08g18520;Glyma09g09750;Glyma06g47870
Ca_linc_1027	XLOC_019799	0.361897	2.34187	0	1.99511	4.46665	4.26638	7.09994	4.60733	7.18576	11.1988	11.4798	Glyma10g08030
Ca_linc_0413;Ca_linc_0468;Ca_linc_0704;Ca_linc_0950;Ca_linc_1352	XLOC_020486	0.132959	0	0	0.143226	0.102233	0	0.293644	2.0656	1.60456	1.94606	0.902603	Glyma17g31560;Glyma03g03520;Glyma18g11820;Glyma04g12180;Glyma05g00510;Glyma08g14890;Glyma07g04470;Glyma11g17520;Glyma07g32330;Glyma03g27740;Glyma13g24200;Glyma17g14320;Glyma10g34460;Glyma20g33090;Glyma01g38880;Glyma16g26520;Glyma11g11560;Glyma02g13210;Glyma19g01810;Glyma08g10950;Glyma09g05440;Glyma05g27970;Glyma17g12700;Glyma05g08270;Glyma02g06410;Glyma17g36070;Glyma08g25950
Ca_linc_0502;Ca_linc_2055	XLOC_020644	0.263454	0.244666	0	0.540092	0.260485	0.0522284	0.284794	1.93642	1.31285	0.804546	0.157352	Glyma09g35620;Glyma04g00920;Glyma06g00950
Ca_linc_2242	XLOC_020710	4.12685	12.3032	6.35558	4.56344	9.61848	13.6394	15.4394	20.0999	21.3483	1.03088	34.8801	Glyma17g08380;Glyma13g22320;Glyma11g06230;Glyma01g39040;Glyma17g20520;Glyma02g10940;Glyma07g35700
Ca_linc_1632	XLOC_020719	0	0	0	16.0024	50.2607	27.3844	4.84759	11.1788	18.4641	145.288	97.8102	Glyma07g16760
Ca_linc_0432;Ca_linc_0774;Ca_linc_1997	XLOC_020759	0	0.272062	0	0	0	0	1.11427	4.42258	1.20913	0	0	Glyma15g13070
Ca_linc_1027	XLOC_020766	0.209204	0.109029	0	0.407553	1.0657	2.0422	7.23851	4.75674	5.57319	6.52681	7.3852	Glyma13g07110;Glyma19g05570;Glyma08g28460
Ca_linc_0748;Ca_linc_0749;Ca_linc_0917;Ca_linc_1165;Ca_linc_1166	XLOC_020956	0	0.155778	0	0.319409	0	0.150677	0.183616	1.63583	0.560294	0	0	Glyma16g03570;Glyma01g06550;Glyma15g00570;Glyma08g08720;Glyma07g16040;Glyma08g02580;Glyma03g25770;Glyma01g43420;Glyma16g02960
Ca_linc_1450	XLOC_021616	0.148754	0	0	0.429797	0.451165	0	1.54491	2.24701	2.34327	6.78494	5.71874	Glyma07g36590
Ca_linc_1435	XLOC_021675	0.148152	0.0288235	0	4.91968	1.273	0.412522	2.09284	0.87912	0.509034	0	0	Glyma03g36960
Ca_linc_0430	XLOC_021919	18.9748	19.1979	14.6231	23.2251	20.4229	23.5901	20.8356	26.4373	24.273	20.55	15.1876	Glyma08g17180
Ca_linc_0502;Ca_linc_0631	XLOC_022078	0.0540006	0.0553129	0.0758343	0.14893	0.0671032	0.498575	0.289054	1.25325	0.704412	1.10977	0.201421	Glyma01g32680;Glyma03g04410;Glyma15g08130;Glyma13g24740;Glyma04g02220;Glyma02g41490;Glyma09g09750;Glyma13g02470;Glyma10g22860;Glyma06g41150;Glyma10g04700;Glyma04g39350;Glyma08g18520;Glyma20g37470
Ca_linc_0133;Ca_linc_2245	XLOC_022106	0	0	0.0997105	1.36035	1.374	2.19914	9.13966	166.807	165.292	36.3765	16.6319	Glyma01g07940;Glyma02g13340;Glyma08g43460
Ca_linc_0131;Ca_linc_0133;Ca_linc_1884	XLOC_022107	0	0	0	0.362634	0.86768	1.1612	3.27629	84.3466	92.4718	15.806	2.7066	Glyma01g07940;Glyma02g13340;Glyma08g43460
Ca_linc_1435	XLOC_022164	0.301414	0.395777	0.435918	1.3142	2.25286	1.13688	2.28345	1.86514	1.84045	0.700081	1.2808	Glyma08g14890;Glyma07g04470;Glyma17g14320;Glyma16g26520;Glyma03g27740;Glyma01g38880;Glyma05g00510;Glyma19g01810;Glyma09g05440;Glyma04g12180;Glyma17g31560;Glyma18g11820;Glyma11g11560;Glyma08g10950;Glyma05g27970;Glyma10g34460;Glyma07g32330;Glyma20g33090;Glyma02g13210;Glyma03g03520;Glyma13g24200;Glyma11g17520
Ca_linc_0069;Ca_linc_0630;Ca_linc_1548;Ca_linc_1791	XLOC_022226	0	0	0	0	0	0.187596	45.8595	95.6275	48.2799	33.312	85.4901	Glyma15g08720
Ca_linc_0073;Ca_linc_0385	XLOC_022322	11.9234	6.28751	5.63501	20.1973	24.3914	42.7974	31.5493	172.839	110.11	36.2395	62.9329	Glyma13g39710;Glyma10g39760;Glyma16g04950;Glyma17g07250;Glyma05g28310;Glyma18g00630
Ca_linc_0745;Ca_linc_2242	XLOC_022735	6.67785	8.73012	12.0587	12.4013	15.1425	16.5774	16.5099	18.8001	19.8187	13.8378	25.0158	Glyma09g09750;Glyma10g04700;Glyma02g41490;Glyma12g25460;Glyma16g01750;Glyma20g37580;Glyma19g05200;Glyma08g18520;Glyma19g36700;Glyma10g08010;Glyma20g27740;Glyma08g25600;Glyma11g14820;Glyma06g47870;Glyma15g04280;Glyma18g20500
Ca_linc_0745;Ca_linc_2242	XLOC_022870	40.2355	53.1565	42.3563	55.0788	61.2741	61.8952	71.1619	71.5494	63.6733	58.5604	72.9641	Glyma13g26540
Ca_linc_0502;Ca_linc_0631	XLOC_022882	0	0	0.368827	0	0	0	0.187602	0.53704	0.592591	0.597299	0.102366	Glyma15g39740
Ca_linc_1900	XLOC_022889	0	0	0	0.190405	0.162761	0.940554	2.11922	2.21757	0.675133	0.0678059	0.097794	Glyma08g17180
Ca_linc_0291;Ca_linc_0558;Ca_linc_0661;Ca_linc_1248;Ca_linc_1316;Ca_linc_1822;	XLOC_023496	0	0.497908	0	0.124413	0	0.11185	29.8628	43.1965	21.4759	9.13802	21.8277	Glyma13g20890
Ca_linc_0426	XLOC_023745	0.0487676	0.190621	0	0.222161	0.301619	0.391888	1.33142	0.694818	0.54874	0.676431	1.16956	Glyma07g04470;Glyma05g00510;Glyma08g14890;Glyma03g27740;Glyma17g14320;Glyma19g01810;Glyma16g26520;Glyma01g38880;Glyma09g05440;Glyma04g12180;Glyma07g32330;Glyma13g24200;Glyma18g11820;Glyma03g03520;Glyma10g34460;Glyma20g33090;Glyma05g27970;Glyma08g10950;Glyma11g11560;Glyma02g13210;Glyma17g31560;Glyma11g17520
Ca_linc_0291;Ca_linc_0558;Ca_linc_1316;Ca_linc_1822;	XLOC_023881	0	0.287426	0	0	0	0	11.8289	3.88217	2.59961	0.784091	1.98827	Glyma06g10460;Glyma05g30920;Glyma07g06850;Glyma09g41180;Glyma11g35490;Glyma14g06300;Glyma02g43250
Ca_linc_1435	XLOC_024227	1.36046	1.24469	0.782529	2.61259	2.8114	0.867019	1.89373	3.13409	1.89044	1.35979	0.931584	Glyma05g30920;Glyma11g35490;Glyma02g43250;Glyma06g10460;Glyma14g06300;Glyma09g41180
Ca_linc_0073;Ca_linc_1730	XLOC_024660	0.105364	0.307507	0	0.206115	0	0.716979	0.498107	0.602834	0.72258	0.272143	0.0885608	Glyma08g17180
Ca_linc_2245	XLOC_024817	5.03125	2.21172	4.6694	6.54657	6.00084	10.2938	9.78379	18.5804	18.125	16.5576	14.3604	Glyma05g30920;Glyma06g10460;Glyma11g35490;Glyma07g06850;Glyma14g06300;Glyma09g41180;Glyma02g43250;Glyma06g02390;Glyma14g40110;Glyma06g13270;Glyma05g00900;Glyma17g09790;Glyma01g43020
Ca_linc_1962	XLOC_025186	40.7211	9.58953	5.63152	49.8318	94.026	160.957	353.227	804.717	848.023	174.122	83.3665	Glyma01g42350;Glyma11g03010;Glyma13g02740;Glyma20g01200;Glyma18g03020;Glyma15g40940;Glyma08g07460;Glyma07g33090;Glyma16g32550;Glyma09g27490;Glyma15g01500;Glyma02g15400;Glyma02g15360;Glyma09g26810;Glyma11g27360;Glyma18g35220;Glyma13g28970;Glyma15g10070
Ca_linc_2245	XLOC_025328	5.69042	9.84624	13.2336	16.1618	15.449	21.2467	18.0419	44.2608	29.8097	27.3987	22.7396	Glyma11g06590;Glyma02g06810
Ca_linc_0350	XLOC_025379	19.7048	19.7532	4.07727	16.766	25.5505	25.4268	19.9373	24.3416	35.9159	42.8583	27.1019	Glyma17g10350
Ca_linc_0135;Ca_linc_0716	XLOC_025570	1.34665	0	0	0	0	0.239158	2.15818	85.0034	79.2241	3.44026	0.191236	Glyma03g02980
Ca_linc_2242	XLOC_025620	0.513707	1.32993	0.675103	1.64746	2.88952	2.93928	4.57159	2.93333	3.19161	2.40904	4.04139	Glyma09g31030;Glyma20g25890;Glyma15g11410;Glyma06g09550;Glyma17g36590
Ca_linc_1435	XLOC_025791	3.3774	2.77848	2.79191	4.51869	3.80572	2.83513	4.45277	4.60123	3.54885	2.44041	2.32253	Glyma08g40580
Ca_linc_0745;Ca_linc_2242	XLOC_025990	3.74987	8.89096	8.56531	14.5328	15.6581	16.3249	18.5151	22.6711	20.6068	13.8901	24.131	Glyma11g05150
Ca_linc_0291;Ca_linc_0558;Ca_linc_0661;Ca_linc_1248;Ca_linc_1822	XLOC_026063	0.120693	0.165353	0.384017	0.0365109	0	0.253061	2.49773	2.63181	1.92536	1.40733	2.22794	Glyma19g32660
Ca_linc_1348	XLOC_026073	0.189238	0.357313	0.0689096	0.57368	0.627472	0.744129	28.8754	72.5004	51.8594	17.4188	69.0332	Glyma11g02220
Ca_linc_1900	XLOC_026479	0.151903	0.201244	0.113512	0.455833	0.348404	1.09301	2.47228	8.34168	5.16003	0.363607	0.488116	Glyma08g03700;Glyma02g46880;Glyma09g08920;Glyma01g33440;Glyma03g03460;Glyma17g04940;Glyma15g20500;Glyma16g01650
Ca_linc_0133;Ca_linc_2245	XLOC_026572	0.0814833	0.707969	0.23881	0.149797	0.346407	1.80979	3.63597	20.1033	19.9467	8.52359	14.1365	Glyma09g35620;Glyma04g00920;Glyma06g00950;Glyma06g02810;Glyma14g40530
Ca_linc_0963	XLOC_027147	0	0	0	0	0.0453398	0.62462	4.59776	6.03478	3.3095	1.22288	6.89608	Glyma15g20500;Glyma09g08920;Glyma16g01650;Glyma17g04940;Glyma01g33440;Glyma03g03460;Glyma08g03700;Glyma02g46880
Ca_linc_1997;	XLOC_027149	0	0	0	0	0.135934	0.397287	1.30947	0.911798	2.21246	0.078863	0.273269	Glyma15g20500;Glyma09g08920;Glyma16g01650;Glyma17g04940;Glyma01g33440;Glyma03g03460;Glyma08g03700;Glyma02g46880
Ca_linc_0757	XLOC_027188	4.12249	1.14657	0.0944873	16.9007	29.4595	36.1313	60.346	59.2186	52.871	78.4864	65.7886	Glyma17g37060;Glyma18g06510;Glyma08g06630;Glyma19g00980
Ca_linc_1290;Ca_linc_2105	XLOC_027640	0	0	0	0	0	0	0.811364	1.73763	0.920612	0.0579605	1.25852	Glyma06g09550;Glyma09g31030;Glyma15g11410;Glyma17g36590;Glyma20g25890
Ca_linc_0852	XLOC_027809	0.0220189	0	0	0.507536	0.58479	0.209281	0.621156	0.732037	0.81377	0.937047	1.46997	Glyma14g06990;Glyma08g11500;Glyma16g22010;Glyma07g08760;Glyma06g04810;Glyma05g28370;Glyma15g35460;Glyma03g32470;Glyma17g35490;Glyma16g02150
Ca_linc_2055	XLOC_027997	0.436735	0.271041	0.213329	4.7046	0.206297	0.174777	0.106492	0.813206	0.649911	1.19773	0.390562	Glyma16g25410;Glyma16g27600;Glyma18g46270;Glyma07g27410;Glyma09g39940;Glyma08g40580;Glyma02g45110;Glyma16g06320;Glyma20g20910;Glyma20g22110;Glyma17g33560;Glyma05g08420;Glyma09g39760
Ca_linc_0591	XLOC_029152	0	0	0	0.253995	0.148002	0.685144	0.774048	2.16476	1.60821	3.77613	2.80266	Glyma19g32430;Glyma10g12500;Glyma20g32750;Glyma11g38080;Glyma20g00840;Glyma07g19470
Ca_linc_1786	XLOC_029286	0.10443	0	0	0.418374	0	1.0906	1.26105	2.02105	0.553506	2.15616	1.78039	Glyma02g09040;Glyma16g28210;Glyma19g30640;Glyma06g11790
Ca_linc_0117	XLOC_029419	8.29036	3.15003	12.3261	7.29777	13.7941	18.4706	27.9701	21.4204	16.3149	26.8878	29.7193	Glyma13g00450;Glyma08g06110
Ca_linc_1245;Ca_linc_1730	XLOC_029758	0	0	0	0	6.30871	2.82521	0	4.37061	7.04873	0	0	Glyma02g43470
Ca_linc_0360;Ca_linc_0728;Ca_linc_1175;Ca_linc_1632	XLOC_030378	0	0	0	0	1.4003	0	0	0	0.46935	18.793	8.35731	Glyma14g02230
Ca_linc_1248	XLOC_030620	0.220093	0	0	0.245259	0.431633	0.537712	0.708802	0.970321	0.600573	0.805397	0.893165	Glyma15g37520;Glyma15g05700;Glyma01g04250;Glyma02g03420;Glyma13g24230;Glyma16g29340;Glyma19g03000;Glyma08g44750;Glyma09g23600;Glyma16g29370;Glyma13g32910;Glyma10g07090;Glyma03g25030;Glyma14g00550;Glyma19g03620;Glyma19g03600;Glyma02g11640;Glyma01g21620;Glyma01g05500;Glyma16g03760;Glyma11g05680;Glyma08g19290;Glyma01g39570;Glyma07g38460;Glyma10g16790;Glyma06g40390;Glyma15g05710
Ca_linc_0132;Ca_linc_0291;Ca_linc_0386;Ca_linc_0558;Ca_linc_1822	XLOC_030864	0.108701	0	0	0	0	0	0.847179	1.10545	0.875969	0.537531	0.780584	Glyma01g34840;Glyma17g33410;Glyma06g36150;Glyma08g03780;Glyma14g07210;Glyma19g36040;Glyma04g07430;Glyma06g07550
Ca_linc_0135;Ca_linc_0631;Ca_linc_0716;	XLOC_031565	0	0	0	0	0	0	0.63858	8.71133	11.7678	0.794201	0	Glyma03g02980
Ca_linc_1348	XLOC_031623	0	0.107781	0	0.440101	1.01786	3.87106	102.006	167.841	108.842	45.3184	178.083	Glyma13g07620;Glyma19g06450;Glyma09g31670;Glyma05g35120
Ca_linc_0132	XLOC_031684	0	0	0	0.291515	0.568724	0	0.957007	3.06368	2.46767	2.32242	0.719191	Glyma15g37520
Ca_linc_0345;Ca_linc_1837	XLOC_032239	0	0	0	0	0.31387	0.262107	0.321098	0.809478	0.810531	0.245935	0	Glyma15g26790;Glyma06g47870
Ca_linc_1352	XLOC_032267	35.0437	25.0711	17.2547	14.9315	37.5549	20.7872	23.6741	55.8475	42.255	83.6713	45.5901	Glyma10g42730
Shoot Apical Meristem (SAM)
Ca_linc_0684;Ca_linc_2107	XLOC_000007	0	0.140492	0.292373	126.447	526.435	869.577	1124.22	713.908	454.632	234.667	1146.85	Glyma02g08250
Ca_linc_0684;Ca_linc_2107	XLOC_000014	2.00931	1.95956	2.94442	8.28454	3.6609	1.55078	2.09977	3.74136	5.33943	6.41012	1.28349	Glyma15g03190
Ca_linc_0672;Ca_linc_0720;Ca_linc_1000;Ca_linc_1628;Ca_linc_1715;Ca_linc_2009;Ca_linc_2042	XLOC_000246	3.62866	8.10601	0.433504	0.0723776	0.250713	0.25377	0.0909046	0.0264338	0.102224	0	0.0257659	Glyma15g06120
Ca_linc_0137;Ca_linc_0524;Ca_linc_1070	XLOC_000411	0	0.78319	0	0.0392304	0	0	0.0463935	0	0	0.579158	0.0816442	Glyma18g16370;Glyma17g00550;Glyma08g15670;Glyma11g03430;Glyma11g34620;Glyma19g30660;Glyma11g34600;Glyma14g19010;Glyma08g09690
Ca_linc_1328	XLOC_000506	0.145406	0.727292	0.0488025	0.132352	0.0426904	0.087877	0.253005	0.70074	0.337785	0.135886	0.0515865	Glyma06g19620;Glyma04g41770;Glyma06g13000;Glyma03g06320;Glyma15g00270;Glyma16g01750;Glyma16g24230;Glyma19g05200;Glyma06g47870;Glyma02g05640;Glyma05g26520;Glyma12g00470;Glyma14g05260;Glyma03g32260;Glyma12g25460;Glyma20g27740;Glyma09g09750;Glyma07g08780;Glyma08g18520
Ca_linc_1003	XLOC_000579	10.458	17.8571	12.853	12.072	13.0037	14.9879	13.7172	14.1611	16.1129	22.2942	16.6127	Glyma15g13060;Glyma11g03090
Ca_linc_0553	XLOC_000749	7.38548	11.7844	3.84411	6.30622	7.36264	5.94928	5.60877	7.76357	11.2504	6.84179	9.92941	Glyma01g22620
Ca_linc_0553	XLOC_000979	72.9792	111.962	51.3098	50.8312	58.6844	53.3992	48.9591	73.12	73.1809	69.8617	76.5783	Glyma03g36270
Ca_linc_1835	XLOC_001601	43.8181	131.885	187.18	93.3185	68.3969	72.5425	76.4557	50.4688	54.3549	50.8264	56.0983	Glyma14g05110
Ca_linc_0139	XLOC_001854	45.6195	149.43	0.939947	0.394523	0.447245	0.367751	0.475996	1.2691	1.9004	3.1683	5.50133	Glyma18g49630;Glyma09g37040;Glyma07g07960;Glyma04g38240;Glyma03g31980;Glyma03g38660;Glyma17g10820;Glyma13g39760;Glyma12g30140;Glyma13g07020;Glyma11g03770;Glyma10g01330;Glyma19g40650
Ca_linc_1012	XLOC_002022	0.620247	1.05198	0.684611	0.884271	0.467622	0.35937	0.483112	0.246909	0.372552	0.145843	0.226081	Glyma03g04300;Glyma03g04590;Glyma03g05640;Glyma0765s00200;Glyma01g01400;Glyma08g40580;Glyma15g18290;Glyma16g25410;Glyma07g27410;Glyma16g27600;Glyma02g45110;Glyma16g06320;Glyma18g46270;Glyma20g20910;Glyma09g39940
Ca_linc_1386	XLOC_002045	44.0168	132.843	11.4605	12.2137	13.9941	11.505	13.9175	8.28733	9.22278	31.9805	27.6231	Glyma15g11170;Glyma13g27840;Glyma13g27820
Ca_linc_0547;Ca_linc_0721;Ca_linc_1184	XLOC_002219	8.43274	1.12047	0	0	0	0.147942	0	0.116595	0	0	0.837316	Glyma08g22660;Glyma18g07380;Glyma02g42240;Glyma14g06660
Ca_linc_0553	XLOC_002366	27.2596	49.5049	13.0914	26.4921	24.8185	28.74	26.934	35.8803	45.9049	20.5615	66.4324	Glyma19g35900;Glyma03g40780
Ca_linc_0037;Ca_linc_0080;Ca_linc_0114;Ca_linc_0119;Ca_linc_0138;Ca_linc_0159;Ca_linc_0166;Ca_linc_0185;Ca_linc_0199;Ca_linc_0201;Ca_linc_0220;Ca_linc_0251;Ca_linc_0275;Ca_linc_0277;Ca_linc_0278;Ca_linc_0290;Ca_linc_0292;Ca_linc_0295;Ca_linc_0296;Ca_linc_0297;Ca_linc_0323;Ca_linc_0326;Ca_linc_0373;Ca_linc_0382;Ca_linc_0474;Ca_linc_0475;Ca_linc_0478;Ca_linc_0487;Ca_linc_0508;Ca_linc_0509;Ca_linc_0…	XLOC_002533	0	1.03748	0	0.0661699	0.311745	0	0.0769704	0.102856	0.162701	0.116112	0.105514	Glyma19g41220;Glyma15g19510
Ca_linc_1021	XLOC_002606	37.0378	505.241	59.2202	65.404	27.8776	75.1742	21.6815	47.9927	86.4942	33.5138	334.831	Glyma13g35950
Ca_linc_0398	XLOC_002745	23.5462	95.3696	2.11717	6.47851	12.0176	17.5064	7.60336	3.91975	4.82417	5.1417	4.55748	Glyma15g18070;Glyma08g39470
Ca_linc_0731	XLOC_002980	0.45186	0.883292	0.319116	0	0.634175	0.728469	0.27267	0.181709	0.472556	0.124695	0.299186	Glyma05g22090
Ca_linc_1835	XLOC_003809	5.01818	10.941	27.4568	10.2371	8.2373	8.70959	8.70433	5.09156	5.51167	7.00473	7.90499	Glyma19g42250
Ca_linc_0139;Ca_linc_1536	XLOC_003953	4.75064	7.96266	0.0684239	0	0.651222	0.115297	0.104349	0.136236	1.9245	2.70978	0.768709	Glyma09g04630;Glyma03g42450;Glyma10g02080;Glyma17g15480
Ca_linc_1835	XLOC_004035	11.8347	21.1439	89.0649	15.608	11.6289	15.3816	12.4253	11.0731	12.3215	10.5841	13.3266	Glyma11g36440;Glyma05g38030
Ca_linc_1036	XLOC_004205	71.0834	156.443	45.0461	49.7209	28.4012	30.7359	26.0763	23.5636	26.5064	35.799	51.5786	Glyma01g09120;Glyma02g13700;Glyma18g51100
Ca_linc_1378	XLOC_005010	0	2.08991	6.22179	2.37333e-05	0	0	0	0	0.000102711	0.486304	1.39732	Glyma15g08720
Ca_linc_1386	XLOC_005025	42.5817	93.8718	13.5743	13.97	17.2379	16.0699	14.187	6.43004	6.64761	21.8156	20.7722	Glyma06g22210;Glyma03g20380
Ca_linc_0200;Ca_linc_0808;Ca_linc_1303;Ca_linc_1473;Ca_linc_1536	XLOC_006136	1.21647	2.26485	0.198067	0.0838075	0.383076	0.24341	0.197747	0.251676	0.502846	0.158863	0.241747	Glyma04g10730
Ca_linc_1473	XLOC_007164	12.5125	25.572	5.52936	1.08237	2.11098	2.81133	6.69901	4.37943	6.14807	3.27179	4.42244	Glyma16g33330;Glyma16g33340;Glyma08g47930;Glyma01g44980
Ca_linc_0139	XLOC_007369	12.948	3.08418	0.048573	0.481641	0.245992	0.215349	0.428999	0.510319	0.909481	1.06913	1.23598	Glyma02g14880;Glyma03g00580;Glyma07g33600
Ca_linc_0975;Ca_linc_1490	XLOC_007382	0	11.0855	3.23497	0.128636	0.450831	0.366526	0.0779531	0.0948602	0.304698	0.128981	0.382436	Glyma12g02540;Glyma20g04400;Glyma07g40140;Glyma12g22880;Glyma16g04740;Glyma06g38410;Glyma13g35550;Glyma02g26480;Glyma04g38560;Glyma19g02850;Glyma05g04250;Glyma04g42800;Glyma12g26190;Glyma16g04720;Glyma05g38380;Glyma05g32470
Ca_linc_0398	XLOC_007420	109.032	136.277	80.7256	102.228	120.036	114.392	101.2	86.7804	84.7328	90.9817	98.0463	Glyma09g15900
Ca_linc_0398	XLOC_007687	27.4252	40.5328	18.6038	23.4436	25.9621	24.3794	25.1023	17.2701	15.335	20.533	21.8691	Glyma19g01410
Ca_linc_0506	XLOC_008307	3.9364	9.06793	0.0727572	1.82096	2.43462	4.42603	14.5396	3.1561	2.13077	1.72124	3.49048	Glyma18g53170
Ca_linc_0731	XLOC_008647	23.3398	31.3852	18.0997	23.8904	27.5712	24.7626	24.1255	21.4867	23.196	23.7001	25.7905	Glyma10g04700;Glyma02g41490;Glyma20g37580;Glyma11g14820;Glyma15g04280;Glyma19g36700;Glyma09g09750;Glyma08g18520;Glyma12g25460;Glyma15g01820;Glyma06g47870;Glyma20g37470;Glyma20g27740;Glyma16g13560
Ca_linc_0143;Ca_linc_0273;Ca_linc_0772;Ca_linc_2040	XLOC_008677	0.411148	0.513781	0.452124	0.482393	0.635704	0.32605	0.233484	0.145852	0.0695982	0.18104	0.162684	Glyma17g05350
Ca_linc_1036	XLOC_008698	12.7418	38.8327	2.82791	3.78423	1.17715	2.32296	0.729351	0.910315	2.18558	5.35961	12.2655	Glyma19g38060
Ca_linc_0398	XLOC_008848	55.6524	15.5645	1.63155	12.7642	11.9918	12.9106	8.69504	2.57291	4.681	6.63288	5.74864	Glyma03g37320;Glyma19g39930
Ca_linc_1536	XLOC_008887	6.11217	14.9697	4.17446	0.357717	1.25349	0.703563	0.145705	1.94514	10.6737	4.21407	2.28591	Glyma03g38370
Ca_linc_1473	XLOC_008924	4.4947	2.76713	0.630942	0.293055	1.54189	2.25612	2.48404	2.13799	2.55966	1.39324	1.75991	Glyma02g05880
Ca_linc_0137;Ca_linc_0524;Ca_linc_1070	XLOC_008953	0.345242	0.653214	0.33552	0.184876	0.250294	0.245168	0.085789	0.379098	0.214966	0.690822	0.251905	Glyma13g27820;Glyma15g11170;Glyma13g27840
Ca_linc_0826	XLOC_008971	0.0609531	0.600107	0.19192	0.242202	0.256631	0.0724959	0.0934493	0.169515	0.0905884	0.501908	0.820197	Glyma02g00340;Glyma05g18410;Glyma17g16330;Glyma19g43340;Glyma08g42440
Ca_linc_0200;Ca_linc_0312;Ca_linc_0808;Ca_linc_1303;Ca_linc_1328	XLOC_009121	0	1.93255	0	0.0803542	0	0	0.0949127	1.44956	1.4481	0.304998	0.464125	Glyma08g42390
Ca_linc_0672;Ca_linc_0720;Ca_linc_1000;Ca_linc_1628;Ca_linc_2042	XLOC_009673	2.38986	8.02363	0.175387	0.233235	0.137324	0.0805465	0.456516	0.0888065	0.0996036	0.0223325	0.179753	Glyma05g00420
Ca_linc_1728	XLOC_009876	38.283	203.072	0	0.0854357	0.732671	0.0803666	0	0.365983	0.496322	0	0.248313	Glyma15g23230
Ca_linc_2009	XLOC_010076	1.43266	0.769402	0.0882921	0.361385	0.3748	0.29653	0.306711	0.58121	0.321777	0.335926	0.403448	Glyma17g02260
Ca_linc_0506	XLOC_010357	30.1812	68.0791	11.1804	17.8884	28.0667	39.1928	49.2706	28.0955	27.9106	28.5962	31.5081	Glyma13g20410;Glyma11g20450;Glyma13g39980;Glyma06g02770;Glyma10g06110
Ca_linc_1012	XLOC_010802	0.476306	1.44062	2.10904	0.895716	0.0991855	0.0817439	0.112204	0.0630232	0.146592	0.328959	0.182798	Glyma03g39990
Ca_linc_0826	XLOC_010818	0.564154	0.959359	0.47591	0.0373711	0.167288	0.117717	0.0909502	0.102747	0.265841	1.07833	0.63519	Glyma12g32500;Glyma08g25600;Glyma20g27740;Glyma08g18520;Glyma20g27570;Glyma15g40080;Glyma20g27460;Glyma18g20500;Glyma07g08780;Glyma10g39920;Glyma19g05200;Glyma15g01820;Glyma10g39870;Glyma13g35910;Glyma14g01720;Glyma13g32190;Glyma12g25460;Glyma19g36700
Ca_linc_1536	XLOC_011254	9.84851	2.89159	0.316412	0	0.312649	0	0.247902	0	0.874508	1.0866	0.230035	Glyma15g08560;Glyma20g16920;Glyma10g23440;Glyma17g15480;Glyma03g42450;Glyma09g04630;Glyma10g02080;Glyma02g40320;Glyma15g08360
Ca_linc_1036	XLOC_011272	7.35556	187.334	4.60992	10.7871	3.99751	5.43651	2.98494	2.50068	3.85886	6.58424	14.4497	Glyma16g10000;Glyma13g31230;Glyma15g08120;Glyma13g24760;Glyma07g31690
Ca_linc_0137;Ca_linc_0524;Ca_linc_1070	XLOC_011602	0	0.518155	0	0	0	0	0.322251	0	0	0.583447	0	Glyma10g02600;Glyma02g17200;Glyma16g05730;Glyma18g52180;Glyma17g34550;Glyma04g05490;Glyma15g08520
Ca_linc_2009	XLOC_012111	0.983968	1.3732	0	0.04931	0.109441	0.434136	0.119984	0.525463	0.252847	0.163447	0.250757	Glyma19g35910
Ca_linc_0731	XLOC_012148	21.4627	25.0415	17.931	16.2377	22.096	21.8983	19.2154	13.2398	17.02	19.7433	21.4952	Glyma02g04990
Ca_linc_1003	XLOC_012564	2.14117	371.786	6.5407	6.61603	3.00247	13.3605	1.9624	3.66596	9.44124	9.72269	16.564	Glyma08g05000
Ca_linc_0398	XLOC_012617	7.55604	10.077	0.756561	0.903532	1.43632	1.7098	1.64309	0.175449	0.421112	1.40353	0.93034	Glyma01g43350;Glyma02g40320;Glyma05g37120;Glyma03g42450;Glyma09g04630;Glyma10g02080;Glyma20g16920;Glyma15g08360;Glyma05g31370;Glyma14g05470;Glyma10g23440;Glyma11g05700;Glyma03g31640;Glyma06g07240
Ca_linc_0139	XLOC_012675	3.77497	0.602236	0	0.192931	0	0	0.114951	0.376149	0.599623	0.957446	1.62249	Glyma14g40530;Glyma06g02810;Glyma04g00920;Glyma06g00950;Glyma09g35620
Ca_linc_1221	XLOC_012708	23.5827	32.2714	139.256	17.5306	26.1453	21.9619	13.5315	13.4102	13.1939	21.0297	26.383	Glyma15g02080
Ca_linc_1012	XLOC_012711	0.479008	2.58225	0.87897	2.30227	0.609012	0.326899	0.278581	0.359143	0.422951	0.162396	0.213712	Glyma06g07570;Glyma04g32870;Glyma15g24010
Ca_linc_0139	XLOC_012766	1.83559	1.04388	0.286573	0.594335	0.21979	0.277857	0.290036	0.357655	0.605004	0.749908	0.635027	Glyma07g30260;Glyma14g01720;Glyma01g35980;Glyma13g31250;Glyma08g25600;Glyma20g27740;Glyma08g18520;Glyma20g27570;Glyma20g27460;Glyma19g05200;Glyma12g25460;Glyma10g04700;Glyma09g09750;Glyma10g39870;Glyma13g32190;Glyma18g20500;Glyma12g32500;Glyma10g39920
Ca_linc_0547;Ca_linc_0721	XLOC_012772	6.81352	0.522391	0	0.243963	0	0	0.11947	0.0625069	0.193729	0.166173	0.544605	Glyma19g01430;Glyma19g30640;Glyma05g29260;Glyma06g11790;Glyma02g09040;Glyma11g07730;Glyma16g28210;Glyma17g07690
Ca_linc_0804;Ca_linc_0826;Ca_linc_1908;Ca_linc_1978	XLOC_013082	0.342109	1.16774	0.459546	0.22452	0.282799	0.325158	0.104274	0.185795	0.190911	0.80419	1.09629	Glyma16g24230;Glyma05g26520;Glyma02g05640;Glyma12g00470;Glyma06g47870;Glyma18g43510;Glyma09g26930;Glyma07g17910;Glyma16g01750;Glyma11g07830
Ca_linc_0547;Ca_linc_0721;Ca_linc_1184	XLOC_013300	4.73852	1.83434	0.343751	0	0.066484	0	0.102959	0.305754	0.279265	0.275712	0.629339	Glyma04g06660;Glyma05g26990;Glyma20g26680;Glyma10g40660
Ca_linc_1036	XLOC_013322	6.99787	45.2309	3.72204	4.95879	2.97498	4.71414	2.12345	2.89558	4.57043	10.1136	26.4692	Glyma14g09980;Glyma16g28630;Glyma05g29450;Glyma02g40990
Ca_linc_0200;Ca_linc_0808;Ca_linc_1303	XLOC_014568	0	2.69429	0	0	0.0593671	0.0935991	0	0.0721258	0.604338	0	0	Glyma08g25950;Glyma05g08270;Glyma18g11820;Glyma17g12700;Glyma05g00510;Glyma03g03520;Glyma07g32330;Glyma13g24200;Glyma09g05440;Glyma11g17520;Glyma11g11560;Glyma01g38880;Glyma03g27740;Glyma04g12180
Ca_linc_1036	XLOC_014730	74.2546	280.682	67.6003	32.1572	21.926	41.2365	12.1739	20.8404	37.1624	62.6404	83.3812	Glyma04g42800;Glyma02g26480;Glyma04g38560;Glyma13g35550;Glyma16g04740;Glyma12g22880;Glyma06g38410;Glyma20g04400;Glyma19g02850;Glyma16g04720;Glyma07g40140;Glyma12g26190;Glyma05g04250;Glyma05g38380;Glyma12g02540;Glyma05g32470
Ca_linc_1835	XLOC_014917	52.4865	97.6474	149.317	94.769	75.5596	80.2309	81.323	56.1585	65.672	66.5206	74.805	Glyma14g33630;Glyma13g02470;Glyma10g22860;Glyma20g35970;Glyma04g02220;Glyma07g11910;Glyma08g01250;Glyma03g40550;Glyma08g23340;Glyma01g32680;Glyma15g08130
Ca_linc_1715	XLOC_016029	0.797416	0.53137	0.108609	0.165452	0.275834	0.345031	0.773385	0.0832461	0.0651276	0.182609	0.151464	Glyma05g31280
Ca_linc_0367;Ca_linc_1551	XLOC_016415	0	0.520301	0	0	0	0	1.65147	0	0	0	0	Glyma14g27990
Ca_linc_1536	XLOC_016524	1.2874	0.826984	0.100893	0	0	0	0	0.433954	2.12376	2.6523	0.319333	Glyma09g04630;Glyma03g42450;Glyma10g02080;Glyma17g15480;Glyma20g16920;Glyma14g05470;Glyma15g08560;Glyma15g08360;Glyma11g05700;Glyma10g23440;Glyma02g40320;Glyma01g43350;Glyma05g37120;Glyma13g23570;Glyma05g31370;Glyma06g07240
Ca_linc_1003	XLOC_016577	7.88421	32.8122	9.36442	9.27161	9.20314	10.2835	9.93101	8.8868	10.3549	17.1696	11.4382	Glyma05g33020
Ca_linc_0672;Ca_linc_0720;Ca_linc_1000;Ca_linc_1628;Ca_linc_2042	XLOC_017046	1.82206	3.00214	0	0	0	0	0	0	0.10878	0	0.123286	Glyma19g37890;Glyma02g07650
Ca_linc_1835	XLOC_017359	6.05011	13.2298	10.9708	12.4717	10.3694	10.5344	9.76064	6.10558	6.06231	5.09229	7.00864	Glyma13g03740
Ca_linc_0506	XLOC_017376	1.36491	4.31272	0.450372	0.542461	0.404476	2.47534	1.54604	0.603209	0.267938	1.10847	2.36162	Glyma11g38080;Glyma19g32430;Glyma10g12500;Glyma20g32750;Glyma07g19470;Glyma20g00840
Ca_linc_0553	XLOC_017819	19.0805	27.9639	9.9045	12.7358	17.2516	15.9612	13.1225	14.0597	17.4238	13.3677	21.3011	Glyma02g14880;Glyma07g33600;Glyma03g00580
Ca_linc_0312	XLOC_017841	1.57128	61.1866	6.64372	18.0109	11.2223	25.1877	20.6556	41.1996	32.8903	6.4158	32.2173	Glyma20g01690;Glyma19g41760;Glyma03g39200;Glyma02g02740;Glyma07g14540;Glyma11g11280;Glyma12g03460;Glyma11g08190;Glyma01g37090
Ca_linc_0312;Ca_linc_0553	XLOC_017884	2.59918	9.45709	1.62363	1.09377	1.83349	2.92537	2.4913	4.43837	4.20112	1.63089	3.09894	Glyma07g35310
Ca_linc_1728	XLOC_017901	9.19072	12.1861	2.61146	4.9195	4.20885	3.6448	4.09616	5.33269	3.04987	4.16675	5.43148	Glyma17g37060;Glyma08g06630;Glyma18g06510;Glyma19g00980
Ca_linc_1378	XLOC_018244	0.357674	7.76203	1.83457	0.279864	0.323428	0.443392	0	0.0685655	0.165142	0.828825	1.27023	Glyma07g40140;Glyma05g04250;Glyma12g02540;Glyma12g22880;Glyma06g38410;Glyma02g26480;Glyma20g04400;Glyma16g04740;Glyma04g42800;Glyma13g35550;Glyma04g38560;Glyma19g02850;Glyma12g26190;Glyma05g38380;Glyma16g04720;Glyma05g32470;Glyma17g23740
Ca_linc_1221	XLOC_018423	6.18763	8.89788	12.5054	4.8162	7.98663	9.50084	4.76557	3.1953	3.28217	8.86315	9.95379	Glyma07g30060
Ca_linc_1473	XLOC_018424	2.27499	4.93739	0	0.324607	0.117179	0.189441	2.27932	0.490161	2.97716	0.0950434	1.89127	Glyma15g24710;Glyma11g00710;Glyma08g03940;Glyma08g10410
Ca_linc_1386	XLOC_019380	5.71841	1.15753	0.132696	0.157668	0	0.32256	0.308071	0.212318	0.45045	0.683658	0.632636	Glyma18g49410;Glyma11g03690;Glyma01g41670;Glyma02g42220;Glyma14g06680;Glyma12g29510;Glyma13g40100
Ca_linc_1003	XLOC_019617	2.48261	9.08244	0.870912	3.44432	4.00151	5.8288	3.63472	3.85348	4.22336	8.60981	8.94674	Glyma19g30180
Ca_linc_1036	XLOC_019671	21.9608	390.948	10.5972	19.2102	6.42786	11.3367	8.63827	6.27068	8.58158	19.3688	29.1598	Glyma08g06340
Ca_linc_1328	XLOC_019733	0.597506	3.93395	0	0.106955	0	0.318631	0.482651	0.974852	0.615694	0.13721	0.0951317	Glyma20g35630;Glyma11g36410;Glyma12g12230;Glyma07g05480;Glyma13g33830
Ca_linc_1184	XLOC_019793	1.2643	1.72912	0.849278	0.365516	0.25411	0.432926	0.0625297	0.165075	0	0.711852	1.5828	Glyma17g16930;Glyma02g02290;Glyma19g37380;Glyma10g07440;Glyma01g38390;Glyma04g40960;Glyma11g06940
Ca_linc_0139	XLOC_019869	5.14596	3.7801	0.130091	0.353365	0.208369	0.2124	0.777618	0.81027	1.27241	2.21349	3.56631	Glyma13g30290;Glyma13g36660;Glyma14g37650;Glyma03g41140
Ca_linc_0398	XLOC_020057	137.838	41.159	4.57714	8.4926	18.0241	16.0554	8.20701	4.86434	7.09902	7.85821	10.4785	Glyma01g41670;Glyma11g03690;Glyma13g40100;Glyma12g29510;Glyma02g42220;Glyma14g06680;Glyma18g49410
Ca_linc_0506;Ca_linc_1715	XLOC_020182	4.37221	11.1929	0.0894207	0.304145	0.30741	0.742297	0.811665	0.395298	0.363551	0.0947135	0.323349	Glyma12g09390
Ca_linc_1715	XLOC_020793	715.42	18.3506	0	0.074153	0.281235	0.137344	0.686875	0.246234	0.167216	0	0	Glyma12g05830;Glyma13g41800;Glyma08g15960
Ca_linc_0975;Ca_linc_1490	XLOC_021011	0.327572	2.15805	1.07082	0.0305079	0	0.121007	0	0.0938375	0.0374973	0.296161	0.157737	Glyma13g10040;Glyma12g25460;Glyma19g05200;Glyma18g20500;Glyma14g01720;Glyma09g09750;Glyma08g18520;Glyma08g25600;Glyma13g35910;Glyma20g27460;Glyma10g04700;Glyma20g27570;Glyma15g01820;Glyma07g30260;Glyma13g32190;Glyma16g13560;Glyma01g35980;Glyma06g41150;Glyma13g31250;Glyma20g27740
Ca_linc_0826	XLOC_021505	0.143753	0.665178	0	0	0.10855	0.21761	0	0.197227	0.262423	0.706304	1.69405	Glyma17g07250;Glyma05g28310;Glyma18g00630;Glyma16g04950;Glyma10g39760;Glyma13g39710
Ca_linc_2040	XLOC_021552	0.0874932	1.94149	0.295572	0.725331	0.851461	0.152937	0	0.160401	0.248667	1.1827	0.40234	Glyma14g00890
Ca_linc_1021	XLOC_021760	4.10737	11.086	4.97849	4.42681	5.10855	6.24939	5.48273	5.84985	6.81349	2.45475	7.29059	Glyma09g21570
Ca_linc_1012	XLOC_022373	0.391908	0.749383	0.710076	0.953221	0.433828	0.375363	0.286856	0.156481	0.215113	0.165486	0.410399	Glyma08g40580;Glyma16g27600;Glyma16g25410;Glyma02g45110;Glyma18g46270;Glyma16g06320;Glyma07g27410;Glyma20g20910;Glyma09g39940;Glyma11g08630;Glyma17g33560;Glyma17g02690;Glyma18g10770;Glyma05g08420;Glyma15g36840;Glyma19g36140;Glyma20g22110;Glyma09g39760
Ca_linc_1386	XLOC_022788	4.77436	14.592	0.39695	0	0.613431	0	0.344857	0	0.159177	0.578873	0.80869	Glyma07g08270
Ca_linc_0547;Ca_linc_0721	XLOC_023592	11.8521	0.806925	0	0.140893	0.202577	0.122577	0.408935	0.0985848	0.358194	0.352052	0.538628	Glyma17g16660;Glyma11g34250;Glyma06g01700
Ca_linc_1221	XLOC_024441	10.2344	11.5335	19.1223	6.31483	7.95259	7.80205	6.37777	6.02059	5.85566	6.51981	10.4931	Glyma09g27640;Glyma20g27740;Glyma15g01820;Glyma08g18520;Glyma12g32500;Glyma12g25460;Glyma18g20500;Glyma10g39920;Glyma12g00460;Glyma19g05200;Glyma08g25600;Glyma06g47870;Glyma20g27460;Glyma10g08010;Glyma13g35910
Ca_linc_0367;Ca_linc_1551	XLOC_024622	0.118467	0.723654	0.0893928	0.111334	0.421809	0.396618	0.516292	0.168221	0.134237	0	0.110306	Glyma15g01820;Glyma19g22510
Ca_linc_1184	XLOC_025178	1.16104	11.7209	1.75877	0.105742	0.110391	0.0891611	0.378217	0.244776	0.460114	0.31393	1.09943	Glyma06g09550;Glyma09g31030;Glyma15g11410;Glyma17g36590;Glyma20g25890
Ca_linc_0356;Ca_linc_0424;Ca_linc_0695;Ca_linc_1199;Ca_linc_1309;Ca_linc_1705	XLOC_025179	0.164814	1.31497	0.242695	0.414274	0.112024	0.659842	0.0594162	0.0793615	0.194059	0	0.151033	Glyma20g29410;Glyma11g05700;Glyma09g04630;Glyma05g31370;Glyma10g23440;Glyma20g16920;Glyma17g15480
Ca_linc_0398;Ca_linc_0506	XLOC_025306	54.6769	58.3854	20.5924	21.0268	26.7092	33.137	35.1163	19.4039	19.3321	23.0368	26.9027	Glyma01g39260;Glyma01g39250;Glyma09g26510;Glyma20g08250;Glyma02g44670;Glyma15g09280;Glyma13g16510;Glyma17g06160
Ca_linc_1715	XLOC_025613	2.62246	2.14482	0	0.102233	0.140311	0.280378	0.593806	0.0941635	0.487223	0	0.144941	Glyma01g41670;Glyma11g03690;Glyma13g40100;Glyma12g29510;Glyma14g06680;Glyma02g42220
Ca_linc_0398	XLOC_025917	14.1133	17.5828	3.34326	8.05595	8.76818	10.844	9.15398	7.71474	7.23279	6.93531	8.42127	Glyma19g05200;Glyma16g24230;Glyma06g47870;Glyma08g18520;Glyma10g39870;Glyma13g35910;Glyma18g20500;Glyma10g39920;Glyma20g27570;Glyma20g27740;Glyma10g08010;Glyma12g25460;Glyma13g10040;Glyma20g27460;Glyma20g37580;Glyma09g09750;Glyma10g04700;Glyma12g32500;Glyma14g01720
Ca_linc_0547;Ca_linc_0721	XLOC_025978	0.860137	22.6912	0.297626	0.230874	0.0435922	0.123518	0	0	0.0269262	0.0836035	1.3636	Glyma08g03400
Ca_linc_0506	XLOC_026448	4.29361	11.234	1.56046	3.05208	3.41335	5.62499	6.51828	3.10983	2.87847	3.12355	4.22727	Glyma11g00710;Glyma08g03940;Glyma15g24710;Glyma08g10410;Glyma13g28450;Glyma14g00330
Ca_linc_1184	XLOC_026798	1.61335	9.98112	1.47624	0.351269	0.316158	0.523102	0.135573	0.10164	0.241995	0	0.580146	Glyma15g08560;Glyma10g23440;Glyma20g16920;Glyma17g15480;Glyma09g04630;Glyma03g42450;Glyma10g02080;Glyma15g08360;Glyma05g31370;Glyma14g05470;Glyma11g05700
Ca_linc_0137;Ca_linc_0524;Ca_linc_1070	XLOC_027354	0.376535	1.64392	0.190613	0.260415	0.0836538	0	0.18463	0.357386	0.0394852	0.54265	0.191455	Glyma10g12150;Glyma02g29830;Glyma02g13860;Glyma11g12450
Ca_linc_1012	XLOC_027568	0.38635	0.661452	0.659518	0.523578	0.32285	0.279288	0.451544	0.377875	0.268204	0.255233	0.279104	Glyma08g06190
Ca_linc_1021	XLOC_027714	0.236119	76.157	3.04523	5.68812	3.05276	6.16912	0.553584	1.18152	6.37005	0.763317	13.5547	Glyma20g29410
Ca_linc_1021	XLOC_027715	0	21.2099	0	0.0729413	0	0.921342	0.161188	0.913233	1.66659	0.14766	2.3456	Glyma20g29410;Glyma03g42450;Glyma11g05700;Glyma10g02080
Ca_linc_1536	XLOC_028180	3.7648	9.72806	0.771378	0.485393	0.739983	0.163672	0.139864	0.286152	2.32543	2.05645	1.73074	Glyma08g44110
Ca_linc_1012	XLOC_028450	0.256905	1.34793	1.7948	1.55839	0.346731	0.296468	0.427487	0.364358	0.196117	0	0.463536	Glyma13g23740;Glyma07g03560;Glyma15g01220;Glyma08g22540
Ca_linc_1386	XLOC_029996	13.5698	1.75366	0.294691	0.168609	0.721284	0.287561	0.1392	0.39686	0.410304	1.38631	2.55356	Glyma06g41150;Glyma13g32190;Glyma13g35910;Glyma15g01820;Glyma20g27740;Glyma12g32500;Glyma20g27570;Glyma20g27460;Glyma10g39870;Glyma10g39920;Glyma08g25600;Glyma12g25460;Glyma18g20500;Glyma08g18520;Glyma09g09750;Glyma10g04700
Ca_linc_1012	XLOC_030221	0	8.22601	3.46455	23.9874	0	0	0	0	0	0	0	Glyma11g21530
Ca_linc_1328	XLOC_031515	0.297168	1.389	0.487036	0.653092	0.216978	0.399636	0.59881	0.789667	0.482478	0.280852	0.173478	Glyma08g22380
Ca_linc_0137;Ca_linc_0524;Ca_linc_1070	XLOC_031524	0.117932	0.740219	0	0.0713506	0.164332	0	0.16632	0.33169	0	0.501753	0.439367	Glyma03g04410;Glyma01g32680
Ca_linc_0156	XLOC_031922	0	4.07553	0	0	0	0.901007	1.11187	1.34337	0	0	4.92938	Glyma20g22210;Glyma03g38430;Glyma09g35050
Ca_linc_1378	XLOC_032548	0.288341	0.546086	1.24847	0.279165	0.280896	0.349659	0.13486	0.262958	0.346142	0.104686	0.512566	Glyma08g14990;Glyma18g51240;Glyma03g25720;Glyma05g08420;Glyma09g39760;Glyma15g36840;Glyma08g17040;Glyma07g35270;Glyma02g11370;Glyma11g08630;Glyma15g40620;Glyma15g07980;Glyma18g10770;Glyma01g35920;Glyma10g40610;Glyma17g02690;Glyma17g08330
Ca_linc_0312	XLOC_032835	1.02843	2.08335	0.464781	0.943387	0.770177	0.50943	1.13235	2.04393	1.71311	1.10371	1.4337	Glyma02g05930;Glyma16g24610;Glyma11g07670;Glyma01g37630;Glyma09g02600;Glyma15g13550;Glyma09g02610;Glyma13g38310;Glyma12g32170;Glyma05g22180;Glyma04g42720
