# Supplementary material for: Genome-wide analysis of long intergenic non-coding RNAs in chickpea and their potential role in flower development
Source: Sci Rep. 2016 Sep 15;6:33297. doi: 10.1038/srep33297 (PMC5024101; doi:10.1038/srep33297)
Supplement: Supplementary Table S4 [file srep33297-s4.xls]

## Sheet: go_with_linc
Supplementary Data S4. Functional annotation (GO assignment) of chickpea lincRNAs
LincRNA_ID	Gene_Ontology_term
Ca_linc_0001	GO:0000187	GO:0000373	GO:0000467	GO:0001887	GO:0002229	GO:0005983	GO:0005986	GO:0006397	GO:0006543	GO:0006730	GO:0006783	GO:0007017	GO:0009864	GO:0009866	GO:0009913	GO:0010091	GO:0010729	GO:0015712	GO:0015713	GO:0015886	GO:0017004	GO:0030322	GO:0030388	GO:0032543	GO:0034089	GO:0034427	GO:0034475	GO:0035436	GO:0043928	GO:0051028	GO:0071034	GO:0071035	GO:0071038	GO:0071049	GO:0071051	GO:0080147
Ca_linc_0002	GO:0000028	GO:0000272	GO:0000723	GO:0006032	GO:0006091	GO:0006284	GO:0006289	GO:0006354	GO:0006414	GO:0006506	GO:0006811	GO:0007009	GO:0008360	GO:0009060	GO:0009306	GO:0009452	GO:0009767	GO:0009826	GO:0009853	GO:0009871	GO:0010031	GO:0010305	GO:0010588	GO:0015977	GO:0015979	GO:0016055	GO:0016998	GO:0019253	GO:0030968	GO:0031640	GO:0035269	GO:0043068	GO:0045900	GO:0045995	GO:0046939	GO:0051028	GO:0051302	GO:0051321	GO:0061387	GO:0080186	GO:2000541
Ca_linc_0003	GO:0000187	GO:0009971	GO:0017183	GO:0032956	GO:0042981	GO:0046967	GO:0048025	GO:0048700	GO:0055063	GO:0071486	GO:1902006
Ca_linc_0004	GO:0000038	GO:0002237	GO:0006189	GO:0006520	GO:0006629	GO:0006633	GO:0006857	GO:0007267	GO:0008219	GO:0009058	GO:0009152	GO:0009595	GO:0009626	GO:0009646	GO:0009832	GO:0009853	GO:0010189	GO:0010375	GO:0016042	GO:0016049	GO:0016556	GO:0030243	GO:0031408	GO:0042335	GO:0043900	GO:0051607	GO:0051707	GO:0071456	GO:0080055	GO:0098656	GO:2000038	GO:2000123
Ca_linc_0005	GO:0002679	GO:0006499	GO:0006635	GO:0006891	GO:0009664	GO:0009693	GO:0009695	GO:0009850	GO:0009851	GO:0016558	GO:0030245	GO:0031408	GO:0042547
Ca_linc_0007	GO:0005996	GO:0006474	GO:0006612	GO:0006874	GO:0009225	GO:0009657	GO:0009814	GO:0010021	GO:0010207	GO:0010363	GO:0015986	GO:0015991	GO:0019305	GO:0019760	GO:0032544	GO:0033320	GO:0034599	GO:0035970	GO:0042631	GO:0043085	GO:0045727	GO:0071482
Ca_linc_0008	GO:0000003	GO:0000302	GO:0000741	GO:0006091	GO:0006325	GO:0006349	GO:0006354	GO:0006855	GO:0007005	GO:0007023	GO:0007093	GO:0007094	GO:0007264	GO:0007346	GO:0008615	GO:0009264	GO:0010082	GO:0010468	GO:0010638	GO:0015914	GO:0015979	GO:0016571	GO:0016998	GO:0019684	GO:0019722	GO:0019725	GO:0019827	GO:0031023	GO:0042343	GO:0042776	GO:0043266	GO:0045333	GO:0051301	GO:1901000	GO:2000014	GO:2000021
Ca_linc_0009	GO:0000302	GO:0000303	GO:0006629	GO:0006887	GO:0006904	GO:0006970	GO:0007154	GO:0007165	GO:0009620	GO:0009626	GO:0009743	GO:0009751	GO:0009864	GO:0010120	GO:0010150	GO:0010183	GO:0010224	GO:0010229	GO:0010374	GO:0016042	GO:0030968	GO:0035556	GO:0048364	GO:0048441	GO:0048443	GO:0048481	GO:0051301	GO:0051775	GO:0080136	GO:2000037	GO:2000038
Ca_linc_0010	GO:0006278	GO:0006891	GO:0010078	GO:0010623	GO:0030242	GO:0048658	GO:0071289	GO:0071577	GO:2000280
Ca_linc_0011	GO:0006464	GO:0006625	GO:0010306	GO:0010493	GO:0030245	GO:0042547	GO:0048497
Ca_linc_0012	GO:0000280	GO:0006974	GO:0007000	GO:0007568	GO:0009228	GO:0009624	GO:0009830	GO:0010091	GO:0010154	GO:0015986	GO:0018131	GO:0042128	GO:0044550	GO:0048467	GO:0048768	GO:0051645	GO:0051646	GO:0052837	GO:0060151	GO:0080168	GO:0090436	GO:0098542
Ca_linc_0013	GO:0006176
Ca_linc_0014	GO:0000038	GO:0006869	GO:0009266	GO:0009615	GO:0009639	GO:0009686	GO:0009739	GO:0009740	GO:0010114	GO:0010233	GO:0010398	GO:0030418	GO:0042335	GO:0045489	GO:0055114
Ca_linc_0015	GO:0000024	GO:0000025	GO:0006121	GO:0006420	GO:0006438	GO:0006788	GO:0010024	GO:0010063	GO:0010098	GO:0010323	GO:0015800	GO:0032365	GO:0042794	GO:0043461	GO:0045857	GO:0071763	GO:0080024	GO:1902749	GO:1903086	GO:1990067	GO:2000011	GO:2000034
Ca_linc_0016	GO:0006862	GO:0015696	GO:0016311	GO:0030472	GO:0043091	GO:0043269	GO:0044283	GO:0051938	GO:0070482	GO:0080156	GO:0089711	GO:1900425	GO:1901485	GO:1903401
Ca_linc_0017	GO:0000374	GO:0010777	GO:0032147	GO:0045143
Ca_linc_0018	GO:0009231	GO:0009410	GO:0009554	GO:0010030	GO:0010227	GO:0010315	GO:0010483	GO:0030308	GO:0031640	GO:0060919	GO:0071786	GO:2000032
Ca_linc_0019	GO:0003006	GO:0006468	GO:0006470	GO:0009062	GO:0009594	GO:0009648	GO:0010050	GO:0010260	GO:0016236	GO:0019673	GO:0030422	GO:0035194	GO:0044262	GO:0048511	GO:0051258	GO:0080022
Ca_linc_0020	GO:0010225	GO:0016045	GO:0043335	GO:0050776	GO:1901348
Ca_linc_0021	GO:0000105	GO:0000160	GO:0000372	GO:0002237	GO:0006334	GO:0006997	GO:0007021	GO:0007623	GO:0009266	GO:0009294	GO:0009595	GO:0009636	GO:0009639	GO:0010017	GO:0010304	GO:0016045	GO:0019375	GO:0033354	GO:0033356	GO:0042752	GO:0043182	GO:0043900	GO:0048574	GO:0050776	GO:0090435
Ca_linc_0022	GO:0000467	GO:0006368	GO:0009052	GO:0009870	GO:0015977	GO:0016255	GO:0016578	GO:0019253	GO:0019323	GO:0034427	GO:0034475	GO:0042732	GO:0043067	GO:0043928	GO:0051028	GO:0071034	GO:0071035	GO:0071038	GO:0071049	GO:0071051
Ca_linc_0023	GO:0001666	GO:0006102	GO:0006106	GO:0009629	GO:0009662	GO:0009715	GO:0010021	GO:0010216	GO:0010306	GO:0015812	GO:0018171	GO:0019294	GO:0019430	GO:0030581	GO:0031540	GO:0034720	GO:0050688	GO:0070483	GO:0071588	GO:0080034	GO:0089711	GO:1902039	GO:1903401	GO:2000033
Ca_linc_0024	GO:0000488	GO:0000489
Ca_linc_0025	GO:0006544	GO:0006563	GO:0009653	GO:0009821	GO:0010208	GO:0016106	GO:0019323	GO:0019827	GO:0051762	GO:0051791	GO:0051792	GO:0080166
Ca_linc_0026	GO:0000154	GO:0009647	GO:0009768	GO:0031167	GO:0045488	GO:0045723	GO:0050829	GO:1901959
Ca_linc_0028	GO:0001789	GO:0006013	GO:0006571	GO:0010244	GO:0044238	GO:0046653
Ca_linc_0029	GO:0000478	GO:0002098	GO:0005978	GO:0006304	GO:0006506	GO:0006541	GO:0006779	GO:0009236	GO:0009767	GO:0010023	GO:0010345	GO:0010466	GO:0019354	GO:0022900	GO:0036290	GO:0044210	GO:0051782	GO:0071482	GO:0080060
Ca_linc_0030	GO:0000082	GO:0000280	GO:0006098	GO:0006275	GO:0007067	GO:0009693	GO:0009735	GO:0009741	GO:0009744	GO:0009908	GO:0010075	GO:0010103	GO:0010389	GO:0010583	GO:0016558	GO:0042023	GO:0042127	GO:0042732	GO:0043161	GO:0048316	GO:0051225	GO:0051726
Ca_linc_0031	GO:0006611	GO:0007029	GO:0009247	GO:0010022	GO:0010289	GO:0019919	GO:0034969	GO:0035435	GO:0046208	GO:0071816	GO:1902418
Ca_linc_0032	GO:0016119	GO:0016255	GO:0051252
Ca_linc_0034	GO:0000372	GO:0006556	GO:0009662	GO:0015850	GO:0048015	GO:1901140	GO:1901141
Ca_linc_0035	GO:0000447	GO:0000461	GO:0001510	GO:0002181	GO:0006407	GO:0006412	GO:0006479	GO:0006788	GO:0007052	GO:0007142	GO:0010019	GO:0010024	GO:0010205	GO:0010207	GO:0010229	GO:0010275	GO:0010628	GO:0019354	GO:0032465	GO:0042549	GO:0045037	GO:0045038	GO:0070828	GO:0071494	GO:0090344
Ca_linc_0036	GO:0006952	GO:0006955	GO:0009107	GO:0009249	GO:0031425	GO:0042391	GO:0045037	GO:0045727
Ca_linc_0037	GO:1900458	GO:2000306
Ca_linc_0038	GO:0006544	GO:0006563	GO:0009653	GO:0009821	GO:0010208	GO:0016106	GO:0019323	GO:0019827	GO:0051762	GO:0051791	GO:0051792	GO:0080166
Ca_linc_0039	GO:0000027	GO:0000272	GO:0000914	GO:0001676	GO:0002213	GO:0006349	GO:0006814	GO:0006885	GO:0009718	GO:0009960	GO:0010050	GO:0010183	GO:0010628	GO:0016571	GO:0018874	GO:0035725	GO:0043153	GO:0048511	GO:0090502
Ca_linc_0040	GO:0000079	GO:0006357	GO:0009901	GO:0010152	GO:0010183	GO:0031930
Ca_linc_0041	GO:0006270	GO:0006275	GO:0006346	GO:0006821	GO:0007126	GO:0009567	GO:0010389	GO:0016458	GO:0031048	GO:0034765	GO:0034968	GO:0048446	GO:0048451	GO:0048453	GO:0051307	GO:1902476
Ca_linc_0042	GO:0000488	GO:0000489	GO:0006121	GO:0006464	GO:0006680	GO:0009311	GO:0016139	GO:0017183	GO:0030091	GO:0031468	GO:0042325	GO:0046477
Ca_linc_0043	GO:0005996	GO:0006098	GO:0006636	GO:0009229	GO:0009657	GO:0009939	GO:0010021	GO:0010236	GO:0015717	GO:0015995	GO:0019344	GO:0019676	GO:0019684	GO:0031407	GO:0032544	GO:0035436	GO:0036172	GO:0080055	GO:0090342	GO:1902039
Ca_linc_0044	GO:0006308	GO:0006900	GO:0009957	GO:0010026	GO:0010204	GO:0045165	GO:0046283	GO:0055074
Ca_linc_0045	GO:0006754	GO:0009408	GO:0009612	GO:0009637	GO:0009787	GO:0009788	GO:0009969	GO:0010155	GO:0010411	GO:0010500	GO:0016045	GO:0016485	GO:0030091	GO:0043085	GO:0046470	GO:0046520	GO:0048445	GO:0048462	GO:0050776	GO:0070084	GO:0071258
Ca_linc_0046	GO:0006083	GO:0006114	GO:0006788	GO:0009204	GO:0010024	GO:0010088	GO:0019310	GO:0031573	GO:0033314	GO:0044778	GO:0071470	GO:0071494
Ca_linc_0047	GO:0006437	GO:0008535	GO:0009423	GO:0009727	GO:0009920	GO:0035344	GO:0042726	GO:0070918	GO:0072661	GO:0098702	GO:0098710	GO:0098721
Ca_linc_0049	GO:0002084	GO:0018344	GO:0030259	GO:0034051	GO:0045926	GO:0048455	GO:0048564	GO:0048826	GO:0050829	GO:0051781	GO:0071333	GO:0098734
Ca_linc_0050	GO:0003006	GO:0006534	GO:0009742	GO:0010423	GO:0030433	GO:0071470	GO:0090610	GO:1901979
Ca_linc_0051	GO:0006474	GO:0006812	GO:0006813	GO:0006814	GO:0006885	GO:0007186	GO:0007188	GO:0009652	GO:0009750	GO:0010555	GO:0035725	GO:0042255	GO:1902600	GO:2000067	GO:2000280
Ca_linc_0052	GO:0000447	GO:0000461	GO:0006407	GO:0010226	GO:0019419	GO:0080120	GO:2000123
Ca_linc_0053	GO:0006642	GO:0006792	GO:0010438	GO:0015809	GO:0019563	GO:0046166	GO:0046785	GO:0046835	GO:0052096	GO:0089709	GO:1903352	GO:1990264
Ca_linc_0054	GO:0006642	GO:0009061	GO:0010305	GO:0010589	GO:0016075	GO:0019253	GO:0019563	GO:0031054	GO:0032504	GO:0035279	GO:0042177	GO:0046166
Ca_linc_0055	GO:0031054	GO:0035279	GO:0051307
Ca_linc_0056	GO:0009267
Ca_linc_0057	GO:0006816	GO:0007030	GO:0009294	GO:0009617	GO:0009736	GO:0016126	GO:0019745	GO:0030001	GO:0042546	GO:0048868	GO:0097502
Ca_linc_0058	GO:0006665	GO:0009690	GO:0030036
Ca_linc_0059	GO:0009594	GO:0015893	GO:0030974	GO:0034213	GO:0051180
Ca_linc_0060	GO:0006338	GO:0006506	GO:0006848	GO:0006869	GO:0006891	GO:0006906	GO:0007049	GO:0008202	GO:0009098	GO:0009567	GO:0009635	GO:0009772	GO:0009888	GO:0010102	GO:0010152	GO:0010351	GO:0010638	GO:0016255	GO:0016558	GO:0030198	GO:0030242	GO:0032502	GO:0032957	GO:0033044	GO:0040029	GO:0042026	GO:0042732	GO:0045736	GO:0046855	GO:0048034	GO:0048573	GO:0051028	GO:0051171	GO:0051292	GO:0051928	GO:1901475
Ca_linc_0061	GO:0006333	GO:0006349	GO:0007267	GO:0009687	GO:0009960	GO:0010067	GO:0010268	GO:0032957	GO:0033169	GO:0035067	GO:0045727	GO:0046345	GO:0048016	GO:0048838
Ca_linc_0062	GO:0006617	GO:0051641
Ca_linc_0063	GO:0019464	GO:0080111
Ca_linc_0064	GO:0000478	GO:0006778	GO:0006839	GO:0006897	GO:0015893	GO:0018105	GO:0030974	GO:0048268	GO:0048868	GO:0051180	GO:0051510
Ca_linc_0065	GO:0031508	GO:0032776	GO:0042450	GO:0046294	GO:0051973	GO:0080121	GO:0090309
Ca_linc_0066	GO:0006725	GO:0071076
Ca_linc_0067	GO:0000082	GO:0000381	GO:0000389	GO:0010235	GO:0038032	GO:0043966	GO:0045292	GO:1901918
Ca_linc_0069	GO:0006624	GO:0006814	GO:0006885	GO:0007049	GO:0008356	GO:0009786	GO:0009866	GO:0010366	GO:0010374	GO:0016051	GO:0019295	GO:0033384	GO:0042343	GO:0045337	GO:0045489	GO:0071456	GO:0090063	GO:0098542
Ca_linc_0070	GO:0000023	GO:0000096	GO:0000226	GO:0000911	GO:0005975	GO:0005982	GO:0005991	GO:0006098	GO:0006546	GO:0006636	GO:0006733	GO:0006766	GO:0008652	GO:0009069	GO:0009072	GO:0009073	GO:0009106	GO:0009108	GO:0009117	GO:0009616	GO:0009620	GO:0009630	GO:0009691	GO:0009695	GO:0009965	GO:0010050	GO:0010228	GO:0010267	GO:0010304	GO:0015995	GO:0016926	GO:0019252	GO:0019344	GO:0019464	GO:0019748	GO:0030154	GO:0035196	GO:0043085	GO:0044272	GO:0046686	GO:0050665
Ca_linc_0071	GO:0010444	GO:0045694
Ca_linc_0072	GO:0000079	GO:0000724	GO:0007049	GO:0007623	GO:0008272	GO:0009684	GO:0009741	GO:0009751	GO:0009753	GO:0010072	GO:0015886	GO:0017004	GO:0019344	GO:0019761	GO:0030003	GO:0034605	GO:0048573	GO:0051301	GO:0051726	GO:0070838	GO:0071497	GO:1902358
Ca_linc_0073	GO:0000381	GO:0006397	GO:0006417	GO:0006511	GO:0006730	GO:0009817	GO:0009992	GO:0010264	GO:0010449	GO:0022904	GO:0034219	GO:0034220	GO:0043248	GO:0043484	GO:0046713	GO:0046901	GO:0051603	GO:0051645	GO:0051646	GO:0051788	GO:0060151	GO:0080029	GO:0080129
Ca_linc_0075	GO:0000165	GO:0000956	GO:0002237	GO:0006351	GO:0006487	GO:0006807	GO:0006826	GO:0006863	GO:0007623	GO:0008152	GO:0008284	GO:0008643	GO:0009585	GO:0009595	GO:0009630	GO:0009639	GO:0009697	GO:0009751	GO:0009862	GO:0010017	GO:0010106	GO:0010167	GO:0010218	GO:0010310	GO:0015706	GO:0016045	GO:0031347	GO:0031348	GO:0034976	GO:0042753	GO:0043069	GO:0043900	GO:0045892	GO:0050776	GO:0098656
Ca_linc_0076	GO:0000966	GO:0006091	GO:0006176	GO:0006354	GO:0006464	GO:0006535	GO:0006646	GO:0008654	GO:0009767	GO:0009768	GO:0031540	GO:0035494	GO:0042787	GO:0048442	GO:0048829
Ca_linc_0077	GO:0010777	GO:0018108	GO:0045143	GO:0060771	GO:0060774
Ca_linc_0079	GO:0006482	GO:0006817	GO:0009741	GO:0010082	GO:0016125	GO:0019287	GO:0030497	GO:0031537	GO:0042761	GO:0045036	GO:0046208	GO:0048364	GO:0048519	GO:0048831	GO:0050790	GO:0071215	GO:0071368	GO:0080113	GO:1901684
Ca_linc_0080	GO:1900458	GO:2000306
Ca_linc_0081	GO:0000373	GO:0000467	GO:0000966	GO:0006189	GO:0006474	GO:0006754	GO:0006783	GO:0006790	GO:0007126	GO:0007346	GO:0010225	GO:0010374	GO:0032543	GO:0034089	GO:0034427	GO:0034475	GO:0043928	GO:0046854	GO:0048522	GO:0050821	GO:0071034	GO:0071035	GO:0071038	GO:0071049	GO:0071051	GO:0080147	GO:1900865	GO:1902171
Ca_linc_0082	GO:0009624	GO:0010119	GO:0019761	GO:0042128	GO:0045454	GO:0046685	GO:0048573	GO:0048653	GO:0080168
Ca_linc_0083	GO:0006073	GO:0006642	GO:0006813	GO:0046166	GO:0071805
Ca_linc_0084	GO:0006624	GO:0009737	GO:0009819	GO:0009938	GO:0010029	GO:0010143	GO:0010187	GO:0010325	GO:0016311	GO:0032880	GO:0034440	GO:0042176	GO:0045851	GO:0048444	GO:0080027	GO:2000033	GO:2000377
Ca_linc_0085	GO:0001731	GO:0006474	GO:0006520	GO:0006535	GO:0006559	GO:0006816	GO:0006833	GO:0006874	GO:0009567	GO:0009611	GO:0009767	GO:0009853	GO:0015700	GO:0019430	GO:0030003	GO:0070417	GO:0071215	GO:0071230	GO:0071260	GO:0071311	GO:0071457	GO:0071472	GO:0071484	GO:0071486	GO:0071493	GO:0080170
Ca_linc_0086	GO:0000024	GO:0006121	GO:0006360	GO:0009964	GO:0032446	GO:0040020	GO:0050983
Ca_linc_0087	GO:0006302	GO:0006310	GO:0006312	GO:0006557	GO:0006569	GO:0006597	GO:0006907	GO:0007126	GO:0007129	GO:0007219	GO:0008295	GO:0009093	GO:0009560	GO:0009610	GO:0009638	GO:0009826	GO:0009903	GO:0009904	GO:0009933	GO:0010114	GO:0010119	GO:0010155	GO:0010218	GO:0010332	GO:0010362	GO:0010564	GO:0016127	GO:0016485	GO:0016556	GO:0016567	GO:0018279	GO:0019344	GO:0019915	GO:0032204	GO:0034434	GO:0042138	GO:0043085	GO:0043247	GO:0045132	GO:0046482	GO:0048513	GO:0050826	GO:0051707
Ca_linc_0088	GO:0002215	GO:0006542	GO:0009399	GO:0010018	GO:0010266	GO:0010311	GO:0030497	GO:0042761	GO:0048829	GO:0070417	GO:0071722	GO:0080147
Ca_linc_0089	GO:0002215	GO:0006542	GO:0009399	GO:0010018	GO:0010266	GO:0010311	GO:0030497	GO:0042761	GO:0048829	GO:0070417	GO:0071722	GO:0080147
Ca_linc_0091	GO:0000162	GO:0006002	GO:0006084	GO:0006107	GO:0006108	GO:0006520	GO:0006564	GO:0006567	GO:0006633	GO:0006807	GO:0008202	GO:0009058	GO:0009102	GO:0009561	GO:0009991	GO:0010189	GO:0016126	GO:0016132	GO:0016925	GO:0042343	GO:0048653	GO:0070676	GO:0071456
Ca_linc_0092	GO:0015680	GO:0046208
Ca_linc_0093	GO:0010608	GO:0010629	GO:0043693	GO:0045022	GO:1990067
Ca_linc_0095	GO:0006612	GO:0006751	GO:0006979	GO:0009062	GO:0009611	GO:0009625	GO:0009686	GO:0009694	GO:0009740	GO:0009863	GO:0009911	GO:0010043	GO:0010119	GO:0010234	GO:0010363	GO:0015690	GO:0022900	GO:0031408	GO:0042343	GO:0048573	GO:0071281	GO:0098542
Ca_linc_0096	GO:0000024	GO:0006482	GO:0006501	GO:0009314	GO:0010070	GO:0018171	GO:0032446	GO:0034727	GO:0044805	GO:0050983	GO:0061014	GO:0070483	GO:2000035
Ca_linc_0097	GO:0006811	GO:0006873	GO:0009606	GO:0009805	GO:0009835	GO:0009934	GO:0009992	GO:0010223	GO:0010359	GO:0015700	GO:0034220	GO:0046685	GO:0080160	GO:0080170
Ca_linc_0099	GO:0010069	GO:0010424	GO:0010508	GO:0055129	GO:0090116
Ca_linc_0100	GO:0006278	GO:0006559	GO:0006598	GO:0006979	GO:0007219	GO:0008202	GO:0009611	GO:0009694	GO:0009698	GO:0009699	GO:0009800	GO:0009819	GO:0009850	GO:0009910	GO:0010022	GO:0010051	GO:0010112	GO:0010264	GO:0016571	GO:0019722	GO:0042398	GO:0044262	GO:0046244	GO:0046274	GO:0070734	GO:0071897
Ca_linc_0102	GO:0000160	GO:0000272	GO:0001708	GO:0005982	GO:0006066	GO:0006152	GO:0007389	GO:0008361	GO:0010015	GO:0010075	GO:0010338	GO:0010589	GO:0015690	GO:0016998	GO:0034605	GO:0034620	GO:0035265	GO:0040009	GO:0042343	GO:0044550	GO:0046622	GO:0048437	GO:0070919	GO:0071281	GO:0071456
Ca_linc_0103	GO:0006624	GO:0010037	GO:0010214	GO:0012501	GO:0042545	GO:0045490	GO:0048608	GO:2000038	GO:2000122
Ca_linc_0105	GO:0000387	GO:0006338	GO:0006734	GO:0006739	GO:0006878	GO:0008615	GO:0009642	GO:0009765	GO:0010223	GO:0010405	GO:0015996	GO:0018258	GO:0019761	GO:0035825	GO:0042817	GO:0045037	GO:0045962	GO:0051026	GO:0055069	GO:0072511	GO:1901601
Ca_linc_0106	GO:0006694	GO:0010231	GO:0015717	GO:0048869
Ca_linc_0107	GO:0006479	GO:0031507	GO:0045787	GO:1902456
Ca_linc_0108	GO:0006624	GO:0010037	GO:0010214	GO:0012501	GO:0042545	GO:0045490	GO:0048608	GO:2000038	GO:2000122
Ca_linc_0110	GO:0000278	GO:0000462	GO:0001778	GO:0006072	GO:0007267	GO:0010107	GO:0010222	GO:0010227	GO:0010588	GO:0015846	GO:0016444	GO:0016569	GO:0019307	GO:0030308	GO:0034765	GO:0042177	GO:0045595	GO:0046168	GO:0046520	GO:0046786	GO:0048522	GO:0048589	GO:0048766	GO:0070921	GO:0080188	GO:0090333	GO:1902047
Ca_linc_0111	GO:0005987	GO:0006218	GO:0007338	GO:0009827	GO:0009860	GO:0015749	GO:0015789	GO:0033386	GO:0034219	GO:0035349	GO:0042545	GO:0043086	GO:0045490	GO:0045697	GO:0046713	GO:0050829	GO:0051453	GO:1901535	GO:1903070	GO:1903857	GO:1990569
Ca_linc_0112	GO:0000028	GO:0000278	GO:0000724	GO:0000902	GO:0001666	GO:0006007	GO:0006261	GO:0006270	GO:0006271	GO:0006275	GO:0006306	GO:0006569	GO:0006626	GO:0006833	GO:0006904	GO:0006972	GO:0006995	GO:0007033	GO:0009266	GO:0009306	GO:0009560	GO:0009595	GO:0009684	GO:0009853	GO:0016049	GO:0016444	GO:0016568	GO:0017038	GO:0017157	GO:0030003	GO:0031047	GO:0031347	GO:0032482	GO:0042732	GO:0043687	GO:0043900	GO:0045087	GO:0048193	GO:0051726	GO:0051788	GO:0070838	GO:0071897	GO:0080129
Ca_linc_0113	GO:0000966	GO:0006148	GO:0007004	GO:0010225	GO:0018022	GO:0050000	GO:0052865	GO:0090506	GO:2000032
Ca_linc_0114	GO:1900458	GO:2000306
Ca_linc_0115	GO:0002237	GO:0006071	GO:0006430	GO:0006629	GO:0006952	GO:0006968	GO:0007165	GO:0009723	GO:0009791	GO:0035865	GO:0048528	GO:0071456
Ca_linc_0116	GO:0006435	GO:0006487	GO:0006631	GO:0009225	GO:0009615	GO:0009690	GO:0010345	GO:0010498	GO:0016567	GO:0019853	GO:0036290	GO:0051782	GO:0080060
Ca_linc_0119	GO:1900458	GO:2000306
Ca_linc_0120	GO:0000389	GO:0009156	GO:0009968	GO:0010342	GO:0015684	GO:0051512	GO:0070125	GO:0080090	GO:0080091
Ca_linc_0121	GO:0000079	GO:0001708	GO:0006013	GO:0006298	GO:0006334	GO:0006468	GO:0009838	GO:0009880	GO:0010078	GO:0010322	GO:0010411	GO:0010440	GO:0015996	GO:0040029	GO:0044238	GO:0045727	GO:0045736	GO:0048768	GO:0061077	GO:0090421	GO:1902395
Ca_linc_0122	GO:0000278	GO:0001708	GO:0006298	GO:0006302	GO:0006312	GO:0006397	GO:0006417	GO:0006777	GO:0008380	GO:0009911	GO:0010154	GO:0010189	GO:0010440	GO:0010564	GO:0016444	GO:0016568	GO:0045736	GO:0051726	GO:0071472
Ca_linc_0125	GO:0000966	GO:0006552	GO:0006593	GO:0009083	GO:0009753	GO:0010029	GO:0010105	GO:0010260	GO:0010271	GO:0018106	GO:0031537	GO:0032482	GO:0034757	GO:0040034	GO:0042538	GO:0045036	GO:0048509	GO:0048831	GO:0070417	GO:0071215	GO:0080117	GO:0090213	GO:1902476	GO:1903506
Ca_linc_0127	GO:0000302	GO:0000398	GO:0006091	GO:0006098	GO:0006406	GO:0006573	GO:0006855	GO:0007021	GO:0007155	GO:0009409	GO:0009567	GO:0009855	GO:0009886	GO:0009944	GO:0010014	GO:0010073	GO:0010074	GO:0010082	GO:0015914	GO:0016570	GO:0016998	GO:0042776	GO:0045010	GO:0048449	GO:0048481	GO:0048507	GO:0048765
Ca_linc_0128	GO:0000244	GO:0006011	GO:0006020	GO:0006086	GO:0006105	GO:0006287	GO:0006540	GO:0006593	GO:0007202	GO:0009083	GO:0009448	GO:0009450	GO:0009629	GO:0009865	GO:0010033	GO:0010038	GO:0010271	GO:0019484	GO:0032960	GO:0034757	GO:0035281	GO:0045004	GO:0048867	GO:0052324	GO:0071901	GO:0090213
Ca_linc_0129	GO:0003006	GO:0006007	GO:0006811	GO:0006820	GO:0006857	GO:0006862	GO:0007018	GO:0009791	GO:0010426	GO:0015693	GO:0015696	GO:0015802	GO:0030581	GO:0033466	GO:0034605	GO:0043269	GO:0048316	GO:0055072	GO:0055085	GO:0080034
Ca_linc_0130	GO:0009809	GO:0042391	GO:0048446	GO:0071805
Ca_linc_0131	GO:0000050	GO:0000271	GO:0000398	GO:0006164	GO:0006488	GO:0006520	GO:0006661	GO:0006913	GO:0007010	GO:0007155	GO:0008380	GO:0009082	GO:0009097	GO:0009099	GO:0009825	GO:0009855	GO:0009887	GO:0009888	GO:0009932	GO:0010051	GO:0010073	GO:0010078	GO:0010182	GO:0010479	GO:0010498	GO:0010638	GO:0010817	GO:0016569	GO:0016926	GO:0030036	GO:0031047	GO:0031146	GO:0033044	GO:0042450	GO:0043481	GO:0045010	GO:0048439	GO:0048481	GO:0048513	GO:0048519	GO:0050665	GO:0051016
Ca_linc_0132	GO:0006812	GO:0006813	GO:0006814	GO:0006865	GO:0006885	GO:0007568	GO:0009718	GO:0009813	GO:0009866	GO:0009867	GO:0010067	GO:0010087	GO:0015824	GO:0016036	GO:0035725	GO:0048263	GO:0052696	GO:0090501	GO:0090502	GO:1902600
Ca_linc_0133	GO:0000059	GO:0000469	GO:0002183	GO:0006427	GO:0006432	GO:0006488	GO:0006820	GO:0006862	GO:0006865	GO:0006995	GO:0007010	GO:0007155	GO:0007568	GO:0009611	GO:0009640	GO:0009718	GO:0009741	GO:0009855	GO:0009867	GO:0009880	GO:0009887	GO:0009909	GO:0009933	GO:0009944	GO:0010051	GO:0010072	GO:0010073	GO:0010087	GO:0010154	GO:0010182	GO:0010388	GO:0010431	GO:0010479	GO:0010498	GO:0010564	GO:0015684	GO:0015696	GO:0015802	GO:0015824	GO:0016036	GO:0016567	GO:0019915	GO:0031146	GO:0034968	GO:0043269	GO:0045010	GO:0045595	GO:0048263	GO:0048367
Ca_linc_0134	GO:0000050	GO:0006164	GO:0006261	GO:0006333	GO:0006476	GO:0006520	GO:0006805	GO:0006858	GO:0006949	GO:0007264	GO:0009610	GO:0009616	GO:0009737	GO:0009788	GO:0009828	GO:0009831	GO:0009934	GO:0010029	GO:0010038	GO:0010089	GO:0010222	GO:0010495	GO:0010508	GO:0010588	GO:0010623	GO:0015675	GO:0015908	GO:0016444	GO:0016458	GO:0016569	GO:0018342	GO:0019048	GO:0035444	GO:0042127	GO:0042178	GO:0042450	GO:0042820	GO:0042821	GO:0046512	GO:0046680	GO:0048102	GO:0051225	GO:0051513	GO:0080051
Ca_linc_0135	GO:0010362	GO:0046512
Ca_linc_0137	GO:0009624	GO:0010119	GO:0019761	GO:0042128	GO:0045454	GO:0046685	GO:0048573	GO:0048653	GO:0080168
Ca_linc_0138	GO:1900458	GO:2000306
Ca_linc_0139	GO:0006106	GO:0006346	GO:0006811	GO:0006857	GO:0006873	GO:0006970	GO:0009414	GO:0009651	GO:0009658	GO:0009686	GO:0009737	GO:0009739	GO:0009740	GO:0009845	GO:0009933	GO:0009992	GO:0010162	GO:0010182	GO:0010187	GO:0015700	GO:0016246	GO:0018345	GO:0019915	GO:0030036	GO:0030048	GO:0031048	GO:0034220	GO:0034605	GO:0045893	GO:0046685	GO:0048316	GO:0050826	GO:0051567	GO:0071588	GO:0080160	GO:0080170	GO:0098656
Ca_linc_0140	GO:0048544
Ca_linc_0142	GO:0006474	GO:0006812	GO:0006813	GO:0006814	GO:0006885	GO:0007186	GO:0007188	GO:0009652	GO:0009750	GO:0010555	GO:0035725	GO:0042255	GO:1902600	GO:2000067	GO:2000280
Ca_linc_0143	GO:0006816	GO:0007030	GO:0009294	GO:0009612	GO:0009617	GO:0009736	GO:0019722	GO:0042546	GO:0097502
Ca_linc_0144	GO:0009607	GO:0045333
Ca_linc_0145	GO:0000028	GO:0000160	GO:0001666	GO:0001708	GO:0006855	GO:0010036	GO:0010155	GO:0010286	GO:0010338	GO:0010589	GO:0015690	GO:0032956	GO:0034605	GO:0034620	GO:0035265	GO:0040009	GO:0045893	GO:0046622	GO:0048437	GO:0052541	GO:0071456
Ca_linc_0146	GO:0007021	GO:0033356	GO:0043693	GO:0071669	GO:0080144
Ca_linc_0147	GO:0009647	GO:0010239	GO:0016180	GO:0071482
Ca_linc_0148	GO:0002143	GO:0006014	GO:0006289	GO:0006474	GO:0006913	GO:0009082	GO:0009097	GO:0009099	GO:0010229	GO:0018192	GO:0032957	GO:0035265	GO:0042127	GO:0048827	GO:0051701	GO:0051726	GO:0052746	GO:0071248	GO:0071480	GO:1902448
Ca_linc_0149	GO:0007141
Ca_linc_0150	GO:0000122	GO:0000184	GO:0006334	GO:0007584	GO:0008612	GO:0009560	GO:0009688	GO:0009743	GO:0009744	GO:0010070	GO:0010105	GO:0010182	GO:0010252	GO:0015743	GO:0016458	GO:0030163	GO:0031935	GO:0045814	GO:0046855	GO:0046856	GO:0048510	GO:0048511	GO:0050983	GO:0051028	GO:0070125	GO:0071281	GO:0090332	GO:2000035	GO:2000069
Ca_linc_0151	GO:0006505	GO:0009607	GO:0010483	GO:0030581	GO:0080034
Ca_linc_0152	GO:0001666	GO:0007033	GO:0007154	GO:0009073	GO:0009247	GO:0009553	GO:0009791	GO:0009910	GO:0010022	GO:0016226	GO:0016571	GO:0019243	GO:0030243	GO:0042631	GO:0045454	GO:0046208	GO:0046244	GO:0048367	GO:0051604	GO:0070734
Ca_linc_0154	GO:0000165	GO:0000272	GO:0000741	GO:0002084	GO:0002237	GO:0002679	GO:0006032	GO:0006464	GO:0006473	GO:0006612	GO:0006631	GO:0006885	GO:0009581	GO:0009595	GO:0009626	GO:0009646	GO:0009697	GO:0009723	GO:0009862	GO:0009863	GO:0009867	GO:0009871	GO:0009913	GO:0010107	GO:0010197	GO:0010260	GO:0010288	GO:0010310	GO:0010351	GO:0010363	GO:0016998	GO:0030968	GO:0031348	GO:0031408	GO:0031640	GO:0042742	GO:0043069	GO:0043900	GO:0046785	GO:0048467	GO:0048497	GO:0050793	GO:0050832	GO:0051607	GO:0051707	GO:0055075	GO:0071365	GO:0071456	GO:0090333
Ca_linc_0155	GO:0000272	GO:0001676	GO:0006032	GO:0006338	GO:0006346	GO:0006511	GO:0006631	GO:0007155	GO:0007267	GO:0009062	GO:0009435	GO:0009616	GO:0009642	GO:0009651	GO:0009749	GO:0009817	GO:0010150	GO:0010197	GO:0010267	GO:0016570	GO:0016926	GO:0019953	GO:0031047	GO:0031048	GO:0031408	GO:0042631	GO:0043087	GO:0045010	GO:0048449	GO:0050665	GO:0051707	GO:0055114	GO:0061025	GO:0080129
Ca_linc_0156	GO:0007023
Ca_linc_0158	GO:0000103	GO:0000902	GO:0001708	GO:0006605	GO:0006623	GO:0006672	GO:0006744	GO:0006890	GO:0006891	GO:0007030	GO:0007033	GO:0007275	GO:0008299	GO:0009611	GO:0009765	GO:0009911	GO:0009957	GO:0010091	GO:0010215	GO:0015739	GO:0015780	GO:0016049	GO:0016197	GO:0031122	GO:0032482	GO:0042147	GO:0048193	GO:0048232	GO:0048280	GO:0048437	GO:0070814	GO:0090481
Ca_linc_0159	GO:1900458	GO:2000306
Ca_linc_0160	GO:0006662	GO:0016236	GO:0017148	GO:0031640
Ca_linc_0161	GO:0002237	GO:0002679	GO:0006002	GO:0006096	GO:0006629	GO:0008219	GO:0008284	GO:0009595	GO:0009626	GO:0009646	GO:0009863	GO:0010053	GO:0010310	GO:0010413	GO:0016042	GO:0031408	GO:0043069	GO:0043900	GO:0045492	GO:0048507	GO:0051607	GO:0051707	GO:0071456
Ca_linc_0162	GO:0043182
Ca_linc_0163	GO:0009270	GO:0010405	GO:0018258	GO:0050891
Ca_linc_0164	GO:0001666	GO:0005986	GO:0006887	GO:0006906	GO:0009809	GO:0009954	GO:0016114	GO:0018108	GO:0019375	GO:0030968	GO:0032259	GO:0043693	GO:0048278	GO:0048441	GO:0048446
Ca_linc_0165	GO:0006073	GO:0006642	GO:0006813	GO:0046166	GO:0071805
Ca_linc_0166	GO:1900458	GO:2000306
Ca_linc_0167	GO:0006357	GO:0006465	GO:0006473	GO:0006505	GO:0007020	GO:0007346	GO:0009435	GO:0009817	GO:0009901	GO:0009913	GO:0010047	GO:0010417	GO:0016051	GO:0043248	GO:0048467	GO:0048497	GO:0071365
Ca_linc_0168	GO:0000278	GO:0006302	GO:0006310	GO:0006312	GO:0006351	GO:0006396	GO:0006465	GO:0007126	GO:0009269	GO:0009788	GO:0009791	GO:0010332	GO:0010564	GO:0016127	GO:0032204	GO:0034434	GO:0043068	GO:0043247	GO:0043481	GO:0048440	GO:0051607	GO:1990064
Ca_linc_0169	GO:0048544
Ca_linc_0170	GO:0000902	GO:0000956	GO:0006114	GO:0006261	GO:0006487	GO:0006821	GO:0007020	GO:0009062	GO:0010088	GO:0016311	GO:0016925	GO:0031573	GO:0033314	GO:0034765	GO:0034975	GO:0044778	GO:0045597	GO:0048367	GO:0080147	GO:1902476
Ca_linc_0171	GO:0000045	GO:0006623	GO:0006816	GO:0006825	GO:0006882	GO:0006914	GO:0006995	GO:0009165	GO:0009451	GO:0009624	GO:0009755	GO:0009846	GO:0010043	GO:0010273	GO:0010310	GO:0010337	GO:0016192	GO:0032258	GO:0044804	GO:0045324	GO:0046688	GO:0052541	GO:0052546	GO:1902600
Ca_linc_0172	GO:0005985	GO:0006338	GO:0010020	GO:0015693	GO:0015770	GO:0016180	GO:0040029	GO:0044262	GO:0045727	GO:0055085	GO:0080156
Ca_linc_0174	GO:0000079	GO:0000724	GO:0007049	GO:0010306	GO:0010405	GO:0015886	GO:0017004	GO:0018258	GO:0042546	GO:0051028	GO:0071806
Ca_linc_0175	GO:0006432	GO:0009435	GO:0010444	GO:0034213
Ca_linc_0176	GO:0006148	GO:0006154	GO:0007004	GO:0007338	GO:0018022	GO:0019918	GO:0048240	GO:0050000	GO:0052865	GO:0090506	GO:2000008	GO:2000032
Ca_linc_0177	GO:0006071	GO:0015783	GO:0015786	GO:0040034	GO:0072334	GO:0090213	GO:0090480
Ca_linc_0178	GO:0010086	GO:0071586
Ca_linc_0179	GO:0048544
Ca_linc_0180	GO:0006352	GO:0006636	GO:0006655	GO:0006833	GO:0006865	GO:0007018	GO:0009555	GO:0009627	GO:0009697	GO:0009750	GO:0010027	GO:0015995	GO:0016117	GO:0016126	GO:0019288	GO:0019745	GO:0032774	GO:0071461	GO:0071482	GO:0080005	GO:1902184	GO:1903506	GO:2001141
Ca_linc_0181	GO:0000002	GO:0000278	GO:0000710	GO:0000724	GO:0006261	GO:0006275	GO:0006298	GO:0006306	GO:0006342	GO:0006414	GO:0007131	GO:0009081	GO:0009097	GO:0009098	GO:0009099	GO:0009411	GO:0009750	GO:0009887	GO:0016444	GO:0016568	GO:0016572	GO:0030154	GO:0031047	GO:0032042	GO:0043570	GO:0043687	GO:0045910	GO:0051726	GO:0071669
Ca_linc_0182	GO:0000272	GO:0000902	GO:0000956	GO:0001666	GO:0006032	GO:0006417	GO:0006633	GO:0006897	GO:0009642	GO:0009887	GO:0009888	GO:0009992	GO:0010224	GO:0010638	GO:0016049	GO:0016926	GO:0033044	GO:0034220	GO:0042631	GO:0044036	GO:0050665	GO:0051171	GO:0051292	GO:0051928	GO:0055065	GO:0055114
Ca_linc_0183	GO:0000467	GO:0010189	GO:0010200	GO:0010623	GO:0030242	GO:0034427	GO:0034475	GO:0043928	GO:0071034	GO:0071035	GO:0071038	GO:0071049	GO:0071051	GO:0071289	GO:0071577
Ca_linc_0184	GO:0007166	GO:0009202
Ca_linc_0185	GO:1900458	GO:2000306
Ca_linc_0186	GO:0009962	GO:0010322	GO:0048462	GO:0072334	GO:0080126	GO:0090421	GO:1902395	GO:2000029
Ca_linc_0187	GO:0005985	GO:0006430	GO:0006566	GO:0006820	GO:0006862	GO:0007010	GO:0009097	GO:0009165	GO:0009740	GO:0010223	GO:0010388	GO:0010466	GO:0010498	GO:0015696	GO:0015770	GO:0015802	GO:0016121	GO:0016124	GO:0016311	GO:0043091	GO:0043269	GO:0044283	GO:0051938	GO:0089711	GO:1903401
Ca_linc_0188	GO:0032956	GO:0045931
Ca_linc_0189	GO:0009594	GO:0010426	GO:0015680	GO:0015893	GO:0030974	GO:0033466	GO:0034213	GO:0051180
Ca_linc_0190	GO:0000271	GO:0006091	GO:0006176	GO:0006354	GO:0006486	GO:0006625	GO:0006635	GO:0006857	GO:0007067	GO:0009825	GO:0009832	GO:0009932	GO:0009965	GO:0009969	GO:0010016	GO:0010411	GO:0010817	GO:0016049	GO:0016558	GO:0019684	GO:0019761	GO:0030243	GO:0042128	GO:0043481	GO:0048767	GO:1902600
Ca_linc_0191	GO:0001522	GO:0006352	GO:0009886	GO:0016246	GO:0016569	GO:0030163	GO:0048519	GO:0071483	GO:0080001	GO:2001141
Ca_linc_0192	GO:0006066	GO:0006207	GO:0006221	GO:0006272	GO:0042276	GO:0046939	GO:0051090
Ca_linc_0193	GO:0000028	GO:0000160	GO:0009165	GO:0009735	GO:0009736	GO:0009739	GO:0010036	GO:0010235	GO:0015690	GO:0032956	GO:0045087	GO:0052541	GO:0052546	GO:1903415
Ca_linc_0195	GO:0006527	GO:0009446	GO:0010362	GO:0010480	GO:0010585	GO:0015717	GO:0018279	GO:0034756	GO:0046512
Ca_linc_0196	GO:0006333	GO:0007015	GO:0007021	GO:0010197	GO:0030036	GO:0031567	GO:0032482	GO:0051016	GO:0051693
Ca_linc_0198	GO:0009956	GO:0010109	GO:0010148	GO:0017038	GO:0032774	GO:0051245	GO:0071370	GO:0071482	GO:0071483	GO:0072660	GO:0072661	GO:0090351
Ca_linc_0199	GO:1900458	GO:2000306
Ca_linc_0201	GO:1900458	GO:2000306
Ca_linc_0202	GO:0003006	GO:0006007	GO:0006811	GO:0006820	GO:0006857	GO:0006862	GO:0007018	GO:0009791	GO:0010426	GO:0015693	GO:0015696	GO:0015802	GO:0030581	GO:0033466	GO:0034605	GO:0043269	GO:0048316	GO:0055072	GO:0055085	GO:0080034
Ca_linc_0203	GO:0009663
Ca_linc_0204	GO:0006744	GO:0009089	GO:0009115	GO:0009688	GO:0009742	GO:0009817	GO:0009851	GO:0010086	GO:0010089	GO:0010091	GO:0010224	GO:0010266	GO:0015810	GO:0015827	GO:0019877	GO:0042742	GO:0046256	GO:0046274	GO:0071281	GO:0071398	GO:0071732	GO:0080056	GO:0080057	GO:0080187	GO:1901430
Ca_linc_0205	GO:0001709	GO:0006334	GO:0006364	GO:0006402	GO:0006471	GO:0007017	GO:0009637	GO:0009744	GO:0010114	GO:0010155	GO:0010218	GO:0010270	GO:0016075	GO:0018206	GO:0031365	GO:0043686	GO:0048826	GO:0071486	GO:0071492	GO:0090501	GO:0090503
Ca_linc_0206	GO:0005985	GO:0006094	GO:0006566	GO:0007010	GO:0009097	GO:0009620	GO:0009695	GO:0010466	GO:0010498	GO:0015770	GO:0016311	GO:0044283	GO:0080156	GO:0098655
Ca_linc_0207	GO:0000003	GO:0006075	GO:0008360	GO:0009094	GO:0009294	GO:0009870	GO:0016024	GO:0019408	GO:0019745	GO:0043693	GO:0052542	GO:0052543	GO:0052544	GO:0097502	GO:0098655
Ca_linc_0208	GO:0006812	GO:0006813	GO:0006814	GO:0006863	GO:0006885	GO:0007186	GO:0007188	GO:0009617	GO:0009630	GO:0009652	GO:0009723	GO:0009744	GO:0009749	GO:0009750	GO:0010555	GO:0035725	GO:0048364	GO:0048451	GO:0048453	GO:1902600	GO:2000067	GO:2000280
Ca_linc_0209	GO:0000727	GO:0001887	GO:0005996	GO:0006021	GO:0006267	GO:0006279	GO:0009432	GO:0010207	GO:0015851	GO:0031938	GO:0033384	GO:0033386	GO:0034635	GO:0035970	GO:0043100	GO:0045337	GO:0070475	GO:0080055	GO:1900087	GO:1901401	GO:1902977
Ca_linc_0210	GO:0000079	GO:0006357	GO:0009901	GO:0010152	GO:0010183	GO:0031930
Ca_linc_0211	GO:0006075	GO:0008356	GO:0010048	GO:0010215	GO:0019432	GO:0022900	GO:0031146	GO:0040020	GO:0044206	GO:0044211	GO:0048229	GO:0055081	GO:0080187	GO:1901642
Ca_linc_0213	GO:0006561	GO:0006625	GO:0006783	GO:0007000	GO:0009965	GO:0010199	GO:0015931	GO:0044262	GO:0046909	GO:0055129
Ca_linc_0214	GO:0006567	GO:0006968	GO:0009969	GO:0010380	GO:0010411	GO:0015749	GO:0031537	GO:0044283	GO:0071368	GO:0071702	GO:0080113	GO:1901430
Ca_linc_0215	GO:0006642	GO:0007263	GO:0009901	GO:0010152	GO:0030001	GO:0046166
Ca_linc_0216	GO:0000079	GO:0003333	GO:0006260	GO:0006270	GO:0006275	GO:0006306	GO:0008283	GO:0009062	GO:0009830	GO:0009901	GO:0010047	GO:0010103	GO:0010389	GO:0010583	GO:0016458	GO:0016572	GO:0034968	GO:0042127	GO:0048235	GO:0051567	GO:0051726
Ca_linc_0217	GO:0006072	GO:0006778	GO:0010107	GO:0010188	GO:0019563	GO:0019919	GO:0034968	GO:0034969	GO:0042547	GO:2000072
Ca_linc_0218	GO:0000184	GO:0006573	GO:0006605	GO:0010189	GO:0016050	GO:0019450	GO:0032543	GO:0071452	GO:2000034
Ca_linc_0219	GO:0000070	GO:0002540	GO:0006310	GO:0006887	GO:0006904	GO:0006913	GO:0007018	GO:0007064	GO:0007067	GO:0007186	GO:0007188	GO:0008153	GO:0009615	GO:0009627	GO:0009697	GO:0009699	GO:0009971	GO:0010389	GO:0010555	GO:0015785	GO:0015810	GO:0015827	GO:0016197	GO:0016570	GO:0030163	GO:0043266	GO:0048449	GO:0048527	GO:0051321	GO:0051365	GO:0051603	GO:0055075	GO:0060154	GO:0071433	GO:0080056	GO:0080057	GO:0090502	GO:2000067	GO:2000379
Ca_linc_0220	GO:1900458	GO:2000306
Ca_linc_0221	GO:0000467	GO:0005986	GO:0006289	GO:0006425	GO:0006559	GO:0006614	GO:0006617	GO:0006659	GO:0007205	GO:0009308	GO:0009699	GO:0009800	GO:0010112	GO:0010208	GO:0010413	GO:0010540	GO:0030148	GO:0030833	GO:0031053	GO:0034314	GO:0034427	GO:0034475	GO:0035278	GO:0042546	GO:0043928	GO:0044036	GO:0045088	GO:0045492	GO:0045848	GO:0046677	GO:0048759	GO:0050992	GO:0061136	GO:0070601	GO:0071034	GO:0071035	GO:0071038	GO:0071049	GO:0071051	GO:0080142	GO:0080165	GO:1901348
Ca_linc_0222	GO:0005987	GO:0006821	GO:0006884	GO:0009081	GO:0009240	GO:0009554	GO:0018206	GO:0030397	GO:0031365	GO:0033231	GO:0043686	GO:0048638	GO:0050992	GO:0071669	GO:0080140	GO:1902334	GO:1902347
Ca_linc_0223	GO:0006623	GO:0007275	GO:0045454	GO:0045892	GO:0048653	GO:0055114
Ca_linc_0224	GO:0001778	GO:0006661	GO:0006807	GO:0007264	GO:0008152	GO:0009647	GO:0015991	GO:0016180	GO:0017157	GO:0030163	GO:0031540	GO:0042753	GO:0045836	GO:0045927	GO:0048528	GO:0051321
Ca_linc_0225	GO:0006090	GO:0009081	GO:0030187	GO:0031937	GO:0034484	GO:0034755	GO:0046471	GO:0051292	GO:0070829
Ca_linc_0226	GO:0000303	GO:0000919	GO:0006109	GO:0010088	GO:0010201	GO:0010366	GO:0010951	GO:0019358	GO:0019760	GO:0030162	GO:0031468	GO:0033566	GO:0035542	GO:0042144	GO:0042814	GO:0048354	GO:0060918	GO:1901703
Ca_linc_0227	GO:0010100
Ca_linc_0228	GO:0006544	GO:0006563	GO:0009653	GO:0009821	GO:0010208	GO:0016106	GO:0019323	GO:0019827	GO:0051762	GO:0051791	GO:0051792	GO:0080166
Ca_linc_0229	GO:0000096	GO:0002098	GO:0006177	GO:0006413	GO:0006452	GO:0006529	GO:0006541	GO:0006546	GO:0006733	GO:0006766	GO:0006949	GO:0008612	GO:0008652	GO:0009072	GO:0009106	GO:0009108	GO:0009117	GO:0015994	GO:0019216	GO:0019748	GO:0031408	GO:0032447	GO:0034227	GO:0034969	GO:0044272	GO:0045901	GO:0045905	GO:0046482	GO:0051645	GO:0051646	GO:0060151
Ca_linc_0230	GO:0000288	GO:0001934	GO:0005513	GO:0006032	GO:0006367	GO:0006379	GO:0006807	GO:0009308	GO:0009312	GO:0009446	GO:0009807	GO:0009808	GO:0009832	GO:0009834	GO:0009938	GO:0010215	GO:0010413	GO:0010417	GO:0010998	GO:0030007	GO:0031123	GO:0031990	GO:0033388	GO:0033619	GO:0034314	GO:0034402	GO:0042539	GO:0042546	GO:0042868	GO:0044036	GO:0045948	GO:0051453	GO:0052386	GO:0060968	GO:0080029	GO:0090305	GO:0090408	GO:1990570
Ca_linc_0231	GO:0006091	GO:0006354	GO:0006897	GO:0009264	GO:0009767	GO:0009768	GO:0009772	GO:0010207	GO:0015979	GO:0018298	GO:0019684	GO:0022904	GO:0032456	GO:0034414	GO:0042780	GO:0045037	GO:0045333	GO:0051260
Ca_linc_0232	GO:0090435
Ca_linc_0233	GO:0000741	GO:0006312	GO:0006468	GO:0006855	GO:0009753	GO:0010029	GO:0010091	GO:0010193	GO:0010234	GO:0010260	GO:0010359	GO:0010388	GO:0015692	GO:0016132	GO:0019953	GO:0031540	GO:0045017	GO:0046865	GO:0050832	GO:0051604	GO:0080168	GO:0080181
Ca_linc_0234	GO:0006363	GO:0007021	GO:0009396	GO:0045723	GO:1901959
Ca_linc_0235	GO:0000028	GO:0045900	GO:0051928
Ca_linc_0236	GO:0006352	GO:0006366	GO:0006406	GO:0006655	GO:0007020	GO:0009933	GO:0010074	GO:0010143	GO:0010388	GO:0016311	GO:0016571	GO:0016579	GO:0042149	GO:0045454
Ca_linc_0238	GO:0001666	GO:0005986	GO:0009686	GO:0009809	GO:0009992	GO:0010606	GO:0016114	GO:0018108	GO:0019375	GO:0032259	GO:0033962	GO:0034220	GO:0043693	GO:0045487	GO:0048446
Ca_linc_0240	GO:0010493	GO:0033614	GO:0043157	GO:0046677	GO:0050992	GO:0060359	GO:1902171
Ca_linc_0241	GO:0000160	GO:0000467	GO:0000724	GO:0000741	GO:0006355	GO:0006406	GO:0006568	GO:0006606	GO:0006839	GO:0010074	GO:0010212	GO:0010351	GO:0010388	GO:0015858	GO:0015864	GO:0015893	GO:0016571	GO:0016579	GO:0018298	GO:0030422	GO:0030974	GO:0031123	GO:0031125	GO:0034427	GO:0034475	GO:0042868	GO:0043928	GO:0048589	GO:0051180	GO:0060968	GO:0071034	GO:0071035	GO:0071038	GO:0071049	GO:0071051	GO:1901642
Ca_linc_0242	GO:0000169	GO:0050691
Ca_linc_0243	GO:0002230	GO:0006555	GO:0009063	GO:0009150	GO:0009234	GO:0018315	GO:0033615	GO:0042550	GO:0052324	GO:0060867	GO:0090342	GO:1900057	GO:1902290	GO:2000692
Ca_linc_0244	GO:0001666	GO:0002215	GO:0006281	GO:0006508	GO:0010086	GO:0010507	GO:0015671	GO:0016075	GO:0016579	GO:0042391	GO:0043161	GO:0048522	GO:0048579	GO:0051205	GO:0061136	GO:0080056	GO:0080057
Ca_linc_0245	GO:0042548	GO:0043268	GO:0046471	GO:0052889	GO:0071435
Ca_linc_0246	GO:0006401	GO:0042594	GO:0046827	GO:0052386	GO:0070534	GO:0090410
Ca_linc_0247	GO:0006527	GO:0010342	GO:0042593
Ca_linc_0248	GO:0006499	GO:0006635	GO:0006808	GO:0006874	GO:0007034	GO:0007059	GO:0007129	GO:0007131	GO:0009416	GO:0009625	GO:0009651	GO:0009739	GO:0009740	GO:0009845	GO:0009863	GO:0009938	GO:0010029	GO:0010162	GO:0010187	GO:0010218	GO:0010233	GO:0010325	GO:0016106	GO:0016558	GO:0030003	GO:0042138	GO:0042538	GO:0043693	GO:0048444	GO:2000033	GO:2000377
Ca_linc_0249	GO:1902325
Ca_linc_0251	GO:1900458	GO:2000306
Ca_linc_0252	GO:0006168	GO:0006987	GO:0009245	GO:0010390	GO:2001289
Ca_linc_0253	GO:0005983	GO:0006352	GO:0006468	GO:0006475	GO:0006623	GO:0006730	GO:0007030	GO:0007033	GO:0007035	GO:0007530	GO:0009414	GO:0009767	GO:0009827	GO:0009860	GO:0010053	GO:0010100	GO:0010107	GO:0015791	GO:0016046	GO:0017198	GO:0018002	GO:0030003	GO:0031669	GO:0032119	GO:0032502	GO:0032957	GO:0034440	GO:0034765	GO:0042256	GO:0042273	GO:0042352	GO:0042732	GO:0043181	GO:0045595	GO:0046855	GO:0046856	GO:0048268	GO:0048589	GO:0048608	GO:0048765	GO:0048868	GO:0055074	GO:0060416	GO:0070072	GO:0070525	GO:0070588	GO:0070838	GO:0071215	GO:0071472
Ca_linc_0254	GO:0006874	GO:0007205	GO:0009767	GO:0010222	GO:0015908	GO:0036292	GO:0071230	GO:0071260	GO:0071311	GO:0080051	GO:1900056	GO:1900150
Ca_linc_0255	GO:0000209	GO:0006075	GO:0006270	GO:0006301	GO:0006310	GO:0006511	GO:0007584	GO:0008360	GO:0009294	GO:0009556	GO:0009630	GO:0009640	GO:0009743	GO:0009793	GO:0009826	GO:0009828	GO:0009831	GO:0009938	GO:0010051	GO:0010087	GO:0010182	GO:0010223	GO:0010228	GO:0010252	GO:0010311	GO:0016102	GO:0016567	GO:0016573	GO:0019953	GO:0042787	GO:0043966	GO:0043967	GO:0045951	GO:0046855	GO:0046856	GO:0048281	GO:0048283	GO:0048364	GO:0048439	GO:0048479	GO:0048480	GO:0048519	GO:0052543	GO:0070078	GO:0070079
Ca_linc_0256	GO:0010493
Ca_linc_0258	GO:0000070	GO:0000914	GO:0001193	GO:0002098	GO:0006114	GO:0006283	GO:0006334	GO:0006367	GO:0006388	GO:0006662	GO:0009204	GO:0009971	GO:0010099	GO:0010275	GO:0010434	GO:0030091	GO:0032447	GO:0034196	GO:0034227	GO:0042306	GO:0043328	GO:0045739	GO:0048510	GO:0080088	GO:1990052
Ca_linc_0259	GO:0000096	GO:0000160	GO:0000162	GO:0002237	GO:0006468	GO:0006520	GO:0006546	GO:0006569	GO:0006636	GO:0006733	GO:0006766	GO:0007169	GO:0007623	GO:0008652	GO:0009072	GO:0009106	GO:0009108	GO:0009117	GO:0009641	GO:0009682	GO:0009684	GO:0009734	GO:0009736	GO:0009740	GO:0009742	GO:0009759	GO:0010103	GO:0010114	GO:0010305	GO:0010466	GO:0010585	GO:0015717	GO:0019748	GO:0022900	GO:0030245	GO:0040008	GO:0042023	GO:0044272	GO:0048443	GO:0048830	GO:0052544	GO:0071472	GO:2000369
Ca_linc_0260	GO:0007275	GO:0009554	GO:0009640	GO:0009845	GO:0009908	GO:0009909	GO:0009933	GO:0010162	GO:0010182	GO:0010228	GO:0016114	GO:0016567	GO:0019915	GO:0030154	GO:0034089	GO:0048316	GO:0048700	GO:0050826
Ca_linc_0261	GO:0006642	GO:0007263	GO:0009901	GO:0010152	GO:0030001	GO:0046166
Ca_linc_0262	GO:0000079	GO:0006357	GO:0009901	GO:0010152	GO:0010183	GO:0031930
Ca_linc_0263	GO:0000271	GO:0000387	GO:0000398	GO:0006665	GO:0007205	GO:0009615	GO:0009845	GO:0015744	GO:0016310	GO:0016567	GO:0016925	GO:0019243	GO:0034975	GO:0042546	GO:0046834	GO:0071215	GO:1900425	GO:1901485
Ca_linc_0264	GO:0015744
Ca_linc_0265	GO:0000165	GO:0000394	GO:0006281	GO:0006364	GO:0006414	GO:0009086	GO:0009585	GO:0009637	GO:0009640	GO:0009691	GO:0009744	GO:0009765	GO:0010052	GO:0010114	GO:0010118	GO:0010155	GO:0010218	GO:0010387	GO:0010388	GO:0015822	GO:0016571	GO:0016579	GO:0018298	GO:0042631	GO:0045893	GO:0070544	GO:1902066
Ca_linc_0267	GO:0000372	GO:0000373	GO:0000467	GO:0005986	GO:0006020	GO:0006108	GO:0006287	GO:0006310	GO:0006417	GO:0006434	GO:0007005	GO:0009069	GO:0009202	GO:0009662	GO:0010027	GO:0010555	GO:0015850	GO:0016226	GO:0019285	GO:0019348	GO:0019430	GO:0034427	GO:0034475	GO:0043039	GO:0043928	GO:0045004	GO:0045128	GO:0045962	GO:0046786	GO:0051260	GO:0071034	GO:0071035	GO:0071038	GO:0071049	GO:0071051	GO:0071897	GO:1900459	GO:1901140
Ca_linc_0268	GO:0006075	GO:0008356	GO:0010048	GO:0010215	GO:0019432	GO:0022900	GO:0031146	GO:0040020	GO:0044206	GO:0044211	GO:0048229	GO:0055081	GO:0080187	GO:1901642
Ca_linc_0270	GO:0006122	GO:0006334	GO:0009060	GO:0009992	GO:0010150	GO:0015743	GO:0034220	GO:0048446	GO:0050982	GO:0060148	GO:0080180	GO:0097468
Ca_linc_0271	GO:0000302	GO:0000917	GO:0006094	GO:0006511	GO:0006598	GO:0006826	GO:0006833	GO:0006972	GO:0007030	GO:0007623	GO:0009266	GO:0009698	GO:0009735	GO:0009736	GO:0009793	GO:0009853	GO:0010029	GO:0010082	GO:0010106	GO:0010119	GO:0010150	GO:0010167	GO:0010207	GO:0015706	GO:0016042	GO:0016556	GO:0031537	GO:0042398	GO:0042744	GO:0048364	GO:0048831	GO:0051701	GO:0051788	GO:0071248	GO:0071368	GO:0071480	GO:0080113	GO:0080129
Ca_linc_0273	GO:0006816	GO:0007030	GO:0009294	GO:0009612	GO:0009617	GO:0009736	GO:0019722	GO:0042546	GO:0097502
Ca_linc_0274	GO:0006148	GO:0006154	GO:0007004	GO:0007338	GO:0018022	GO:0019918	GO:0048240	GO:0050000	GO:0052865	GO:0090506	GO:2000008	GO:2000032
Ca_linc_0275	GO:1900458	GO:2000306
Ca_linc_0276	GO:0006091	GO:0006096	GO:0006176	GO:0006354	GO:0006569	GO:0006833	GO:0006972	GO:0007030	GO:0007623	GO:0008150	GO:0009266	GO:0009585	GO:0009684	GO:0009826	GO:0009909	GO:0010031	GO:0010119	GO:0015979	GO:0015995	GO:0022904	GO:0046686	GO:0048573	GO:0098655	GO:1902600
Ca_linc_0277	GO:1900458	GO:2000306
Ca_linc_0278	GO:1900458	GO:2000306
Ca_linc_0279	GO:0002237	GO:0006071	GO:0006430	GO:0006629	GO:0006952	GO:0006968	GO:0007165	GO:0009723	GO:0009791	GO:0035865	GO:0048528	GO:0071456
Ca_linc_0281	GO:0071586
Ca_linc_0282	GO:0002237	GO:0006071	GO:0006430	GO:0006629	GO:0006952	GO:0006968	GO:0007165	GO:0009723	GO:0009791	GO:0035865	GO:0048528	GO:0071456
Ca_linc_0284	GO:0000023	GO:0005985	GO:0006094	GO:0006414	GO:0006435	GO:0006817	GO:0006857	GO:0007010	GO:0007020	GO:0009311	GO:0009611	GO:0009620	GO:0009695	GO:0009751	GO:0009753	GO:0009805	GO:0009826	GO:0009911	GO:0009926	GO:0009934	GO:0009963	GO:0009965	GO:0010223	GO:0010498	GO:0015770	GO:0016036	GO:0016117	GO:0016139	GO:0019252	GO:0042538	GO:0042938	GO:0042939	GO:0043085	GO:0043201	GO:0046477	GO:0052324	GO:0055085	GO:0080052	GO:0080053	GO:0098655	GO:1901684
Ca_linc_0285	GO:0006104	GO:0006508	GO:0006624	GO:0006661	GO:0007049	GO:0008152	GO:0008356	GO:0009089	GO:0009693	GO:0009751	GO:0009786	GO:0009813	GO:0009826	GO:0009866	GO:0010150	GO:0010374	GO:0043086	GO:0048193
Ca_linc_0286	GO:0006499	GO:0006508	GO:0006606	GO:0006635	GO:0006829	GO:0008152	GO:0009220	GO:0009630	GO:0009637	GO:0009853	GO:0010114	GO:0010218	GO:0015693	GO:0015977	GO:0016558	GO:0019253	GO:0030001	GO:0080158	GO:0098655
Ca_linc_0287	GO:0006848	GO:0017038	GO:0048554	GO:1901475
Ca_linc_0289	GO:0005985	GO:0006338	GO:0007276	GO:0007346	GO:0009560	GO:0010020	GO:0010071	GO:0015693	GO:0015770	GO:0016180	GO:0016311	GO:0032875	GO:0040029	GO:0044283	GO:0045727	GO:0048829	GO:0051302	GO:0055085	GO:0080156
Ca_linc_0290	GO:1900458	GO:2000306
Ca_linc_0291	GO:0000187	GO:0006470	GO:0006811	GO:0006875	GO:0007141	GO:0008299	GO:0008643	GO:0009866	GO:0010039	GO:0033384	GO:0033386	GO:0045337	GO:0045490	GO:0055072	GO:0098656
Ca_linc_0292	GO:1900458	GO:2000306
Ca_linc_0293	GO:0006148	GO:0006154	GO:0007004	GO:0007338	GO:0018022	GO:0019918	GO:0048240	GO:0050000	GO:0052865	GO:0090506	GO:2000008	GO:2000032
Ca_linc_0294	GO:0000096	GO:0000902	GO:0006490	GO:0006546	GO:0006729	GO:0006733	GO:0006766	GO:0007017	GO:0008652	GO:0009058	GO:0009072	GO:0009106	GO:0009108	GO:0009117	GO:0009407	GO:0009742	GO:0015994	GO:0019216	GO:0019222	GO:0019748	GO:0030036	GO:0030422	GO:0031408	GO:0035998	GO:0044272	GO:0045892	GO:0046482	GO:0051258	GO:0051607	GO:0071258	GO:0090501	GO:0090502
Ca_linc_0295	GO:1900458	GO:2000306
Ca_linc_0296	GO:1900458	GO:2000306
Ca_linc_0297	GO:1900458	GO:2000306
Ca_linc_0298	GO:0000041	GO:0000372	GO:0001666	GO:0006355	GO:0006826	GO:0007568	GO:0007623	GO:0009611	GO:0009612	GO:0009736	GO:0010029	GO:0010082	GO:0010106	GO:0010119	GO:0010150	GO:0031537	GO:0043067	GO:0048367	GO:0048831	GO:0048868	GO:0071368	GO:0080113	GO:0098542
Ca_linc_0299	GO:0006098	GO:0010225	GO:0010258	GO:0015729	GO:0015742	GO:0019419	GO:0019676	GO:0071423	GO:1902356
Ca_linc_0300	GO:0000271	GO:0006073	GO:0006084	GO:0006094	GO:0006096	GO:0006833	GO:0006972	GO:0007010	GO:0007017	GO:0007292	GO:0009266	GO:0009651	GO:0009740	GO:0009825	GO:0009932	GO:0010078	GO:0010103	GO:0010162	GO:0010264	GO:0010498	GO:0010817	GO:0016126	GO:0016132	GO:0019344	GO:0042023	GO:0043161	GO:0043248	GO:0043481	GO:0046686	GO:0048232	GO:0048767	GO:0051258	GO:0051510	GO:0051788	GO:0052696	GO:0071555	GO:2000604
Ca_linc_0301	GO:0000041	GO:0006084	GO:0006817	GO:0006826	GO:0009093	GO:0009560	GO:0009693	GO:0009741	GO:0009805	GO:0010106	GO:0015698	GO:0016036	GO:0016126	GO:0016132	GO:0016310	GO:0019761	GO:0030154	GO:0034605	GO:0043085	GO:0071497
Ca_linc_0302	GO:0006154	GO:0006351	GO:0008361	GO:0009168	GO:0009737	GO:0009793	GO:0009845	GO:0009944	GO:0009965	GO:0010051	GO:0010073	GO:0010162	GO:0010229	GO:0010338	GO:0010358	GO:0015749	GO:0016045	GO:0016570	GO:0034219	GO:0043103	GO:0046103	GO:0048366	GO:0048439	GO:0048440	GO:0048449	GO:0048519	GO:0048826	GO:0050776	GO:0055085	GO:0071805	GO:0098655	GO:1901642	GO:2000025
Ca_linc_0303	GO:0000394	GO:0006289	GO:0006333	GO:0006366	GO:0007067	GO:0007389	GO:0007623	GO:0009734	GO:0009743	GO:0010154	GO:0016568	GO:0031048	GO:0031540	GO:0042991	GO:0045132	GO:0048441	GO:0048442	GO:0048505	GO:0048589	GO:0048829	GO:0080129	GO:0098542
Ca_linc_0304	GO:1903507
Ca_linc_0305	GO:0001944	GO:0002213	GO:0006002	GO:0006084	GO:0006085	GO:0006828	GO:0006875	GO:0009610	GO:0015691	GO:0015743	GO:0046482	GO:0055072	GO:0070574	GO:0098542
Ca_linc_0306	GO:0000278	GO:0006396	GO:0007043	GO:0007275	GO:0009407	GO:0009932	GO:0010090	GO:0010583	GO:0015824	GO:0045010	GO:0048658
Ca_linc_0307	GO:0000278	GO:0006396	GO:0007043	GO:0009932	GO:0015824	GO:0045010	GO:0048658
Ca_linc_0308	GO:0006665	GO:0009690	GO:0030036
Ca_linc_0309	GO:0019673
Ca_linc_0310	GO:0000045	GO:0006623	GO:0006816	GO:0006825	GO:0006882	GO:0006914	GO:0006995	GO:0009165	GO:0009451	GO:0009624	GO:0009755	GO:0009846	GO:0010043	GO:0010273	GO:0010310	GO:0010337	GO:0016192	GO:0032258	GO:0044804	GO:0045324	GO:0046688	GO:0052541	GO:0052546	GO:1902600
Ca_linc_0311	GO:0000290	GO:0006096	GO:0006397	GO:0006629	GO:0006655	GO:0006661	GO:0006833	GO:0006972	GO:0007169	GO:0008654	GO:0009266	GO:0009651	GO:0009740	GO:0009805	GO:0009937	GO:0016048	GO:0016070	GO:0016568	GO:0019243	GO:0046686	GO:0048513	GO:0048765	GO:0048831	GO:0071277	GO:0071493	GO:2000604
Ca_linc_0312	GO:0000003	GO:0000105	GO:0000394	GO:0000741	GO:0006312	GO:0006325	GO:0006366	GO:0006367	GO:0006413	GO:0006541	GO:0006695	GO:0006730	GO:0006796	GO:0006897	GO:0007005	GO:0007264	GO:0007346	GO:0009086	GO:0009639	GO:0009686	GO:0010064	GO:0010449	GO:0010638	GO:0018008	GO:0019447	GO:0019725	GO:0019915	GO:0033044	GO:0042761	GO:0046294	GO:0046520	GO:0046901	GO:0048268	GO:0050687	GO:0051604	GO:0051645	GO:0051646	GO:0060151	GO:0071897
Ca_linc_0313	GO:0006075	GO:0008356	GO:0010048	GO:0010215	GO:0019432	GO:0022900	GO:0031146	GO:0040020	GO:0044206	GO:0044211	GO:0048229	GO:0055081	GO:0080187	GO:1901642
Ca_linc_0314	GO:0000028	GO:0000271	GO:0000724	GO:0006073	GO:0006294	GO:0006470	GO:0006487	GO:0006508	GO:0006626	GO:0006888	GO:0006970	GO:0007059	GO:0007062	GO:0009560	GO:0009630	GO:0009636	GO:0009832	GO:0009838	GO:0009911	GO:0010074	GO:0010213	GO:0010224	GO:0010225	GO:0010267	GO:0010374	GO:0010583	GO:0016998	GO:0030244	GO:0035196	GO:0040008	GO:0042546	GO:0043090	GO:0043161	GO:0046482	GO:0048481	GO:0051607	GO:0051788	GO:0071555	GO:0080129
Ca_linc_0315	GO:0006855	GO:0006865	GO:0009627	GO:0034976	GO:0046185
Ca_linc_0316	GO:0000226	GO:0006066	GO:0006306	GO:0006346	GO:0006827	GO:0006886	GO:0006887	GO:0007029	GO:0007030	GO:0007276	GO:0009627	GO:0009697	GO:0009733	GO:0009739	GO:0009751	GO:0009753	GO:0009855	GO:0009887	GO:0009944	GO:0009965	GO:0010014	GO:0010051	GO:0010073	GO:0010089	GO:0010090	GO:0010199	GO:0010247	GO:0010256	GO:0010492	GO:0010506	GO:0015783	GO:0016192	GO:0016246	GO:0018401	GO:0031047	GO:0031348	GO:0034727	GO:0035437	GO:0042127	GO:0044036	GO:0044805	GO:0045010	GO:0046686	GO:0048439	GO:0048519	GO:0055114	GO:0061025	GO:0070125	GO:0090352
Ca_linc_0317	GO:0006486	GO:0009749	GO:0009969
Ca_linc_0318	GO:0000280	GO:0006974	GO:0007000	GO:0007568	GO:0009228	GO:0009624	GO:0009830	GO:0010091	GO:0010154	GO:0015986	GO:0018131	GO:0042128	GO:0044550	GO:0048467	GO:0048768	GO:0051645	GO:0051646	GO:0052837	GO:0060151	GO:0080168	GO:0090436	GO:0098542
Ca_linc_0320	GO:0000165	GO:0000304	GO:0006511	GO:0006891	GO:0009627	GO:0009697	GO:0009862	GO:0009863	GO:0010062	GO:0010193	GO:0010304	GO:0010380	GO:0010618	GO:0010942	GO:0016458	GO:0031348	GO:0034088	GO:0034968	GO:0043069	GO:0045036	GO:0045037	GO:0045088	GO:0046246	GO:0051510	GO:0061025	GO:0080156	GO:1900865
Ca_linc_0321	GO:0006812	GO:0006813	GO:0006814	GO:0006863	GO:0006885	GO:0007186	GO:0007188	GO:0009652	GO:0009749	GO:0009750	GO:0010555	GO:0035725	GO:0048446	GO:1902600	GO:2000067	GO:2000280
Ca_linc_0323	GO:1900458	GO:2000306
Ca_linc_0324	GO:0000289	GO:0006413	GO:0006417	GO:0006473	GO:0006811	GO:0008654	GO:0009734	GO:0009739	GO:0009851	GO:0010600	GO:0015860	GO:0015866	GO:0015867	GO:0048574	GO:1901679
Ca_linc_0325	GO:0007186	GO:0007188	GO:0009652	GO:0010555	GO:0030472	GO:0080127	GO:2000067
Ca_linc_0326	GO:1900458	GO:2000306
Ca_linc_0327	GO:0007094	GO:0009768	GO:0010077	GO:0031540	GO:0042550	GO:0048467	GO:0071365	GO:0080088
Ca_linc_0328	GO:0000272	GO:0005982	GO:0006084	GO:0007020	GO:0007389	GO:0008361	GO:0010015	GO:0010064	GO:0018008	GO:0031567	GO:0040007
Ca_linc_0329	GO:0010064	GO:0018008	GO:0031567	GO:0032259
Ca_linc_0330	GO:0006075	GO:0008356	GO:0010048	GO:0010215	GO:0019432	GO:0022900	GO:0031146	GO:0040020	GO:0044206	GO:0044211	GO:0048229	GO:0055081	GO:0080187	GO:1901642
Ca_linc_0333	GO:0003006	GO:0006007	GO:0006811	GO:0006820	GO:0006857	GO:0006862	GO:0007018	GO:0009791	GO:0010426	GO:0015693	GO:0015696	GO:0015802	GO:0030581	GO:0033466	GO:0034605	GO:0043269	GO:0048316	GO:0055072	GO:0055085	GO:0080034
Ca_linc_0335	GO:0000372	GO:0000462	GO:0006826	GO:0006897	GO:0009115	GO:0009636	GO:0009688	GO:0009851	GO:0009910	GO:0010051	GO:0010106	GO:0010222	GO:0010227	GO:0010305	GO:0010588	GO:0019307	GO:0035672	GO:0042991	GO:0046786	GO:0048507	GO:0071219	GO:0071323
Ca_linc_0336	GO:0005975	GO:0006310	GO:0006886	GO:0006887	GO:0006906	GO:0007059	GO:0007062	GO:0007126	GO:0007129	GO:0007131	GO:0009855	GO:0009860	GO:0009887	GO:0009908	GO:0009944	GO:0010014	GO:0010075	GO:0010080	GO:0010089	GO:0010332	GO:0010492	GO:0031048	GO:0032204	GO:0032504	GO:0035265	GO:0042138	GO:0043247	GO:0044036	GO:0045132	GO:0048278	GO:0048364	GO:0048451	GO:0048453	GO:0060771	GO:0060772	GO:0060774	GO:0061025
Ca_linc_0337	GO:0000079	GO:0006357	GO:0009901	GO:0010152	GO:0010183	GO:0031930
Ca_linc_0338	GO:0000038	GO:0000422	GO:0006333	GO:0006338	GO:0006633	GO:0006661	GO:0006750	GO:0006909	GO:0006972	GO:0007067	GO:0007155	GO:0009081	GO:0009097	GO:0009098	GO:0009099	GO:0009407	GO:0009698	GO:0009805	GO:0009813	GO:0009944	GO:0010025	GO:0010150	GO:0010583	GO:0015996	GO:0016127	GO:0016236	GO:0017004	GO:0019243	GO:0030497	GO:0032147	GO:0034434	GO:0034497	GO:0042335	GO:0044804	GO:0045010	GO:0051707	GO:0052696	GO:0071669	GO:2000762
Ca_linc_0339	GO:0000103	GO:0006348	GO:0006506	GO:0006611	GO:0007264	GO:0009789	GO:0009886	GO:0009888	GO:0009903	GO:0009947	GO:0010047	GO:0010093	GO:0010214	GO:0010589	GO:0010865	GO:0016569	GO:0016570	GO:0034613	GO:0035279	GO:0047484	GO:0048232	GO:0048359	GO:0051028	GO:0070814	GO:0071763	GO:0072668	GO:0080001	GO:0080009	GO:0090449	GO:1901349	GO:1902358
Ca_linc_0340	GO:0010288	GO:0035494	GO:0048442
Ca_linc_0342	GO:0006505	GO:0009607	GO:0010483	GO:0030581	GO:0080034
Ca_linc_0346	GO:0006780	GO:0012502	GO:0018316	GO:0019374	GO:0030091	GO:0031145	GO:0032876	GO:0043405	GO:0055065	GO:0071454	GO:0071486	GO:0071492	GO:0072531	GO:0080153
Ca_linc_0348	GO:0005996	GO:0042547	GO:0052324
Ca_linc_0349	GO:0000023	GO:0000105	GO:0006000	GO:0006098	GO:0006338	GO:0006364	GO:0007186	GO:0007188	GO:0009082	GO:0009097	GO:0009657	GO:0009704	GO:0009740	GO:0009773	GO:0009902	GO:0009937	GO:0009939	GO:0010114	GO:0010207	GO:0010218	GO:0010325	GO:0010468	GO:0010476	GO:0010555	GO:0016048	GO:0016567	GO:0019252	GO:0019253	GO:0030388	GO:0034660	GO:0035304	GO:0042177	GO:0043085	GO:0044030	GO:0048444	GO:0048831	GO:0052033	GO:0071277	GO:0090333	GO:2000067
Ca_linc_0350	GO:0006094	GO:0006457	GO:0006623	GO:0006869	GO:0006891	GO:0007010	GO:0009664	GO:0009823	GO:0010498	GO:0044036	GO:0048507	GO:0052696	GO:1990019
Ca_linc_0351	GO:0006007	GO:0006473	GO:0006744	GO:0006890	GO:0009168	GO:0009787	GO:0010193	GO:0010380	GO:0010394	GO:0019566	GO:0032259	GO:0042351	GO:0043103	GO:0045488	GO:0045836	GO:0045927	GO:0045948	GO:0046103	GO:0048564	GO:0051321	GO:0052746	GO:0090305
Ca_linc_0352	GO:0000302	GO:0006145	GO:0007264	GO:0009561	GO:0009610	GO:0009723	GO:0009743	GO:0009864	GO:0010078	GO:0010120	GO:0010136	GO:0010183	GO:0010229	GO:0010374	GO:0010588	GO:0015996	GO:0016070	GO:0031507	GO:0043091	GO:0043405	GO:0043562	GO:0045787	GO:0046520	GO:0046855	GO:0048467	GO:0051028	GO:0051938	GO:0080136	GO:0089711	GO:1903401	GO:2000037	GO:2000038
Ca_linc_0353	GO:0009231	GO:0009410	GO:0009554	GO:0010030	GO:0010227	GO:0010315	GO:0010483	GO:0030308	GO:0031640	GO:0060919	GO:0071786	GO:2000032
Ca_linc_0354	GO:0000723	GO:0006281	GO:0006302	GO:0006810	GO:0009694	GO:0009695	GO:0009753	GO:0010306	GO:0010332	GO:0010405	GO:0015886	GO:0017004	GO:0018258	GO:0042546
Ca_linc_0355	GO:0000003	GO:0000028	GO:0000184	GO:0000447	GO:0000461	GO:0000478	GO:0001510	GO:0006281	GO:0006325	GO:0006338	GO:0006407	GO:0006422	GO:0006839	GO:0007017	GO:0007623	GO:0010100	GO:0010229	GO:0030150	GO:0031507	GO:0045787	GO:0048498	GO:0048574	GO:0048608	GO:0051258	GO:0090428
Ca_linc_0356	GO:0010371	GO:0048510
Ca_linc_0357	GO:0006828	GO:0006875	GO:0006888	GO:0006891	GO:0006896	GO:0009446	GO:0009645	GO:0010214	GO:0015691	GO:0016036	GO:0019375	GO:0019761	GO:0030001	GO:0042147	GO:0045892	GO:0048280	GO:0048359	GO:0055072	GO:0070574	GO:0080001	GO:0098656
Ca_linc_0358	GO:0005991	GO:0006515	GO:0006542	GO:0007035	GO:0009399	GO:0016559	GO:0016560	GO:0031669	GO:0032065	GO:0032119	GO:0043181	GO:0070072	GO:0070525	GO:0071786	GO:0071816
Ca_linc_0359	GO:0000209	GO:0009059	GO:0009567	GO:0009880	GO:0010072	GO:0010100	GO:0010154	GO:0010431	GO:0010564	GO:0030422	GO:0043407	GO:0045595	GO:0048575	GO:0048608	GO:2000070
Ca_linc_0361	GO:0006505	GO:0009607	GO:0010483	GO:0030581	GO:0080034
Ca_linc_0362	GO:0000447	GO:0000461	GO:0001510	GO:0002181	GO:0006407	GO:0006412	GO:0009643	GO:0009955	GO:0010158	GO:0036265	GO:0042254	GO:0042274	GO:0045787	GO:0071731
Ca_linc_0364	GO:0006383	GO:0010618	GO:0043255	GO:1903507	GO:2000014
Ca_linc_0365	GO:0000462	GO:0000723	GO:0006072	GO:0006281	GO:0006414	GO:0006833	GO:0006970	GO:0006972	GO:0007112	GO:0007154	GO:0009165	GO:0009266	GO:0009451	GO:0009595	GO:0009625	GO:0009834	GO:0009861	GO:0009862	GO:0009868	GO:0010215	GO:0010374	GO:0016049	GO:0016310	GO:0031348	GO:0035304	GO:0042539	GO:0042726	GO:0042991	GO:0043622	GO:0043900	GO:0044036	GO:0045088	GO:0046168	GO:0048481	GO:0051707
Ca_linc_0366	GO:0006750	GO:0009081	GO:0009098	GO:0010256	GO:0042353	GO:0046739	GO:0071669	GO:0080064
Ca_linc_0369	GO:0006423	GO:0009229	GO:0010068	GO:0010109	GO:0010447	GO:0015712	GO:0015760	GO:0042407	GO:0042817	GO:0048834	GO:0055069
Ca_linc_0370	GO:0006139	GO:0031567	GO:0042344	GO:0042964	GO:0046938
Ca_linc_0372	GO:0000737	GO:0006265	GO:0006302	GO:0006367	GO:0010332	GO:0010555	GO:0048437	GO:0051026
Ca_linc_0373	GO:1900458	GO:2000306
Ca_linc_0375	GO:0006542	GO:0007219	GO:0009399	GO:0016055	GO:0016485	GO:0018279	GO:0042128	GO:0045332	GO:0048194	GO:0051418	GO:0070601
Ca_linc_0377	GO:0006534	GO:0010268	GO:0010423	GO:0016050	GO:0019318	GO:0019856	GO:0033591	GO:0048497	GO:0048657	GO:0090351
Ca_linc_0378	GO:0002215	GO:0006542	GO:0009399	GO:0010018	GO:0010266	GO:0010311	GO:0030497	GO:0042761	GO:0048829	GO:0070417	GO:0071722	GO:0080147
Ca_linc_0379	GO:0006127	GO:0019567	GO:0045596
Ca_linc_0380	GO:0006357	GO:0006366	GO:0006414	GO:0009809	GO:0009963	GO:0010089	GO:0010540	GO:0010541	GO:0015824	GO:0030244	GO:0030433	GO:0045723	GO:0048193	GO:1901430	GO:1901959
Ca_linc_0381	GO:0002237	GO:0006457	GO:0006857	GO:0009269	GO:0009408	GO:0009410	GO:0009627	GO:0009643	GO:0009644	GO:0009737	GO:0009741	GO:0009816	GO:0009817	GO:0010286	GO:0010585	GO:0015713	GO:0015717	GO:0022900	GO:0031347	GO:0034219	GO:0035304	GO:0035436	GO:0042542	GO:0080185	GO:0098656	GO:2000022	GO:2000031
Ca_linc_0382	GO:1900458	GO:2000306
Ca_linc_0384	GO:0006552	GO:0009820
Ca_linc_0385	GO:0006164	GO:0006612	GO:0006777	GO:0006820	GO:0006862	GO:0007154	GO:0007584	GO:0009067	GO:0009086	GO:0009088	GO:0009089	GO:0009639	GO:0009734	GO:0009743	GO:0010087	GO:0010252	GO:0010363	GO:0015696	GO:0018315	GO:0030968	GO:0043069	GO:0043269	GO:0046855	GO:0046856	GO:0080156	GO:1902006
Ca_linc_0386	GO:0006470	GO:0007141	GO:0007568	GO:0009718	GO:0015824	GO:0016036	GO:0032880	GO:0042744	GO:0048263	GO:0052696	GO:0071076	GO:0090501	GO:0090502
Ca_linc_0387	GO:0001881	GO:0008333	GO:0009800	GO:0035437	GO:0042593	GO:0045947	GO:0046244	GO:2000011
Ca_linc_0388	GO:0006366	GO:0006367	GO:0006754	GO:0006807	GO:0007346	GO:0009853	GO:0009991	GO:0016925	GO:0019222	GO:0035998	GO:0044267	GO:0045723	GO:0080188	GO:1901959
Ca_linc_0389	GO:0006231	GO:0006545	GO:0006556	GO:0009257	GO:0010235	GO:0022622	GO:0032875	GO:1902065
Ca_linc_0390	GO:0010143	GO:0010439	GO:0046512	GO:0048232	GO:0070814
Ca_linc_0391	GO:0006423	GO:0006751	GO:0007040	GO:0045056	GO:0071816	GO:0080119	GO:0090239
Ca_linc_0392	GO:0009247	GO:0009409	GO:0009663	GO:0009690	GO:0009733	GO:0042742	GO:0046506	GO:0046739	GO:0071457
Ca_linc_0393	GO:0006809	GO:0009743	GO:0009823	GO:0051568
Ca_linc_0394	GO:0000272	GO:0005982	GO:0009311	GO:0009611	GO:0009664	GO:0009821	GO:0009850	GO:0009880	GO:0009902	GO:0009926	GO:0009934	GO:0009955	GO:0009965	GO:0010090	GO:0010223	GO:0010305	GO:0010589	GO:0016032	GO:0016051	GO:0016117	GO:0016139	GO:0016441	GO:0016569	GO:0032324	GO:0035195	GO:0045489	GO:0045595	GO:0045792	GO:0046477	GO:0048519	GO:0048578	GO:0048830	GO:0048864	GO:0052543	GO:0071555	GO:0090502	GO:1902478
Ca_linc_0395	GO:0010113	GO:0010270	GO:0010275	GO:0019450	GO:0042407	GO:0046486	GO:0097054	GO:1900871
Ca_linc_0396	GO:0006148	GO:0006154	GO:0007004	GO:0007338	GO:0018022	GO:0019918	GO:0050000	GO:0052865	GO:0090506	GO:2000032
Ca_linc_0397	GO:0000096	GO:0006259	GO:0006310	GO:0006546	GO:0006733	GO:0006766	GO:0006790	GO:0006816	GO:0006874	GO:0007062	GO:0007126	GO:0007131	GO:0007205	GO:0008652	GO:0009072	GO:0009106	GO:0009108	GO:0009117	GO:0009150	GO:0009269	GO:0009411	GO:0009416	GO:0009590	GO:0009660	GO:0009698	GO:0009718	GO:0009744	GO:0009813	GO:0009888	GO:0009959	GO:0010167	GO:0010224	GO:0010228	GO:0010332	GO:0010413	GO:0010638	GO:0015994	GO:0016042	GO:0019216	GO:0019722	GO:0019748	GO:0030003	GO:0031408	GO:0032204	GO:0033044	GO:0033615	GO:0034440	GO:0036292	GO:0038032
Ca_linc_0398	GO:0006145	GO:0010028	GO:0010136	GO:0010236	GO:0015994	GO:0015996	GO:0016120	GO:0016122	GO:0018342	GO:0019216	GO:0019373	GO:0031407	GO:0033306	GO:0033614	GO:0042548	GO:0043268	GO:0044419	GO:0046677	GO:0050992	GO:0052889	GO:0071490	GO:0071491
Ca_linc_0399	GO:0006567	GO:0006968	GO:0009969	GO:0010380	GO:0010411	GO:0015749	GO:0031537	GO:0044283	GO:0071368	GO:0071702	GO:0080113	GO:1901430
Ca_linc_0400	GO:0000103	GO:0000301	GO:0006310	GO:0007000	GO:0007009	GO:0008356	GO:0009694	GO:0009786	GO:0009793	GO:0009820	GO:0010199	GO:0010305	GO:0010311	GO:0010413	GO:0010928	GO:0015931	GO:0034599	GO:0045492	GO:0048578	GO:0048829	GO:0052543	GO:0060776	GO:0071918	GO:0090414	GO:2001022
Ca_linc_0401	GO:0000028	GO:0001789	GO:0002143	GO:0006177	GO:0006414	GO:0006779	GO:0006997	GO:0009067	GO:0009687	GO:0018192	GO:0019354	GO:0046345	GO:0048838	GO:0050793	GO:0090344	GO:1900864
Ca_linc_0402	GO:0000184	GO:0000422	GO:0006284	GO:0006325	GO:0006333	GO:0006351	GO:0006625	GO:0006783	GO:0007346	GO:0009648	GO:0009908	GO:0009910	GO:0010016	GO:0010048	GO:0010321	GO:0016236	GO:0016575	GO:0030148	GO:0030150	GO:0030154	GO:0032147	GO:0032543	GO:0034497	GO:0045814	GO:0045857	GO:0048364	GO:0048510	GO:0051568
Ca_linc_0403	GO:0006501	GO:0016131	GO:0019279	GO:0032446	GO:0034727	GO:0044805	GO:0071266	GO:0080005
Ca_linc_0404	GO:0006598	GO:0007584	GO:0009553	GO:0009611	GO:0009698	GO:0009743	GO:0009963	GO:0010087	GO:0010252	GO:0010273	GO:0010337	GO:0018342	GO:0032258	GO:0042398	GO:0044804	GO:0045324	GO:0046688	GO:0046777	GO:0046855	GO:0046856	GO:0051555
Ca_linc_0405	GO:0001172	GO:0016119	GO:0060148
Ca_linc_0406	GO:0006148	GO:0006154	GO:0007004	GO:0007338	GO:0018022	GO:0019918	GO:0050000	GO:0052865	GO:0090506	GO:2000032
Ca_linc_0407	GO:0002238	GO:0006535	GO:0006574	GO:0010190
Ca_linc_0408	GO:0009961	GO:0010235	GO:0019566	GO:0032436	GO:0034551	GO:0043241	GO:0046202	GO:0046373	GO:0071244	GO:0072511	GO:0090408
Ca_linc_0410	GO:0006308	GO:0008299	GO:0009102	GO:0010054	GO:0016554	GO:0019464	GO:0022900	GO:0032875	GO:0044206	GO:0044211	GO:0051260	GO:0071497	GO:2000904
Ca_linc_0411	GO:0003333	GO:0006598	GO:0009624	GO:0009698	GO:0009805	GO:0009809	GO:0009816	GO:0009963	GO:0015802	GO:0016042	GO:0016126	GO:0032259	GO:0042398	GO:0044262	GO:0051555
Ca_linc_0412	GO:0006497	GO:0009264	GO:0009649	GO:0009687	GO:0010160	GO:0010161	GO:0010202	GO:0010617	GO:0034497
Ca_linc_0413	GO:0006073	GO:0009089	GO:0009694	GO:0010150	GO:0016042	GO:0034551	GO:0098542	GO:2000652
Ca_linc_0414	GO:0006006	GO:0006534	GO:0006898	GO:0010160	GO:0010585	GO:0016045	GO:0032922	GO:0042026	GO:0048587	GO:0051262	GO:0060918	GO:0071446	GO:0071470	GO:0080143	GO:0080144	GO:1900111
Ca_linc_0415	GO:0000381	GO:0007052	GO:0007142	GO:0009435	GO:0010449	GO:0032465	GO:0034213	GO:0043484	GO:0046653	GO:0046901
Ca_linc_0416	GO:0006457	GO:0006470	GO:0006629	GO:0006631	GO:0008654	GO:0009408	GO:0009585	GO:0009615	GO:0009644	GO:0009648	GO:0009649	GO:0009739	GO:0009954	GO:0010017	GO:0010114	GO:0010227	GO:0010584	GO:0015717	GO:0015893	GO:0015996	GO:0019243	GO:0019375	GO:0030974	GO:0042542	GO:0042753	GO:0046274	GO:0048439	GO:0048511	GO:0050688	GO:0051180	GO:0070544
Ca_linc_0418	GO:0006106	GO:0009103	GO:0018345	GO:0019458	GO:0033468	GO:0034484	GO:0071588	GO:1902039
Ca_linc_0419	GO:0000226	GO:0000271	GO:0000478	GO:0000911	GO:0000914	GO:0007017	GO:0007140	GO:0007164	GO:0009832	GO:0009846	GO:0010118	GO:0010212	GO:0015743	GO:0016032	GO:0016998	GO:0030244	GO:0031507	GO:0032204	GO:0034968	GO:0042398	GO:0043247	GO:0045003	GO:0045787	GO:0046488	GO:0051225	GO:0051258	GO:0051701	GO:0071248	GO:0071480	GO:0080147
Ca_linc_0420	GO:0006505	GO:0009607	GO:0010483	GO:0030581	GO:0080034
Ca_linc_0422	GO:0000467	GO:0006007	GO:0006520	GO:0006661	GO:0006952	GO:0009058	GO:0009626	GO:0009814	GO:0010189	GO:0010304	GO:0015996	GO:0034427	GO:0034475	GO:0043067	GO:0043928	GO:0071034	GO:0071035	GO:0071038	GO:0071049	GO:0071051
Ca_linc_0424	GO:0010371	GO:0048510
Ca_linc_0425	GO:0000381	GO:0006417	GO:0006730	GO:0009610	GO:0010449	GO:0019745	GO:0043484	GO:0044262	GO:0046482	GO:0046901
Ca_linc_0426	GO:0000187	GO:0002229	GO:0006569	GO:0006661	GO:0009625	GO:0009682	GO:0009684	GO:0009814	GO:0009835	GO:0009864	GO:0009866	GO:0010120	GO:0010366	GO:0016117	GO:0019761	GO:0033386	GO:0052544
Ca_linc_0427	GO:0006567	GO:0006968	GO:0009825	GO:0009932	GO:0009969	GO:0010411	GO:0010817	GO:0044283	GO:0071368	GO:0071702	GO:0080113
Ca_linc_0428	GO:0006833	GO:0006972	GO:0007346	GO:0009266	GO:0015867	GO:0015995	GO:0016554	GO:0030048	GO:0045333	GO:0051645	GO:0051646	GO:0060151
Ca_linc_0429	GO:0000041	GO:0003333	GO:0006014	GO:0006091	GO:0009116	GO:0009636	GO:0009769	GO:0009854	GO:0010051	GO:0010088	GO:0010148	GO:0010182	GO:0010204	GO:0010255	GO:0010629	GO:0012501	GO:0015695	GO:0015871	GO:0019243	GO:0019320	GO:0050665	GO:0052542	GO:0072488	GO:0080140	GO:0090332	GO:0090342	GO:0090603
Ca_linc_0430	GO:0000226	GO:0006109	GO:0006397	GO:0006680	GO:0009745	GO:0009855	GO:0009944	GO:0010014	GO:0010075	GO:0016485	GO:0016572	GO:0019430	GO:0034613	GO:0042127	GO:0071457	GO:0071472	GO:0071484	GO:0071486	GO:0071493	GO:0080120
Ca_linc_0431	GO:0009308	GO:0009607	GO:0009630	GO:0009853	GO:0010480	GO:0016337	GO:0045333	GO:0048194	GO:0051788	GO:0080129
Ca_linc_0432	GO:0009308	GO:0009607	GO:0009630	GO:0009853	GO:0010480	GO:0016337	GO:0045333	GO:0048194	GO:0051788	GO:0080129
Ca_linc_0433	GO:0001408	GO:0001736	GO:0006231	GO:0006552	GO:0006572	GO:0007202	GO:0008064	GO:0009083	GO:0009257	GO:0015711	GO:0030091	GO:0030301	GO:0032509	GO:0032960	GO:0033358	GO:0035281	GO:0045227	GO:0046369	GO:0046459	GO:0048208	GO:0048209	GO:0048314	GO:0050790	GO:0051493	GO:1902000
Ca_linc_0434	GO:0010203	GO:0016180
Ca_linc_0437	GO:0006624	GO:0010037	GO:0010214	GO:0012501	GO:0042545	GO:0045490	GO:0048608	GO:2000038	GO:2000122
Ca_linc_0438	GO:0006091	GO:0006176	GO:0006354	GO:0006606	GO:0009220	GO:0009630	GO:0009832	GO:0016049	GO:0019684	GO:0030243	GO:1902600
Ca_linc_0439	GO:0006631	GO:0006793	GO:0007205	GO:0009686	GO:0009943	GO:0009956	GO:0009970	GO:0010148	GO:0010158	GO:0018344	GO:0030026	GO:0031937	GO:0032065	GO:0043068	GO:0044030	GO:0045926	GO:0048564	GO:0051245	GO:0051592	GO:0055062	GO:0061087	GO:0070829	GO:0072660	GO:0072661	GO:0090436	GO:1900111	GO:1900363	GO:2000024
Ca_linc_0440	GO:0006289	GO:0006303	GO:0006310	GO:0006424	GO:0006425	GO:0006473	GO:0006559	GO:0006598	GO:0007004	GO:0007205	GO:0009395	GO:0009698	GO:0009699	GO:0009800	GO:0009819	GO:0009963	GO:0010044	GO:0010182	GO:0010417	GO:0015800	GO:0015804	GO:0030148	GO:0030833	GO:0034314	GO:0035278	GO:0042398	GO:0045848	GO:0046244	GO:0046470	GO:0046677	GO:0048440	GO:0050992	GO:0051276	GO:0051365	GO:0070417	GO:0070601
Ca_linc_0441	GO:0000059	GO:0000467	GO:0003156	GO:0006611	GO:0006907	GO:0009202	GO:0009395	GO:0009838	GO:0010100	GO:0010105	GO:0015800	GO:0015804	GO:0015916	GO:0030007	GO:0034427	GO:0034475	GO:0043928	GO:0045128	GO:0045848	GO:0046470	GO:0048575	GO:0051365	GO:0070601	GO:0071034	GO:0071035	GO:0071038	GO:0071049	GO:0071051	GO:0090436	GO:1901527	GO:1990069	GO:2000028	GO:2000035	GO:2000069
Ca_linc_0442	GO:0006624	GO:0009819	GO:0009938	GO:0010029	GO:0010143	GO:0010187	GO:0010325	GO:0016311	GO:0032880	GO:0034440	GO:0042176	GO:0045851	GO:0048444	GO:0080027	GO:2000033	GO:2000377
Ca_linc_0443	GO:0000398	GO:0000956	GO:0006346	GO:0006397	GO:0006470	GO:0007020	GO:0007067	GO:0008299	GO:0008380	GO:0010048	GO:0010182	GO:0016246	GO:0043481	GO:0048440	GO:0048825	GO:0051028	GO:0070601	GO:1990064
Ca_linc_0444	GO:0006260	GO:0006310	GO:0006406	GO:0006606	GO:0006626	GO:0009788	GO:0010029	GO:0010228	GO:0016226	GO:0043161	GO:0048481	GO:0051604
Ca_linc_0445	GO:0046340	GO:0052651	GO:1901969	GO:1901972
Ca_linc_0446	GO:0006544	GO:0006563	GO:0009653	GO:0009821	GO:0010208	GO:0016106	GO:0019323	GO:0019827	GO:0051762	GO:0051791	GO:0051792	GO:0080166
Ca_linc_0447	GO:0006805	GO:0009308	GO:0015886	GO:0017004	GO:0042178	GO:0045824	GO:0051555	GO:0071395	GO:1900425	GO:1901038
Ca_linc_0448	GO:0000023	GO:0005985	GO:0006094	GO:0006414	GO:0006435	GO:0006817	GO:0006857	GO:0007010	GO:0007020	GO:0009311	GO:0009611	GO:0009620	GO:0009695	GO:0009751	GO:0009753	GO:0009805	GO:0009826	GO:0009911	GO:0009926	GO:0009934	GO:0009963	GO:0009965	GO:0010223	GO:0010498	GO:0015770	GO:0016036	GO:0016117	GO:0016139	GO:0019252	GO:0042538	GO:0042938	GO:0042939	GO:0043085	GO:0043201	GO:0046477	GO:0052324	GO:0055085	GO:0080052	GO:0080053	GO:0098655	GO:1901684
Ca_linc_0453	GO:0006805	GO:0009308	GO:0015886	GO:0017004	GO:0042178	GO:0045824	GO:0051555	GO:0071395	GO:1900425	GO:1901038
Ca_linc_0454	GO:0006805	GO:0009308	GO:0015886	GO:0017004	GO:0042178	GO:0045824	GO:0051555	GO:0071395	GO:1900425	GO:1901038
Ca_linc_0455	GO:0000023	GO:0005982	GO:0005987	GO:0006812	GO:0006863	GO:0009270	GO:0009693	GO:0010223	GO:0010224	GO:0016556	GO:0019252	GO:0030388	GO:0035725	GO:0040008	GO:0043085	GO:0048825	GO:0050891	GO:0098655	GO:1901601
Ca_linc_0456	GO:0000160	GO:0000372	GO:0005983	GO:0007020	GO:0008150	GO:0009742	GO:0010017	GO:0010220	GO:0010222	GO:0010588	GO:0016311	GO:0019310	GO:0040008	GO:0042752	GO:0043182	GO:0045892	GO:0048513	GO:0048574	GO:0090435
Ca_linc_0457	GO:0000467	GO:0006516	GO:0019430	GO:0033345	GO:0034427	GO:0034475	GO:0035195	GO:0043488	GO:0043928	GO:0071034	GO:0071035	GO:0071038	GO:0071049	GO:0071051	GO:0071280	GO:0071329	GO:0071457	GO:0071484	GO:0071493
Ca_linc_0459	GO:0031125	GO:0043048
Ca_linc_0460	GO:0002100	GO:0006499	GO:0006561	GO:0006567	GO:0007033	GO:0008150	GO:0009408	GO:0009410	GO:0009617	GO:0009620	GO:0009627	GO:0009644	GO:0009816	GO:0009817	GO:0009862	GO:0015031	GO:0016192	GO:0031347	GO:0034976	GO:0042542	GO:0055129	GO:0080185	GO:2000022	GO:2000031
Ca_linc_0461	GO:0000398	GO:0000710	GO:0006259	GO:0006268	GO:0006270	GO:0006281	GO:0006298	GO:0006302	GO:0006312	GO:0006396	GO:0006470	GO:0007049	GO:0007059	GO:0007062	GO:0007126	GO:0007129	GO:0007131	GO:0007155	GO:0009691	GO:0009855	GO:0009887	GO:0009908	GO:0009944	GO:0010014	GO:0010075	GO:0010080	GO:0010089	GO:0010090	GO:0010212	GO:0010332	GO:0010492	GO:0010496	GO:0010777	GO:0015693	GO:0016032	GO:0030001	GO:0030422	GO:0032204	GO:0032504	GO:0035194	GO:0035196	GO:0035265	GO:0042138	GO:0043247	GO:0044036	GO:0045010	GO:0045132	GO:0045143	GO:0046907
Ca_linc_0462	GO:0006144	GO:0006333	GO:0007275	GO:0008153	GO:0009269	GO:0009416	GO:0009651	GO:0009693	GO:0009737	GO:0010197	GO:0015031	GO:0042538	GO:0055046
Ca_linc_0463	GO:0000160	GO:0000481	GO:0006826	GO:0006857	GO:0006970	GO:0006995	GO:0007131	GO:0007169	GO:0008033	GO:0009269	GO:0009637	GO:0009691	GO:0009735	GO:0009736	GO:0009799	GO:0009834	GO:0009902	GO:0010043	GO:0010054	GO:0010075	GO:0010082	GO:0010106	GO:0010114	GO:0010167	GO:0010218	GO:0010233	GO:0010529	GO:0015706	GO:0015824	GO:0016132	GO:0030003	GO:0030418	GO:0031347	GO:0034660	GO:0042538	GO:0042744	GO:0044257	GO:0070838	GO:0071281	GO:0071369	GO:0071732	GO:0080179	GO:2000185
Ca_linc_0464	GO:0000301	GO:0000578	GO:0009561	GO:0009915	GO:0009966	GO:0010117	GO:0015770	GO:0016118	GO:0016121	GO:0016124	GO:0030433	GO:0034477	GO:0035264	GO:0043001	GO:0043547	GO:0043666	GO:0044242	GO:0045022	GO:0045039	GO:0046398	GO:0046500	GO:0050790	GO:0052573	GO:0071470	GO:0080163	GO:0090610	GO:1901703
Ca_linc_0466	GO:0000028	GO:0000272	GO:0000394	GO:0000723	GO:0006032	GO:0006284	GO:0006289	GO:0006302	GO:0006366	GO:0006414	GO:0006833	GO:0006897	GO:0006972	GO:0007275	GO:0008360	GO:0009266	GO:0009626	GO:0009826	GO:0009871	GO:0010043	GO:0010087	GO:0010305	GO:0010588	GO:0015031	GO:0015986	GO:0015991	GO:0016055	GO:0016998	GO:0018105	GO:0031640	GO:0040008	GO:0043161	GO:0043248	GO:0046939	GO:0048825	GO:0051028	GO:0051321	GO:0051788	GO:0061387	GO:0080129	GO:0080186	GO:2000541
Ca_linc_0467	GO:0000394	GO:0006259	GO:0006261	GO:0006265	GO:0006268	GO:0006366	GO:0006367	GO:0007059	GO:0009052	GO:0009086	GO:0009825	GO:0009932	GO:0010817	GO:0019323	GO:0030243	GO:0044262
Ca_linc_0468	GO:0001944	GO:0002213	GO:0006002	GO:0006084	GO:0006085	GO:0006828	GO:0006875	GO:0009610	GO:0015691	GO:0015743	GO:0046482	GO:0055072	GO:0070574	GO:0098542
Ca_linc_0469	GO:0048544
Ca_linc_0470	GO:0006414	GO:0006487	GO:0006635	GO:0009561	GO:0009639	GO:0010311	GO:0016070	GO:0016558	GO:0045694
Ca_linc_0472	GO:0000278	GO:0006635	GO:0006810	GO:0006839	GO:0007031	GO:0009407	GO:0009620	GO:0009691	GO:0009755	GO:0009855	GO:0009887	GO:0010051	GO:0010075	GO:0010167	GO:0010440	GO:0015031	GO:0015706	GO:0015860	GO:0015866	GO:0015867	GO:0016485	GO:0042023	GO:0043161	GO:0045736	GO:0046777	GO:0048439	GO:0048519	GO:0051301	GO:0051788	GO:0080024	GO:0080129	GO:0090351	GO:0098656	GO:1901679
Ca_linc_0473	GO:0001666	GO:0005986	GO:0009686	GO:0009809	GO:0009992	GO:0016114	GO:0019375	GO:0034220	GO:0043693	GO:0045487	GO:0048446
Ca_linc_0474	GO:1900458	GO:2000306
Ca_linc_0475	GO:1900458	GO:2000306
Ca_linc_0476	GO:0000027	GO:0000480	GO:0007142	GO:0009971	GO:0032956	GO:0035335	GO:0046167	GO:0046208	GO:0070525
Ca_linc_0477	GO:0000038	GO:0000045	GO:0000422	GO:0001676	GO:0006497	GO:0006631	GO:0007155	GO:0008610	GO:0009698	GO:0009913	GO:0010120	GO:0010150	GO:0010508	GO:0017004	GO:0031408	GO:0034497	GO:0034605	GO:0042335	GO:0042594	GO:0043087	GO:0044804	GO:0046855	GO:0061025	GO:0070370	GO:2000762
Ca_linc_0478	GO:1900458	GO:2000306
Ca_linc_0479	GO:0002230	GO:0015690	GO:1900057	GO:1902290
Ca_linc_0480	GO:0010036	GO:0010476	GO:0051791	GO:0051792	GO:0080166
Ca_linc_0481	GO:0000096	GO:0006099	GO:0006506	GO:0006546	GO:0006631	GO:0006655	GO:0006733	GO:0006766	GO:0007023	GO:0008152	GO:0008652	GO:0009072	GO:0009098	GO:0009106	GO:0009108	GO:0009117	GO:0009610	GO:0009695	GO:0009772	GO:0010028	GO:0010152	GO:0015914	GO:0015994	GO:0016122	GO:0018298	GO:0019216	GO:0019748	GO:0031408	GO:0044272	GO:0046686
Ca_linc_0482	GO:0000082	GO:0006400	GO:0006909	GO:0008618	GO:0009173	GO:0009744	GO:0009745	GO:0009957	GO:0010022	GO:0010080	GO:0010081	GO:0010214	GO:0010582	GO:0015860	GO:0015865	GO:0015866	GO:0015867	GO:0016441	GO:0016575	GO:0019252	GO:0019760	GO:0030488	GO:0032889	GO:0034440	GO:0036265	GO:0042147	GO:0042274	GO:0042372	GO:0044238	GO:0046656	GO:0048016	GO:0048640	GO:0050732	GO:0070291	GO:0071951	GO:0080027	GO:0080086	GO:1901679
Ca_linc_0483	GO:0000122	GO:0006421	GO:0006665	GO:0010256	GO:0044267	GO:0090332
Ca_linc_0484	GO:0010322	GO:0090421	GO:1902395
Ca_linc_0485	GO:0000374	GO:0016127	GO:0034434	GO:0044267	GO:0048638	GO:0051568
Ca_linc_0486	GO:0048544
Ca_linc_0487	GO:1900458	GO:2000306
Ca_linc_0489	GO:0000349	GO:0003002	GO:0006281	GO:0006289	GO:0009630	GO:0010070	GO:0010100	GO:0010199	GO:0010208	GO:0015783	GO:0015786	GO:0018171	GO:0033043	GO:0045951	GO:0048281	GO:0048283	GO:0048608	GO:0061136	GO:0070483	GO:0072334	GO:0090480
Ca_linc_0490	GO:0000478	GO:0002128	GO:0006164	GO:0006260	GO:0006275	GO:0006284	GO:0006306	GO:0006346	GO:0006406	GO:0006486	GO:0007000	GO:0007267	GO:0008283	GO:0009616	GO:0009640	GO:0009886	GO:0009909	GO:0010074	GO:0010118	GO:0010220	GO:0010267	GO:0010389	GO:0016458	GO:0016570	GO:0019478	GO:0019722	GO:0019918	GO:0031047	GO:0031048	GO:0032211	GO:0034968	GO:0034969	GO:0035196	GO:0035407	GO:0043137	GO:0045036	GO:0046274	GO:0048449	GO:0048451	GO:0048453	GO:0051225	GO:0051567	GO:0072355	GO:0090501
Ca_linc_0491	GO:0000723	GO:0006114	GO:0010099	GO:0010260	GO:0016024	GO:0030322	GO:0031627	GO:0072593
Ca_linc_0492	GO:0006536	GO:0010951	GO:0015689	GO:0030162	GO:0030833	GO:0034314	GO:0035434	GO:0035435	GO:1901684
Ca_linc_0493	GO:0006094	GO:0006289	GO:0006435	GO:0006511	GO:0006970	GO:0007010	GO:0007275	GO:0009826	GO:0009828	GO:0009831	GO:0010498	GO:0015744	GO:0019953	GO:0045087	GO:0080147
Ca_linc_0494	GO:2000541
Ca_linc_0495	GO:0000478	GO:0000956	GO:0006002	GO:0006084	GO:0006085	GO:0006406	GO:0006499	GO:0006606	GO:0006812	GO:0008284	GO:0009561	GO:0009718	GO:0009725	GO:0009744	GO:0009749	GO:0009954	GO:0010114	GO:0010224	GO:0010227	GO:0010388	GO:0016568	GO:0034470	GO:0045332	GO:0048439	GO:0048574	GO:0048825	GO:1903506
Ca_linc_0497	GO:0010160	GO:0032147
Ca_linc_0498	GO:0000494	GO:0000956	GO:0001676	GO:0002213	GO:0002237	GO:0006302	GO:0006312	GO:0006334	GO:0006351	GO:0006487	GO:0006633	GO:0006635	GO:0006891	GO:0007062	GO:0007129	GO:0007131	GO:0009062	GO:0009410	GO:0009560	GO:0009751	GO:0009816	GO:0009817	GO:0009954	GO:0010103	GO:0010227	GO:0010413	GO:0016558	GO:0016567	GO:0016575	GO:0042138	GO:0042991	GO:0045087	GO:0045132	GO:0045492	GO:0048439	GO:0048443	GO:0048573	GO:0052542	GO:0080185	GO:1990258
Ca_linc_0499	GO:0007275	GO:0009554	GO:0009640	GO:0009845	GO:0009908	GO:0009933	GO:0010162	GO:0010182	GO:0016114	GO:0016567	GO:0019915	GO:0030154	GO:0048316	GO:0048700	GO:0050826
Ca_linc_0500	GO:0000023	GO:0006342	GO:0006344	GO:0006470	GO:0007018	GO:0010206	GO:0015031	GO:0019761	GO:0031047	GO:0032259
Ca_linc_0501	GO:0001522	GO:0006289	GO:0006388	GO:0006396	GO:0006474	GO:0006744	GO:0016925	GO:0031573	GO:0032259	GO:0033314	GO:0035265	GO:0042127	GO:0042752	GO:0044778	GO:0071452
Ca_linc_0502	GO:0000902	GO:0006828	GO:0006875	GO:0006906	GO:0007033	GO:0009409	GO:0009446	GO:0009556	GO:0009645	GO:0009660	GO:0009733	GO:0009959	GO:0010118	GO:0010214	GO:0015691	GO:0016197	GO:0048278	GO:0048359	GO:0052543	GO:0055072	GO:0070574	GO:0080001
Ca_linc_0503	GO:0000103	GO:0006301	GO:0006351	GO:0006355	GO:0006399	GO:0008033	GO:0009611	GO:0009612	GO:0009631	GO:0009658	GO:0010200	GO:0010371	GO:0034414	GO:0034599	GO:0035556	GO:0042780	GO:0048510	GO:0051865
Ca_linc_0504	GO:0000041	GO:0000045	GO:0000070	GO:0000422	GO:0000724	GO:0002237	GO:0006569	GO:0006826	GO:0006914	GO:0007062	GO:0007346	GO:0009553	GO:0009581	GO:0009595	GO:0009625	GO:0009640	GO:0009646	GO:0009684	GO:0009793	GO:0009845	GO:0009933	GO:0010106	GO:0010119	GO:0010162	GO:0010167	GO:0010182	GO:0010197	GO:0010413	GO:0015706	GO:0016114	GO:0019915	GO:0031347	GO:0034089	GO:0034497	GO:0034727	GO:0043161	GO:0043900	GO:0044805	GO:0045087	GO:0045132	GO:0045492	GO:0048316	GO:0048364	GO:0048653	GO:0048700	GO:0050826	GO:0050832	GO:0051301	GO:0051788
Ca_linc_0506	GO:0000902	GO:0006302	GO:0006471	GO:0006541	GO:0006625	GO:0006626	GO:0006984	GO:0010044	GO:0010206	GO:0010447	GO:0019745	GO:0043157	GO:0043268
Ca_linc_0510	GO:0006289	GO:0006486	GO:0006511	GO:0006807	GO:0006888	GO:0008152	GO:0009060	GO:0009880	GO:0010072	GO:0010239	GO:0010265	GO:0010375	GO:0010431	GO:0010564	GO:0015812	GO:0015986	GO:0015991	GO:0030163	GO:0031573	GO:0033314	GO:0042752	GO:0043090	GO:0044778	GO:0045595	GO:0048554	GO:0051302	GO:0071482	GO:0071786	GO:0089711	GO:1903401	GO:2000038	GO:2000123
Ca_linc_0512	GO:0006122	GO:0006614	GO:0015840	GO:0033306	GO:0044419	GO:0045962	GO:0051775	GO:0080024	GO:0080136	GO:2000037
Ca_linc_0516	GO:0033615	GO:0036292	GO:0042450	GO:0048442	GO:1900150
Ca_linc_0517	GO:0010265	GO:0019544	GO:0080185	GO:2000022	GO:2000031
Ca_linc_0518	GO:0006406	GO:0006470	GO:0006606	GO:0007568	GO:0008033	GO:0009718	GO:0015824	GO:0016036	GO:0048193	GO:0090501	GO:0090502
Ca_linc_0520	GO:0006544	GO:0006563	GO:0009653	GO:0009821	GO:0010208	GO:0016106	GO:0019323	GO:0019827	GO:0051762	GO:0051791	GO:0051792	GO:0080166
Ca_linc_0521	GO:0000184	GO:0000956	GO:0007126	GO:0007155	GO:0007346	GO:0009635	GO:0009772	GO:0009910	GO:0010076	GO:0010187	GO:0010207	GO:0010255	GO:0010468	GO:0010582	GO:0015991	GO:0016255	GO:0016973	GO:0030029	GO:0030154	GO:0032957	GO:0048034	GO:0048438	GO:0051171	GO:0051292	GO:0051928	GO:0090306
Ca_linc_0522	GO:0009236	GO:0010231	GO:0010585	GO:0019318	GO:0019856	GO:0031125	GO:0033591	GO:0043447	GO:0046294
Ca_linc_0524	GO:0009624	GO:0010119	GO:0019761	GO:0042128	GO:0045454	GO:0046685	GO:0048573	GO:0048653	GO:0080168
Ca_linc_0525	GO:0007009	GO:0009972	GO:0010086	GO:0015074	GO:2001022
Ca_linc_0532	GO:0006810	GO:0006811	GO:0006857	GO:0006873	GO:0007166	GO:0007275	GO:0009202	GO:0009627	GO:0009691	GO:0009992	GO:0015700	GO:0019310	GO:0031347	GO:0034220	GO:0046685	GO:0055085	GO:0080170	GO:0098656	GO:2000028
Ca_linc_0533	GO:0002213	GO:0006306	GO:0006457	GO:0006635	GO:0006970	GO:0009062	GO:0009220	GO:0009409	GO:0009416	GO:0009736	GO:0010017	GO:0031047	GO:0042026	GO:0044030	GO:0045595	GO:0070918	GO:0071472
Ca_linc_0536	GO:0006457	GO:0009269	GO:0009408	GO:0009643	GO:0009644	GO:0009698	GO:0009734	GO:0009741	GO:0009742	GO:0010039	GO:0010286	GO:0010305	GO:0010466	GO:0015713	GO:0015717	GO:0022900	GO:0034219	GO:0034756	GO:0035436	GO:0042542	GO:0048443	GO:0071281	GO:0071369	GO:0071732
Ca_linc_0537	GO:0005986	GO:0006955	GO:0010582	GO:0016102	GO:0016482	GO:0048467	GO:0050790	GO:0051764	GO:0090436
Ca_linc_0538	GO:0000187	GO:0002229	GO:0006569	GO:0006811	GO:0006875	GO:0008299	GO:0009625	GO:0009682	GO:0009835	GO:0009866	GO:0010120	GO:0019761	GO:0033384	GO:0033386	GO:0045337	GO:0052544	GO:0055072
Ca_linc_0540	GO:0000724	GO:0006284	GO:0006417	GO:0006561	GO:0007033	GO:0009410	GO:0009630	GO:0009639	GO:0010017	GO:0010018	GO:0010150	GO:0010212	GO:0010218	GO:0010388	GO:0015843	GO:0016571	GO:0016579	GO:0042753	GO:0045893	GO:0046482	GO:0048522	GO:0050982	GO:0055129	GO:0072583	GO:0097468	GO:1900864
Ca_linc_0541	GO:0000054	GO:0006378	GO:0006379	GO:0006388	GO:0006545	GO:0006557	GO:0006597	GO:0008295	GO:0010064	GO:0010480	GO:0018008	GO:0018279	GO:0030639	GO:0048827
Ca_linc_0545	GO:0006020	GO:0006105	GO:0006287	GO:0006297	GO:0006540	GO:0009083	GO:0009448	GO:0009450	GO:0009865	GO:0010033	GO:0015671	GO:0019484	GO:0032065	GO:0043137	GO:0045004	GO:0051013
Ca_linc_0546	GO:0006094	GO:0006096	GO:0006413	GO:0031573	GO:0033314	GO:0035265	GO:0042127	GO:0044778	GO:0046686	GO:0048451	GO:0048453	GO:0051726
Ca_linc_0547	GO:0000041	GO:0009407	GO:0009693	GO:0009835	GO:0010359	GO:0010583	GO:0046185
Ca_linc_0548	GO:0000105	GO:0001578	GO:0006566	GO:0006646	GO:0009657	GO:0009704	GO:0009807	GO:0009854	GO:0010206	GO:0010264	GO:0015996	GO:0031116	GO:0042548	GO:0043085	GO:0051568	GO:0051775	GO:0052889	GO:0070301	GO:0071435	GO:0072593
Ca_linc_0550	GO:0006000	GO:0006003	GO:0006223	GO:0006537	GO:0006671	GO:0008535	GO:0010270	GO:0010600	GO:0019450	GO:0019632	GO:0019676	GO:0031936	GO:0033617	GO:0036265	GO:0043572	GO:0043609	GO:0045944	GO:0046486	GO:0046741	GO:0097054	GO:0098586
Ca_linc_0551	GO:0000394	GO:0001676	GO:0006094	GO:0006352	GO:0006520	GO:0006631	GO:0008295	GO:0009616	GO:0010234	GO:0016310	GO:0031122	GO:0044206	GO:0044211	GO:0046713	GO:0080029	GO:2000904
Ca_linc_0552	GO:0005982	GO:0006520	GO:0007155	GO:0008295	GO:0009408	GO:0009414	GO:0009435	GO:0009615	GO:0009639	GO:0009644	GO:0010072	GO:0010197	GO:0015749	GO:0032502	GO:0034219	GO:0042542	GO:0042752	GO:0048511	GO:0048574	GO:0055114	GO:1901562
Ca_linc_0553	GO:0006650	GO:0006734	GO:0006739	GO:0006796	GO:0006849	GO:0006873	GO:0008615	GO:0009270	GO:0010236	GO:0010405	GO:0010449	GO:0018258	GO:0033014	GO:0034213	GO:0035672	GO:0042817	GO:0046901	GO:0050687	GO:0050891	GO:0070455
Ca_linc_0554	GO:0000038	GO:0000165	GO:0006744	GO:0009089	GO:0009414	GO:0009627	GO:0009636	GO:0009697	GO:0009816	GO:0009817	GO:0009862	GO:0009867	GO:0010089	GO:0010091	GO:0010266	GO:0010311	GO:0015743	GO:0015810	GO:0015812	GO:0015827	GO:0019365	GO:0019877	GO:0031348	GO:0042742	GO:0045088	GO:0046256	GO:0046274	GO:0071281	GO:0071398	GO:0071732	GO:0080187	GO:1901430
Ca_linc_0556	GO:0007000	GO:0009228	GO:0010091	GO:0010154	GO:0015986	GO:0015994	GO:0018131	GO:0019216	GO:0042391	GO:0048467	GO:0048768	GO:0052837	GO:0080168	GO:0090436
Ca_linc_0557	GO:0009152	GO:0010493	GO:0019566	GO:0045723	GO:0046653	GO:0048578	GO:0090305	GO:1901959
Ca_linc_0558	GO:0000187	GO:0006470	GO:0006811	GO:0006875	GO:0007141	GO:0008299	GO:0008643	GO:0009866	GO:0010039	GO:0033384	GO:0033386	GO:0045337	GO:0045490	GO:0055072	GO:0098656
Ca_linc_0560	GO:0001881	GO:0002240	GO:0006334	GO:0006400	GO:0006626	GO:0006863	GO:0008150	GO:0009735	GO:0009845	GO:0010602	GO:0019915	GO:0032259	GO:0050826	GO:0080180
Ca_linc_0561	GO:0000038	GO:0005975	GO:0006623	GO:0006633	GO:0006886	GO:0008610	GO:0009416	GO:0009560	GO:0009855	GO:0009887	GO:0009908	GO:0009913	GO:0009944	GO:0010014	GO:0010075	GO:0010080	GO:0010089	GO:0010492	GO:0016192	GO:0035265	GO:0042335	GO:0044036	GO:0048364	GO:0060771	GO:0060772	GO:0060774	GO:0080167
Ca_linc_0562	GO:0006152	GO:0010037
Ca_linc_0563	GO:0006104	GO:0006529	GO:0006753	GO:0010104	GO:0031060	GO:0035280	GO:0043044	GO:0043985	GO:0048281	GO:0051457	GO:0070078	GO:0070079	GO:0090610
Ca_linc_0564	GO:0000023	GO:0006098	GO:0006397	GO:0006783	GO:0008380	GO:0009451	GO:0009814	GO:0010087	GO:0010305	GO:0010493	GO:0010588	GO:0019252	GO:0019684	GO:0032543	GO:0045087	GO:0048366	GO:1900865
Ca_linc_0565	GO:0006637	GO:0006744	GO:0007205	GO:0008299	GO:0009643	GO:0009652	GO:0009970	GO:0016106	GO:0030865	GO:0031937	GO:0035494	GO:0043693	GO:0044030	GO:0048354	GO:0048437	GO:0048564	GO:0061087	GO:0070829	GO:0071294	GO:0080024	GO:0080026	GO:0090436	GO:1900111	GO:1900363	GO:2000024
Ca_linc_0566	GO:0015851	GO:0016578	GO:0019750	GO:0043100
Ca_linc_0569	GO:0000374	GO:0010400
Ca_linc_0570	GO:0000374	GO:0035865
Ca_linc_0571	GO:0006474	GO:0007623	GO:0009639	GO:0016485	GO:0034613	GO:0080120
Ca_linc_0572	GO:0000463	GO:0000466	GO:0001731	GO:0008612	GO:0010100	GO:0035265	GO:0046167	GO:0050983
Ca_linc_0573	GO:0001778	GO:0007264	GO:0009699	GO:0009880	GO:0010102	GO:0010239	GO:0010265	GO:0010432	GO:0010451	GO:0010582	GO:0016032	GO:0032456	GO:0042752	GO:0045595	GO:0046740	GO:0071482	GO:0071786
Ca_linc_0574	GO:0006012	GO:0006338	GO:0006415	GO:0006464	GO:0006661	GO:0009060	GO:0009590	GO:0009660	GO:0009959	GO:0010054	GO:0010093	GO:0033615	GO:0038032	GO:0042966	GO:0045836	GO:0048507	GO:0051321	GO:0060867	GO:0070481	GO:0070966	GO:0071025	GO:2000692
Ca_linc_0576	GO:0005978	GO:0006065	GO:0006334	GO:0006366	GO:0006909	GO:0007033	GO:0009755	GO:0009853	GO:0010050	GO:0019760
Ca_linc_0577	GO:0002181	GO:0009635	GO:0010262	GO:0010344	GO:0010601	GO:0048240	GO:0048579	GO:0080088	GO:0080155	GO:2000008
Ca_linc_0578	GO:0001522	GO:0006069	GO:0006413	GO:0006626	GO:0009856	GO:0009962	GO:0010054	GO:0010197	GO:0015931	GO:0034969	GO:0042176	GO:0046208	GO:0046292	GO:0048700	GO:0070525
Ca_linc_0580	GO:0000059	GO:0000278	GO:0000741	GO:0000956	GO:0001666	GO:0006396	GO:0006515	GO:0007005	GO:0009560	GO:0009651	GO:0009739	GO:0009751	GO:0010078	GO:0010492	GO:0010569	GO:0015937	GO:0016568	GO:0031122	GO:0034599	GO:0040008	GO:0042538	GO:0051131	GO:0051260	GO:0070407	GO:0090296
Ca_linc_0581	GO:0000727	GO:0005996	GO:0006139	GO:0006189	GO:0006226	GO:0006261	GO:0006267	GO:0006272	GO:0006279	GO:0006364	GO:0006490	GO:0006730	GO:0006754	GO:0007005	GO:0009152	GO:0009267	GO:0009394	GO:0009396	GO:0009595	GO:0009657	GO:0009690	GO:0009772	GO:0009773	GO:0009790	GO:0009814	GO:0010207	GO:0010449	GO:0015851	GO:0015931	GO:0015986	GO:0015995	GO:0019344	GO:0019684	GO:0019760	GO:0030433	GO:0031567	GO:0031938	GO:0032544	GO:0035304	GO:0042276	GO:0043100	GO:0043900	GO:0046081	GO:0046901	GO:0048229	GO:0080055	GO:1900087	GO:1902977	GO:1990264
Ca_linc_0582	GO:0000387	GO:0000448	GO:0002229	GO:0005975	GO:0006094	GO:0006096	GO:0006099	GO:0006108	GO:0006744	GO:0006874	GO:0006909	GO:0009168	GO:0009845	GO:0009886	GO:0010076	GO:0010077	GO:0010223	GO:0031627	GO:0043103	GO:0045836	GO:0045927	GO:0046103	GO:0046686	GO:0048438	GO:0048457	GO:0048513	GO:0048519	GO:0048645	GO:0051321	GO:0070588	GO:0071461	GO:0080006	GO:0090239
Ca_linc_0586	GO:0000280	GO:0006974	GO:0007000	GO:0009228	GO:0009624	GO:0009830	GO:0015986	GO:0018131	GO:0042128	GO:0044550	GO:0052837	GO:0080168	GO:0098542
Ca_linc_0587	GO:0000023	GO:0000209	GO:0000398	GO:0000422	GO:0006301	GO:0006501	GO:0006777	GO:0006875	GO:0009311	GO:0009616	GO:0010031	GO:0010267	GO:0010449	GO:0010468	GO:0016139	GO:0018315	GO:0019252	GO:0035194	GO:0042787	GO:0046477	GO:0046901	GO:0048574	GO:0048578	GO:0080141	GO:1902749	GO:1903086	GO:1990067	GO:2000011	GO:2000762
Ca_linc_0588	GO:0048498	GO:0060964	GO:0090428
Ca_linc_0589	GO:0001709	GO:0006402	GO:0010270	GO:0018206	GO:0031365	GO:0042964	GO:0043686	GO:0072511
Ca_linc_0590	GO:0010405	GO:0018258
Ca_linc_0591	GO:0000226	GO:0000911	GO:0003002	GO:0006270	GO:0006289	GO:0006310	GO:0006486	GO:0007015	GO:0007584	GO:0009294	GO:0009585	GO:0009630	GO:0009639	GO:0009743	GO:0010051	GO:0010087	GO:0010100	GO:0010182	GO:0010252	GO:0016567	GO:0033043	GO:0045951	GO:0046855	GO:0046856	GO:0048439	GO:0048449	GO:0048519	GO:0048608
Ca_linc_0592	GO:0015717	GO:0030187	GO:0031937	GO:0033231	GO:0034756	GO:0046835	GO:0070829	GO:1902334
Ca_linc_0593	GO:0000002	GO:0006148	GO:0007004	GO:0018022	GO:0032042	GO:0043570	GO:0050000	GO:0090506
Ca_linc_0594	GO:0008219	GO:0009768	GO:0009867	GO:0010087	GO:0010588	GO:0045727	GO:0050832
Ca_linc_0595	GO:0006073	GO:0006081	GO:0006465	GO:0006642	GO:0009069	GO:0009664	GO:0009832	GO:0009886	GO:0009961	GO:0010074	GO:0010075	GO:0010493	GO:0016032	GO:0019253	GO:0019544	GO:0019563	GO:0019566	GO:0019919	GO:0034551	GO:0034970	GO:0034971	GO:0034972	GO:0046166	GO:0090305
Ca_linc_0596	GO:0008284	GO:0030490	GO:0034975	GO:0048522	GO:0055078
Ca_linc_0597	GO:0000122	GO:0000918	GO:0001789	GO:0006535	GO:0006760	GO:0010628	GO:0016575	GO:0019430
Ca_linc_0598	GO:0007026	GO:0010098	GO:0015680	GO:0030029	GO:0044090	GO:1903415
Ca_linc_0599	GO:0000738	GO:0006555	GO:0031063	GO:0043486	GO:0048572	GO:0051571	GO:0060145
Ca_linc_0600	GO:0006544	GO:0006563	GO:0009653	GO:0009821	GO:0010208	GO:0016106	GO:0019827	GO:0051762	GO:0051791	GO:0051792	GO:0080166
Ca_linc_0601	GO:0000077	GO:0005982	GO:0006282	GO:0006384	GO:0006807	GO:0006839	GO:0007126	GO:0009821	GO:0009838	GO:0009903	GO:0009904	GO:0010417	GO:0010440	GO:0015996	GO:0042938	GO:0042939	GO:0045128	GO:1901562
Ca_linc_0602	GO:0009236	GO:0010585	GO:0019318	GO:0033591	GO:0048498	GO:0090428	GO:2000369
Ca_linc_0603	GO:0006048	GO:0006821	GO:0009787	GO:0009864	GO:0009942	GO:0010269	GO:0010500	GO:0016485	GO:0017148	GO:0018206	GO:0018283	GO:0031365	GO:0034765	GO:0043686	GO:0046470	GO:0048445	GO:0048462	GO:0070084	GO:1902476
Ca_linc_0604	GO:0000422	GO:0009561	GO:0009640	GO:0009933	GO:0010564	GO:0016106	GO:0016236	GO:0016571	GO:0016575	GO:0016998	GO:0032147	GO:0034497	GO:0035194	GO:0043067	GO:0044804	GO:0046512	GO:0051568	GO:0051762	GO:0080027
Ca_linc_0605	GO:0000003	GO:0006075	GO:0008360	GO:0009094	GO:0009294	GO:0009870	GO:0016024	GO:0019408	GO:0019745	GO:0043693	GO:0052542	GO:0052543	GO:0052544	GO:0097502	GO:0098655
Ca_linc_0606	GO:0006544	GO:0006563	GO:0009653	GO:0009821	GO:0010208	GO:0016106	GO:0019827	GO:0051762	GO:0051791	GO:0051792	GO:0080166
Ca_linc_0607	GO:0000413	GO:0002238	GO:0006106	GO:0006364	GO:0006399	GO:0006434	GO:0006637	GO:0006655	GO:0007005	GO:0009069	GO:0009658	GO:0009688	GO:0009739	GO:0009793	GO:0010103	GO:0010162	GO:0010187	GO:0016226	GO:0018208	GO:0018345	GO:0019294	GO:0030154	GO:0030581	GO:0032544	GO:0032957	GO:0034720	GO:0043039	GO:0045727	GO:0045893	GO:0046855	GO:0046856	GO:0048522	GO:0061077	GO:0071588	GO:0080034	GO:1900459	GO:1902039
Ca_linc_0608	GO:0070407	GO:0090296
Ca_linc_0609	GO:0000272	GO:0000302	GO:0000413	GO:0006032	GO:0006418	GO:0006424	GO:0006433	GO:0006644	GO:0006655	GO:0006779	GO:0006782	GO:0006783	GO:0009642	GO:0009850	GO:0009851	GO:0010036	GO:0010039	GO:0010167	GO:0016042	GO:0016246	GO:0018208	GO:0031408	GO:0046713	GO:0055072	GO:0061077	GO:2000652
Ca_linc_0610	GO:0006505	GO:0009607	GO:0010483	GO:0030581	GO:0080034
Ca_linc_0611	GO:0000460	GO:0000470	GO:0007018	GO:0015789	GO:0042545	GO:0043086	GO:0045490	GO:0045697	GO:0046274	GO:0046713	GO:0050829	GO:0051453	GO:0051645	GO:0051646	GO:0060151	GO:0060321	GO:1901535	GO:1903070	GO:1903857	GO:1990569
Ca_linc_0612	GO:0000390	GO:0002237	GO:0005992	GO:0006294	GO:0006561	GO:0006820	GO:0006862	GO:0006887	GO:0006888	GO:0006891	GO:0006904	GO:0006995	GO:0007064	GO:0007154	GO:0007165	GO:0007275	GO:0009409	GO:0009581	GO:0009595	GO:0009627	GO:0009697	GO:0009718	GO:0009735	GO:0009744	GO:0009749	GO:0009750	GO:0010120	GO:0010150	GO:0010167	GO:0010213	GO:0015695	GO:0015696	GO:0015706	GO:0015785	GO:0015802	GO:0016558	GO:0031347	GO:0042538	GO:0042964	GO:0043090	GO:0043269	GO:0043900	GO:0045037	GO:0048767	GO:0048868	GO:0051707	GO:0072488	GO:1900056
Ca_linc_0613	GO:0006513	GO:0009435	GO:0010444	GO:0010600	GO:0048598	GO:0051176	GO:0051347
Ca_linc_0614	GO:0009443	GO:0016233	GO:0042820	GO:0042821	GO:0043488	GO:0045604	GO:2000505
Ca_linc_0615	GO:0031365	GO:0048544	GO:0070084
Ca_linc_0616	GO:0033466
Ca_linc_0617	GO:0000387
Ca_linc_0618	GO:0000290	GO:0006006	GO:0006011	GO:0006096	GO:0006527	GO:0006580	GO:0007010	GO:0007017	GO:0008295	GO:0009226	GO:0009306	GO:0009446	GO:0009729	GO:0009832	GO:0009934	GO:0010074	GO:0019752	GO:0033356	GO:0046398	GO:0046900	GO:0048229	GO:0048638	GO:0048658	GO:0051258	GO:0052573	GO:0071555	GO:0080144
Ca_linc_0619	GO:0000467	GO:0006520	GO:0006869	GO:0006970	GO:0009058	GO:0009755	GO:0009853	GO:0009991	GO:0010189	GO:0010224	GO:0010583	GO:0019243	GO:0034427	GO:0034475	GO:0042631	GO:0043928	GO:0046777	GO:0071034	GO:0071035	GO:0071038	GO:0071049	GO:0071051	GO:0071472
Ca_linc_0620	GO:0006521	GO:0008380	GO:0016045	GO:0032922	GO:0033566	GO:0043484	GO:0048587	GO:0050776	GO:1900111
Ca_linc_0621	GO:0007023	GO:0019499	GO:0031023	GO:0042762	GO:0044090	GO:0051410	GO:1901000	GO:1903415	GO:2000014
Ca_linc_0622	GO:0001709	GO:0006436	GO:0009088	GO:0009229	GO:0009247	GO:0009663	GO:0010038	GO:0010275	GO:0010424	GO:0010647	GO:0031508	GO:0032776	GO:0045814	GO:0045857	GO:0046506	GO:0046739	GO:0071731	GO:0072511	GO:0090309
Ca_linc_0623	GO:0000038	GO:0000096	GO:0006546	GO:0006636	GO:0006655	GO:0006733	GO:0006766	GO:0006869	GO:0008285	GO:0008652	GO:0009069	GO:0009072	GO:0009073	GO:0009106	GO:0009108	GO:0009117	GO:0009691	GO:0009888	GO:0009958	GO:0009965	GO:0010304	GO:0016024	GO:0016226	GO:0016579	GO:0019464	GO:0019748	GO:0030154	GO:0042335	GO:0043085	GO:0044272	GO:0045893	GO:0045962
Ca_linc_0624	GO:0006012
Ca_linc_0625	GO:0048544
Ca_linc_0626	GO:0000245	GO:0000338	GO:0006370	GO:0006659	GO:0007050	GO:0009264	GO:0010442	GO:0032784	GO:0042776	GO:0048869
Ca_linc_0627	GO:0000209	GO:0000278	GO:0006301	GO:0006396	GO:0006397	GO:0006626	GO:0006839	GO:0006882	GO:0006970	GO:0007338	GO:0009639	GO:0009693	GO:0009887	GO:0009888	GO:0009910	GO:0009961	GO:0010015	GO:0010082	GO:0010584	GO:0010638	GO:0030154	GO:0033044	GO:0043161	GO:0043248	GO:0048497	GO:0048510	GO:0048868	GO:0051028	GO:0051788	GO:0070588	GO:1990064
Ca_linc_0628	GO:0016125	GO:0019287	GO:0032042
Ca_linc_0629	GO:0036290
Ca_linc_0630	GO:0000187	GO:0006661	GO:0006814	GO:0006885	GO:0009814	GO:0009864	GO:0009866	GO:0010366	GO:0016051	GO:0030497	GO:0033384	GO:0035725	GO:0042343	GO:0042761	GO:0045337	GO:0045489	GO:0071215	GO:0071456	GO:0071555	GO:0090063	GO:0098542
Ca_linc_0631	GO:0006828	GO:0006875	GO:0006891	GO:0006896	GO:0009446	GO:0009645	GO:0010214	GO:0015691	GO:0016036	GO:0019375	GO:0019761	GO:0030001	GO:0042147	GO:0045892	GO:0048280	GO:0048359	GO:0055072	GO:0070574	GO:0080001	GO:0098656
Ca_linc_0632	GO:0016180
Ca_linc_0633	GO:0006108	GO:0006559	GO:0009768	GO:0016131	GO:0030003
Ca_linc_0634	GO:0010112	GO:0019941	GO:0035278	GO:0036092	GO:0070536	GO:0071108	GO:0080142	GO:0090316
Ca_linc_0635	GO:0007093	GO:0007094	GO:0009303	GO:0010507	GO:0030307	GO:0031023	GO:0040019	GO:0042964	GO:1901000	GO:2000014	GO:2000234
Ca_linc_0636	GO:0006536	GO:0010951	GO:0015689	GO:0030162	GO:0035435	GO:0060548	GO:1901684
Ca_linc_0637	GO:0001881	GO:0008333
Ca_linc_0638	GO:0000467	GO:0009809	GO:0009834	GO:0009901	GO:0010047	GO:0010054	GO:0010262	GO:0034089	GO:0034427	GO:0034475	GO:0043928	GO:0045487	GO:0045893	GO:0046202	GO:0048577	GO:0060862	GO:0060867	GO:0071034	GO:0071035	GO:0071038	GO:0071049	GO:0071051	GO:0071365	GO:2000692
Ca_linc_0640	GO:0000271	GO:0006270	GO:0006275	GO:0006346	GO:0006869	GO:0006888	GO:0006891	GO:0007126	GO:0007389	GO:0008283	GO:0008361	GO:0009567	GO:0009825	GO:0009926	GO:0009932	GO:0010015	GO:0010351	GO:0010389	GO:0010817	GO:0016192	GO:0016458	GO:0016558	GO:0019344	GO:0031048	GO:0034968	GO:0040007	GO:0043481	GO:0048193	GO:0048446	GO:0048451	GO:0048453	GO:0048767	GO:0051301	GO:0051307	GO:0051567	GO:0051726
Ca_linc_0643	GO:0006868	GO:0015804	GO:0015808	GO:0015825	GO:0016125	GO:0019287	GO:0030091	GO:0035524	GO:0046677	GO:0098712	GO:1901348
Ca_linc_0644	GO:0006042	GO:0009866	GO:0090063
Ca_linc_0647	GO:0006002	GO:0006096	GO:0009637	GO:0009744	GO:0009765	GO:0009853	GO:0010053	GO:0010114	GO:0010155	GO:0010218	GO:0018298	GO:0019684	GO:0033466	GO:0045333
Ca_linc_0648	GO:0006383	GO:0006470	GO:0007389	GO:0008361	GO:0009610	GO:0010015	GO:0010029	GO:0010050	GO:0010817	GO:0015675	GO:0015991	GO:0015992	GO:0016570	GO:0016579	GO:0031640	GO:0035444	GO:0040007	GO:0048366	GO:0048449	GO:0061136	GO:0090558	GO:1901000
Ca_linc_0650	GO:0031023	GO:0043266
Ca_linc_0651	GO:0000394	GO:0006955	GO:0007584	GO:0009086	GO:0009637	GO:0009743	GO:0010087	GO:0010182	GO:0010252	GO:0016570	GO:0016998	GO:0030048	GO:0046855	GO:0046856	GO:0048449	GO:0051645	GO:0051646	GO:0060151
Ca_linc_0652	GO:0006227	GO:0006233	GO:0006235	GO:0006333	GO:0006540	GO:0006614	GO:0006839	GO:0009450	GO:0010199	GO:0010492	GO:0010731	GO:0015914	GO:0015937	GO:0030007	GO:0030104	GO:0043132	GO:0048015	GO:0048358	GO:0048834	GO:0055046	GO:0070734	GO:0072593	GO:0080065
Ca_linc_0653	GO:0000103	GO:0000209	GO:0000373	GO:0000737	GO:0003002	GO:0006287	GO:0006301	GO:0006535	GO:0006661	GO:0007018	GO:0008380	GO:0009845	GO:0009939	GO:0010044	GO:0010215	GO:0010325	GO:0010476	GO:0010529	GO:0010581	GO:0015846	GO:0015931	GO:0016575	GO:0019430	GO:0031936	GO:0033043	GO:0034508	GO:0034599	GO:0035344	GO:0044257	GO:0045004	GO:0045128	GO:0045454	GO:0048444	GO:0051569	GO:0051603	GO:0055062	GO:0071280	GO:0080111	GO:0080179	GO:0080186	GO:0098702	GO:0098710	GO:0098721	GO:1902074	GO:1903866	GO:2000083	GO:2000185	GO:2000652
Ca_linc_0656	GO:0010371	GO:0048510
Ca_linc_0657	GO:0009607	GO:0045333
Ca_linc_0658	GO:0006148	GO:0006154	GO:0006491	GO:0006780	GO:0055065	GO:0071486	GO:0071492	GO:0080175
Ca_linc_0660	GO:0043268
Ca_linc_0661	GO:0000187	GO:0002229	GO:0006875	GO:0008299	GO:0009682	GO:0009835	GO:0009866	GO:0010120	GO:0019761	GO:0033384	GO:0033386	GO:0045337	GO:0098656
Ca_linc_0662	GO:0000165	GO:0000373	GO:0000488	GO:0000489	GO:0006352	GO:0006370	GO:0006807	GO:0007154	GO:0009435	GO:0009556	GO:0009585	GO:0009610	GO:0009611	GO:0009620	GO:0009651	GO:0009695	GO:0009738	GO:0009753	GO:0009825	GO:0010052	GO:0010235	GO:0010449	GO:0016180	GO:0022622	GO:0031425	GO:0032774	GO:0040008	GO:0045489	GO:0046686	GO:0048574	GO:0048578	GO:0052543	GO:0071461	GO:0071482	GO:0080005	GO:1902065	GO:1902184	GO:1903506	GO:2001141
Ca_linc_0663	GO:0006810	GO:0006879	GO:0009094	GO:0015675	GO:0030581	GO:0035445	GO:0071369	GO:0071732	GO:0080034	GO:1900109	GO:2000034
Ca_linc_0664	GO:0009168	GO:0009304	GO:0031564	GO:0043103	GO:0046103	GO:2000025
Ca_linc_0665	GO:0000003	GO:0000911	GO:0006096	GO:0006349	GO:0006506	GO:0006839	GO:0007021	GO:0007023	GO:0007093	GO:0007338	GO:0008202	GO:0009098	GO:0009567	GO:0009651	GO:0010152	GO:0015914	GO:0015977	GO:0016579	GO:0019253	GO:0019722	GO:0031023	GO:0042026	GO:0043161	GO:0043266	GO:0046686	GO:0051225	GO:0061136	GO:1901000	GO:2000014	GO:2000021
Ca_linc_0666	GO:0000162	GO:0006281	GO:0006310	GO:0006397	GO:0006569	GO:0009451	GO:0009637	GO:0009643	GO:0009684	GO:0010114	GO:0010155	GO:0010218	GO:0016926	GO:0030001	GO:0045038	GO:0050665	GO:0071260	GO:0071311
Ca_linc_0667	GO:0000154	GO:0009304	GO:0009395	GO:0010289	GO:0010344	GO:0018171	GO:0043043	GO:0043182	GO:0043328	GO:0046085	GO:0052746	GO:0060627	GO:0070483	GO:0080185	GO:0090435	GO:1901002
Ca_linc_0668	GO:0000398	GO:0000478	GO:0002098	GO:0006304	GO:0006397	GO:0006470	GO:0006541	GO:0008380	GO:0009610	GO:0009639	GO:0009739	GO:0009749	GO:0009789	GO:0009926	GO:0016036	GO:0019375	GO:0032324	GO:0042631	GO:0044210
Ca_linc_0669	GO:0000038	GO:0006084	GO:0006487	GO:0006626	GO:0006633	GO:0006661	GO:0006730	GO:0009396	GO:0009690	GO:0009932	GO:0010497	GO:0016132	GO:0035999	GO:0042335	GO:0045010	GO:0046739	GO:0052542	GO:1902478
Ca_linc_0670	GO:0008153	GO:0010086	GO:0046654	GO:0060416
Ca_linc_0671	GO:0000184	GO:0000398	GO:0000710	GO:0000712	GO:0000724	GO:0000737	GO:0000956	GO:0001682	GO:0006207	GO:0006289	GO:0006290	GO:0006296	GO:0006298	GO:0006301	GO:0006303	GO:0006311	GO:0006346	GO:0006406	GO:0008285	GO:0009116	GO:0009314	GO:0009640	GO:0010039	GO:0010074	GO:0010102	GO:0010212	GO:0010388	GO:0010496	GO:0016246	GO:0016567	GO:0016571	GO:0016579	GO:0030422	GO:0031048	GO:0031124	GO:0031125	GO:0031425	GO:0031507	GO:0031591	GO:0035194	GO:0035196	GO:0043144	GO:0043570	GO:0043687	GO:0044205	GO:0045128	GO:0045787	GO:0046340	GO:0048451
Ca_linc_0672	GO:0009231	GO:0009410	GO:0009554	GO:0010030	GO:0010227	GO:0010315	GO:0010483	GO:0030308	GO:0031640	GO:0060919	GO:0071786	GO:2000032
Ca_linc_0673	GO:0048544
Ca_linc_0676	GO:0000079	GO:0000390	GO:0001789	GO:0006487	GO:0006913	GO:0007346	GO:0008150	GO:0010048	GO:0010244	GO:0016197	GO:0042549	GO:0042732	GO:0046653	GO:0050792	GO:0060154	GO:1900864	GO:1990064
Ca_linc_0678	GO:0001172	GO:0006574	GO:0010495	GO:0019285	GO:0019439	GO:0043266	GO:0051090	GO:0060862	GO:0060867	GO:2000021	GO:2000692
Ca_linc_0679	GO:0000398	GO:0006540	GO:0006810	GO:0006833	GO:0007129	GO:0007131	GO:0008380	GO:0009450	GO:0009553	GO:0009963	GO:0009992	GO:0010103	GO:0010569	GO:0010731	GO:0015840	GO:0032544	GO:0033473	GO:0034220	GO:0042138	GO:0042306	GO:0046685	GO:0048573	GO:0051026	GO:0051707	GO:0055081	GO:0070588	GO:0080065	GO:0080184	GO:1901528	GO:1901529
Ca_linc_0680	GO:0007584	GO:0009743	GO:0010252	GO:0042938	GO:0042939	GO:0043201	GO:0046855	GO:0046856	GO:0080052	GO:0080053
Ca_linc_0681	GO:0019685	GO:0032774	GO:0071482	GO:2001141
Ca_linc_0682	GO:0008283	GO:0009908	GO:0009943	GO:0009947	GO:0010223	GO:0010865	GO:0016106	GO:0030154	GO:0048507	GO:0048513	GO:0051762	GO:0080027	GO:1901601
Ca_linc_0688	GO:0009741
Ca_linc_0689	GO:0043666
Ca_linc_0690	GO:0000278	GO:0002679	GO:0006091	GO:0006298	GO:0006302	GO:0006354	GO:0006730	GO:0009581	GO:0009643	GO:0009652	GO:0009688	GO:0009789	GO:0010154	GO:0010564	GO:0015798	GO:0016444	GO:0016568	GO:0023052	GO:0030865	GO:0034605	GO:0043068	GO:0045332	GO:0045926	GO:0048235	GO:0048564	GO:0052542	GO:0072334
Ca_linc_0691	GO:0007231	GO:0010086	GO:0033500	GO:0034477	GO:0048509	GO:0048544	GO:0048831	GO:0071329
Ca_linc_0692	GO:0000902	GO:0001778	GO:0006508	GO:0006952	GO:0009607	GO:0009648	GO:0010239	GO:0045333	GO:0048441	GO:0048443	GO:0048511	GO:0071482
Ca_linc_0695	GO:0010371	GO:0048510
Ca_linc_0696	GO:0007035	GO:0007143	GO:0009970	GO:0010046	GO:0015810	GO:0015827	GO:0015846	GO:0019458	GO:0042814	GO:0045176	GO:0051289	GO:0052325	GO:0070070	GO:0070072	GO:0070921	GO:0071327	GO:1900367	GO:1901183	GO:1902047	GO:2000030
Ca_linc_0697	GO:0001578	GO:0006189	GO:0006541	GO:0006625	GO:0006790	GO:0009113	GO:0009116	GO:0009653	GO:0010493	GO:0031116	GO:0042548	GO:0043268	GO:0043562	GO:0043622	GO:0046785	GO:0046854	GO:0048528	GO:0052889	GO:0080183
Ca_linc_0700	GO:0006177	GO:0006529	GO:0010444	GO:0070676
Ca_linc_0701	GO:0000272	GO:0005982	GO:0007267	GO:0007389	GO:0008361	GO:0009556	GO:0009611	GO:0009753	GO:0009805	GO:0009814	GO:0009821	GO:0009825	GO:0009926	GO:0009932	GO:0009934	GO:0009965	GO:0010015	GO:0010155	GO:0010223	GO:0010375	GO:0010817	GO:0016051	GO:0016114	GO:0016556	GO:0016579	GO:0040007	GO:0045489	GO:0045792	GO:0048281	GO:0048578	GO:0048653	GO:0051707	GO:0052543	GO:0071555	GO:2000038	GO:2000123
Ca_linc_0702	GO:0000041	GO:0000398	GO:0003333	GO:0006487	GO:0006817	GO:0006826	GO:0009805	GO:0010106	GO:0010311	GO:0010388	GO:0015698	GO:0015802	GO:0016571	GO:0016579	GO:0032502	GO:0051302
Ca_linc_0704	GO:0006828	GO:0006875	GO:0009446	GO:0009610	GO:0015691	GO:0015743	GO:0034551	GO:0046482	GO:0051707	GO:0055072	GO:0070574	GO:0098542	GO:0098656
Ca_linc_0708	GO:0000070	GO:0000373	GO:0000467	GO:0006189	GO:0006304	GO:0006779	GO:0006821	GO:0009821	GO:0009823	GO:0010019	GO:0016123	GO:0030388	GO:0032543	GO:0034089	GO:0034427	GO:0034475	GO:0035970	GO:0043928	GO:0060772	GO:0071034	GO:0071035	GO:0071038	GO:0071049	GO:0071051	GO:0071482	GO:0080147	GO:1900871	GO:1901562	GO:1902171	GO:1902476
Ca_linc_0709	GO:0007154	GO:0007267	GO:0009414	GO:0009616	GO:0009625	GO:0009755	GO:0009834	GO:0009863	GO:0009867	GO:0009873	GO:0009963	GO:0010043	GO:0010260	GO:0010267	GO:0016102	GO:0019375	GO:0035196	GO:0042546	GO:0042631	GO:0042742	GO:0044036	GO:0045087	GO:0046482	GO:0046777	GO:0050832	GO:0052386	GO:0071497
Ca_linc_0713	GO:0000105	GO:0001578	GO:0006338	GO:0006884	GO:0009240	GO:0009268	GO:0009854	GO:0010067	GO:0010206	GO:0030397	GO:0031116	GO:0031365	GO:0033231	GO:0034440	GO:0044030	GO:0045039	GO:0046785	GO:0070084	GO:0070301	GO:0071219	GO:0071435	GO:0090333	GO:1900366	GO:1902334	GO:1902347
Ca_linc_0714	GO:0000349	GO:0006168	GO:0009594	GO:0010390	GO:0018171	GO:0070483
Ca_linc_0715	GO:0000917	GO:0006014	GO:0006474	GO:0006913	GO:0010100	GO:0016572	GO:0019279	GO:0032957	GO:0048016	GO:0048608	GO:0051726	GO:0052746	GO:0071266
Ca_linc_0716	GO:0010362	GO:0046512
Ca_linc_0717	GO:0046208	GO:0070525	GO:1902325	GO:1902418
Ca_linc_0718	GO:0006805	GO:0009308	GO:0015886	GO:0017004	GO:0042178	GO:0045824	GO:0051555	GO:0071395	GO:1900425	GO:1901038
Ca_linc_0719	GO:0000387	GO:0000727	GO:0006646	GO:0006796	GO:0006873	GO:0006909	GO:0009270	GO:0009765	GO:0010037	GO:0010053	GO:0010218	GO:0010223	GO:0018298	GO:0019243	GO:0019249	GO:0019761	GO:0034484	GO:0035825	GO:0042817	GO:0045727	GO:0045962	GO:0048316	GO:0050891	GO:0051026	GO:0051179	GO:0070370	GO:0070734	GO:0090332	GO:1901601	GO:1902456
Ca_linc_0720	GO:0009231	GO:0009410	GO:0009554	GO:0010030	GO:0010227	GO:0010315	GO:0010483	GO:0030308	GO:0031640	GO:0060919	GO:0071786	GO:2000032
Ca_linc_0721	GO:0000041	GO:0009407	GO:0009693	GO:0009835	GO:0010359	GO:0010583	GO:0046185
Ca_linc_0723	GO:0006625	GO:0006636	GO:0006655	GO:0007205	GO:0009553	GO:0019745	GO:0048443	GO:0051604	GO:0090503
Ca_linc_0724	GO:0006566	GO:0006574	GO:0006809	GO:0010086	GO:0018316	GO:0030187	GO:0071454	GO:0080153	GO:0080180	GO:1901601
Ca_linc_0725	GO:0006792	GO:0010112	GO:0010438	GO:0022904	GO:0080021	GO:1901332
Ca_linc_0727	GO:0006625	GO:0006729	GO:0035434	GO:0035998	GO:0051958	GO:0070475
Ca_linc_0728	GO:0000122	GO:0006094	GO:0006364	GO:0006825	GO:0006869	GO:0006914	GO:0007010	GO:0008152	GO:0009594	GO:0009610	GO:0009642	GO:0009664	GO:0009697	GO:0010188	GO:0010310	GO:0010498	GO:0015680	GO:0019363	GO:0019674	GO:0035434	GO:1990019
Ca_linc_0729	GO:0000338	GO:0010112	GO:0010400	GO:0019632	GO:0019941	GO:0035278	GO:0044090	GO:0044267	GO:0048638	GO:0070536	GO:0071108	GO:0080142	GO:0090316
Ca_linc_0731	GO:0006561	GO:0006979	GO:0006984	GO:0009411	GO:0009698	GO:0009864	GO:0010117	GO:0010120	GO:0010183	GO:0010229	GO:0015692	GO:0015812	GO:0016032	GO:0018401	GO:0019048	GO:0034755	GO:0046901	GO:0048574	GO:0051170	GO:0051775	GO:0055071	GO:0055129	GO:0070574	GO:0071421	GO:0071483	GO:0071484	GO:0071486	GO:0071490	GO:0071491	GO:0071492	GO:0080136	GO:0089711	GO:0090385	GO:1903401	GO:2000037	GO:2000038
Ca_linc_0733	GO:0000226	GO:0006084	GO:0006338	GO:0006569	GO:0008283	GO:0009266	GO:0009615	GO:0009617	GO:0009664	GO:0009684	GO:0009908	GO:0010583	GO:0016567	GO:0016572	GO:0030245	GO:0042127	GO:0042547	GO:0043161
Ca_linc_0734	GO:0006810	GO:0006879	GO:0009094	GO:0015675	GO:0030581	GO:0035445	GO:0071369	GO:0071732	GO:0080034	GO:1900109	GO:2000034
Ca_linc_0735	GO:0003006	GO:0006073	GO:0006351	GO:0006355	GO:0006808	GO:0006887	GO:0006904	GO:0007034	GO:0007059	GO:0007129	GO:0009651	GO:0009736	GO:0009739	GO:0009740	GO:0009880	GO:0009938	GO:0010029	GO:0010187	GO:0010218	GO:0010233	GO:0010325	GO:0010582	GO:0010584	GO:0042138	GO:0048444	GO:0048467	GO:0048507	GO:0080088	GO:0080127	GO:2000033	GO:2000377
Ca_linc_0736	GO:0006127	GO:0006352	GO:0006473	GO:0009718	GO:0009910	GO:0009913	GO:0010606	GO:0016570	GO:0030422	GO:0031627	GO:0033962	GO:0045893	GO:0048497	GO:0051276
Ca_linc_0737	GO:0006259	GO:0006265	GO:0006268	GO:0006344	GO:0006952	GO:0007059	GO:0007205	GO:0007292	GO:0010015	GO:0010078	GO:0010286	GO:0010311	GO:0016310	GO:0032259	GO:0035266	GO:0035556	GO:0043248	GO:0048232	GO:0048364	GO:0048527	GO:0048827	GO:0048829	GO:0051510	GO:0051865	GO:0060968	GO:0090351
Ca_linc_0738	GO:0007023
Ca_linc_0739	GO:0009063	GO:0009234	GO:0015977	GO:0018315	GO:0030472	GO:0042550	GO:0042776	GO:0070482
Ca_linc_0740	GO:0006814	GO:0006897	GO:0009089	GO:0009610	GO:0009738	GO:0010150	GO:0010351	GO:0015743	GO:0046482	GO:0048268	GO:0090610	GO:2000652
Ca_linc_0741	GO:0018063	GO:0031508	GO:0032776	GO:0048508	GO:0090309	GO:0097250	GO:1990069
Ca_linc_0742	GO:0008615
Ca_linc_0744	GO:0006075	GO:0010048	GO:0010215	GO:0019432	GO:0031146	GO:0040020	GO:0044206	GO:0044211	GO:0048229	GO:0055081	GO:0080187	GO:1901642
Ca_linc_0745	GO:0006474	GO:0006508	GO:0006535	GO:0006777	GO:0008612	GO:0009405	GO:0009567	GO:0009734	GO:0010564	GO:0016458	GO:0018315	GO:0019344	GO:0030154	GO:0048445	GO:0048700	GO:0050983	GO:2000026
Ca_linc_0746	GO:0000079	GO:0006357	GO:0009901	GO:0010152	GO:0010183	GO:0031930
Ca_linc_0747	GO:0009964	GO:0045694
Ca_linc_0748	GO:0006278	GO:0007263	GO:0009992	GO:0010264	GO:0034219	GO:0034220	GO:0046713	GO:0048367	GO:0051607	GO:0070588	GO:0071897	GO:0080029
Ca_linc_0749	GO:0006278	GO:0007263	GO:0009992	GO:0010264	GO:0034219	GO:0034220	GO:0046713	GO:0048367	GO:0051607	GO:0070588	GO:0071897	GO:0080029
Ca_linc_0751	GO:0000902	GO:0001708	GO:0006189	GO:0006487	GO:0006541	GO:0006741	GO:0006783	GO:0009113	GO:0009116	GO:0009658	GO:0019243	GO:0019288	GO:0019363	GO:0019674	GO:0019760	GO:0034660	GO:0042793	GO:0043085	GO:0048510
Ca_linc_0752	GO:0006168	GO:0006342	GO:0006346	GO:0006352	GO:0007267	GO:0007623	GO:0009616	GO:0009846	GO:0010267	GO:0010440	GO:0010478	GO:0016570	GO:0030048	GO:0030488	GO:0031047	GO:0031048	GO:0035196	GO:0044209	GO:0045793	GO:0048449	GO:0048573	GO:0051017	GO:0051049	GO:0051645	GO:0051646	GO:0060151
Ca_linc_0753	GO:0000038	GO:0000303	GO:0006414	GO:0006470	GO:0006508	GO:0006869	GO:0006914	GO:0006974	GO:0007154	GO:0007169	GO:0008219	GO:0009228	GO:0009409	GO:0009416	GO:0009637	GO:0009787	GO:0009788	GO:0009958	GO:0010029	GO:0010119	GO:0010155	GO:0016579	GO:0018131	GO:0031347	GO:0042335	GO:0043085	GO:0052837
Ca_linc_0754	GO:0006278	GO:0007263	GO:0009992	GO:0010264	GO:0034219	GO:0034220	GO:0046713	GO:0051607	GO:0070588	GO:0071897	GO:0080029
Ca_linc_0755	GO:0000079	GO:0000209	GO:0009880	GO:0010072	GO:0010100	GO:0010154	GO:0010306	GO:0010405	GO:0010431	GO:0010564	GO:0015712	GO:0015713	GO:0015886	GO:0017004	GO:0018258	GO:0034219	GO:0035436	GO:0045595	GO:0048575	GO:0048608	GO:0051028	GO:0051301
Ca_linc_0756	GO:0000289	GO:0009083	GO:0010426
Ca_linc_0757	GO:0000003	GO:0003002	GO:0005978	GO:0006312	GO:0006325	GO:0006406	GO:0006997	GO:0007155	GO:0007276	GO:0009638	GO:0009640	GO:0009887	GO:0009909	GO:0009920	GO:0009933	GO:0010074	GO:0010093	GO:0010161	GO:0010182	GO:0010201	GO:0010202	GO:0010203	GO:0010338	GO:0010358	GO:0016569	GO:0016973	GO:0017148	GO:0018106	GO:0019915	GO:0030490	GO:0031060	GO:0032875	GO:0033043	GO:0050826	GO:0080001	GO:0080156
Ca_linc_0758	GO:0000055	GO:0000453	GO:0000495	GO:0006376	GO:0006427	GO:0010366	GO:0017186	GO:0031118	GO:0031120	GO:0031929	GO:0033234	GO:0033388	GO:0051570	GO:0070534	GO:1901407	GO:1901997	GO:1902047	GO:1990481
Ca_linc_0761	GO:0048544
Ca_linc_0765	GO:0006148	GO:0006154	GO:0007004	GO:0007338	GO:0018022	GO:0019918	GO:0050000	GO:0052865	GO:0090506	GO:2000032
Ca_linc_0766	GO:0006816	GO:0007030	GO:0009294	GO:0009617	GO:0009736	GO:0016126	GO:0019745	GO:0030001	GO:0042546	GO:0048868	GO:0097502
Ca_linc_0767	GO:0002215	GO:0006542	GO:0009399	GO:0010018	GO:0010266	GO:0010311	GO:0030497	GO:0042761	GO:0048829	GO:0070417	GO:0071722	GO:0080147
Ca_linc_0768	GO:0000723	GO:0006281	GO:0006820	GO:0006862	GO:0006888	GO:0009694	GO:0009695	GO:0009926	GO:0010167	GO:0010223	GO:0010583	GO:0015696	GO:0015706	GO:0015743	GO:0015802	GO:0015824	GO:0015886	GO:0016121	GO:0016124	GO:0017004	GO:0043090	GO:0043091	GO:0043269	GO:0051938	GO:0089711	GO:1903401
Ca_linc_0769	GO:0015843	GO:0030835	GO:0050982	GO:0051014	GO:0051252	GO:0061387	GO:0097468	GO:1900864
Ca_linc_0770	GO:0010252	GO:0010540	GO:0010541	GO:0048438	GO:0048645
Ca_linc_0771	GO:0010252	GO:0010540	GO:0010541	GO:0048438	GO:0048645
Ca_linc_0772	GO:0000038	GO:0002213	GO:0006633	GO:0008284	GO:0009088	GO:0009294	GO:0009409	GO:0009411	GO:0009639	GO:0009694	GO:0009736	GO:0010154	GO:0015851	GO:0015931	GO:0042335	GO:0042546	GO:0043100	GO:0048480	GO:0048653	GO:0097502
Ca_linc_0773	GO:0002229	GO:0006099	GO:0006102	GO:0006511	GO:0006739	GO:0008610	GO:0009617	GO:0009625	GO:0009627	GO:0009682	GO:0009697	GO:0009698	GO:0009734	GO:0009735	GO:0009753	GO:0009864	GO:0009880	GO:0009913	GO:0010072	GO:0010080	GO:0010087	GO:0010120	GO:0010252	GO:0010265	GO:0010431	GO:0010564	GO:0016571	GO:0016579	GO:0018105	GO:0031347	GO:0042742	GO:0042752	GO:0043069	GO:0045088	GO:0045116	GO:0045595	GO:0051049	GO:0052544	GO:0061025	GO:1900056	GO:2000762
Ca_linc_0774	GO:0009308	GO:0009607	GO:0009630	GO:0009853	GO:0010480	GO:0016337	GO:0045333	GO:0048194	GO:0051788	GO:0080129
Ca_linc_0776	GO:0000082	GO:0000481	GO:0007043	GO:0031124	GO:0034052	GO:0045292	GO:0048024	GO:0051569	GO:0080149	GO:0080179	GO:1900363	GO:1901407	GO:1901599
Ca_linc_0777	GO:0008150	GO:0009103	GO:0009304	GO:0009736	GO:0009954	GO:0016045	GO:0018171	GO:0019310	GO:0033468	GO:0043182	GO:0046786	GO:0048034	GO:0050776	GO:0070483	GO:0071472	GO:0090435
Ca_linc_0778	GO:0001172	GO:0003333	GO:0006164	GO:0006406	GO:0006435	GO:0006661	GO:0007010	GO:0009266	GO:0009560	GO:0009615	GO:0009617	GO:0009909	GO:0009933	GO:0010025	GO:0010074	GO:0010102	GO:0010162	GO:0010182	GO:0010220	GO:0010498	GO:0015802	GO:0016441	GO:0016567	GO:0016570	GO:0019915	GO:0019918	GO:0031047	GO:0034969	GO:0034976	GO:0035304	GO:0048449	GO:0050826	GO:0060148
Ca_linc_0779	GO:0010186	GO:0010731	GO:0033466
Ca_linc_0780	GO:0006979	GO:0009684	GO:0009751	GO:0009809	GO:0009813	GO:0009846	GO:0010089	GO:0042744	GO:0045926	GO:0052696	GO:0055114	GO:1901430
Ca_linc_0782	GO:0006476	GO:0007275	GO:0009751	GO:0010199	GO:0010223	GO:0015798	GO:0023052	GO:0040029	GO:0042820	GO:0042821	GO:0043044	GO:0043091	GO:0046520	GO:0051938	GO:0060148	GO:0089711	GO:1901601	GO:1903401
Ca_linc_0783	GO:0008283	GO:0009908	GO:0009943	GO:0009947	GO:0010223	GO:0010865	GO:0016106	GO:0030154	GO:0048507	GO:0048513	GO:0051762	GO:0080027	GO:1901601
Ca_linc_0785	GO:0000398	GO:0006334	GO:0006354	GO:0006744	GO:0009220	GO:0009965	GO:0019243	GO:0030154	GO:0044550
Ca_linc_0786	GO:0005978	GO:0006032	GO:0006468	GO:0006783	GO:0006897	GO:0007169	GO:0008360	GO:0009408	GO:0009595	GO:0009637	GO:0009785	GO:0010114	GO:0010120	GO:0010218	GO:0010508	GO:0016055	GO:0016102	GO:0016226	GO:0018105	GO:0034605	GO:0034660	GO:0043043	GO:0043900	GO:0045036	GO:0070370	GO:0090063
Ca_linc_0788	GO:0006890	GO:0006891	GO:0007568	GO:0009267	GO:0009693	GO:0009816	GO:0009817	GO:0010264	GO:0015689	GO:0051707	GO:0055046	GO:0080156	GO:0090414	GO:1902358
Ca_linc_0789	GO:0006270	GO:0006275	GO:0006346	GO:0006397	GO:0006520	GO:0007126	GO:0008283	GO:0008380	GO:0009058	GO:0009567	GO:0009693	GO:0010227	GO:0010389	GO:0015031	GO:0016042	GO:0016458	GO:0031048	GO:0034968	GO:0044262	GO:0048451	GO:0048453	GO:0051028	GO:0051307	GO:0051567	GO:0051726
Ca_linc_0790	GO:0000105	GO:0006007	GO:0006098	GO:0006308	GO:0006465	GO:0006536	GO:0006541	GO:0006695	GO:0006796	GO:0006811	GO:0006873	GO:0007052	GO:0008202	GO:0009102	GO:0009306	GO:0009828	GO:0009831	GO:0009991	GO:0010359	GO:0015713	GO:0015714	GO:0019932	GO:0032482	GO:0042177	GO:0042343	GO:0051049	GO:0051418	GO:0051958	GO:0071456	GO:0080156	GO:0089722
Ca_linc_0791	GO:0000467	GO:0006470	GO:0006508	GO:0008152	GO:0009072	GO:0009407	GO:0009410	GO:0009636	GO:0009637	GO:0009853	GO:0009965	GO:0010114	GO:0010218	GO:0015693	GO:0015977	GO:0019253	GO:0030001	GO:0030154	GO:0030968	GO:0034213	GO:0034427	GO:0034475	GO:0043928	GO:0050688	GO:0071034	GO:0071035	GO:0071038	GO:0071049	GO:0071051	GO:0080158
Ca_linc_0792	GO:0000002	GO:0000272	GO:0000302	GO:0000710	GO:0000724	GO:0001666	GO:0006032	GO:0006298	GO:0006529	GO:0006541	GO:0009063	GO:0009411	GO:0009642	GO:0009646	GO:0009744	GO:0009749	GO:0009992	GO:0015812	GO:0016444	GO:0016568	GO:0016572	GO:0016926	GO:0032042	GO:0034220	GO:0035865	GO:0042631	GO:0043570	GO:0043617	GO:0043687	GO:0045910	GO:0048528	GO:0050665	GO:0070981	GO:0089711	GO:1903401
Ca_linc_0794	GO:0006265	GO:0006268	GO:0006491	GO:0045332	GO:0046513
Ca_linc_0795	GO:0006114	GO:0031573	GO:0033314	GO:0044778
Ca_linc_0796	GO:0006284	GO:0009311	GO:0016139	GO:0017038	GO:0046477
Ca_linc_0798	GO:0002237	GO:0006096	GO:0006499	GO:0006633	GO:0006635	GO:0007275	GO:0009737	GO:0010073	GO:0010466	GO:0016310	GO:0016558	GO:0022900	GO:0048571	GO:1900088	GO:1900091
Ca_linc_0799	GO:0000302	GO:0001666	GO:0001676	GO:0001708	GO:0002213	GO:0006508	GO:0006534	GO:0006629	GO:0006633	GO:0006826	GO:0006879	GO:0008652	GO:0009073	GO:0009088	GO:0009089	GO:0010039	GO:0010043	GO:0010500	GO:0010589	GO:0016226	GO:0019243	GO:0019375	GO:0042631	GO:0043335	GO:0048587	GO:0055072	GO:0071435	GO:1990058
Ca_linc_0800	GO:0010540	GO:0010541	GO:0046482	GO:0048438
Ca_linc_0803	GO:0000169	GO:0000244	GO:0006014	GO:0006515	GO:0006744	GO:0008299	GO:0009553	GO:0009567	GO:0009627	GO:0009793	GO:0016236	GO:0016485	GO:0016560	GO:0034976	GO:0040007	GO:0043631	GO:0048527	GO:0051258	GO:0055085
Ca_linc_0804	GO:0006284	GO:0009311	GO:0016139	GO:0017038	GO:0046477
Ca_linc_0805	GO:0006450	GO:0006557	GO:0006597	GO:0006984	GO:0007188	GO:0008295	GO:0008356	GO:0009067	GO:0009088	GO:0010115	GO:0010275	GO:0032543	GO:0043572	GO:0070681	GO:0070828	GO:2000067
Ca_linc_0806	GO:0006720	GO:0010426	GO:0016487	GO:0019365	GO:0035066	GO:0045717	GO:0045944	GO:0071158	GO:0071497	GO:2000083	GO:2000145
Ca_linc_0809	GO:0009411	GO:0009626	GO:0009992	GO:0010264	GO:0034219	GO:0034220	GO:0046713	GO:0080029
Ca_linc_0810	GO:0009264	GO:0010606	GO:0016578	GO:0019499	GO:0031023	GO:0033962	GO:0042964	GO:0043266	GO:0044090	GO:0051410	GO:1901000	GO:1903415	GO:2000014	GO:2000021
Ca_linc_0811	GO:0006544	GO:0006563	GO:0009653	GO:0009821	GO:0010208	GO:0016106	GO:0019827	GO:0051762	GO:0051791	GO:0051792	GO:0080166
Ca_linc_0813	GO:0006624	GO:0009819	GO:0009938	GO:0010143	GO:0010187	GO:0010325	GO:0016311	GO:0032880	GO:0034440	GO:0042176	GO:0045851	GO:0048444	GO:0080027	GO:2000033	GO:2000377
Ca_linc_0814	GO:0000070	GO:0007018	GO:0007154	GO:0009408	GO:0009409	GO:0009414	GO:0009644	GO:0009737	GO:0010286	GO:0016567	GO:0016973	GO:0019375	GO:0030968	GO:0031348	GO:0042542	GO:0042631	GO:0043161	GO:0045087	GO:0046274	GO:0051225	GO:0051604
Ca_linc_0815	GO:0001887	GO:0009150	GO:0042966
Ca_linc_0816	GO:0000187	GO:0000467	GO:0001887	GO:0006464	GO:0006829	GO:0007031	GO:0009834	GO:0009864	GO:0009866	GO:0009901	GO:0010047	GO:0010054	GO:0010262	GO:0010493	GO:0015833	GO:0034089	GO:0034427	GO:0034475	GO:0042938	GO:0042939	GO:0042966	GO:0043928	GO:0045487	GO:0045836	GO:0048577	GO:0048700	GO:0051321	GO:0052386	GO:0060862	GO:0060867	GO:0071034	GO:0071035	GO:0071038	GO:0071049	GO:0071051	GO:0071365	GO:2000692
Ca_linc_0819	GO:0006104	GO:0006259	GO:0006435	GO:0006614	GO:0006753	GO:0006821	GO:0009150	GO:0015698	GO:0015937	GO:0016123	GO:0016485	GO:0030322	GO:0034765	GO:0046470	GO:0070084	GO:1902476
Ca_linc_0820	GO:0006075	GO:0010048	GO:0010215	GO:0019432	GO:0031146	GO:0040020	GO:0044206	GO:0044211	GO:0048229	GO:0055081	GO:0080187	GO:1901642
Ca_linc_0821	GO:0006567	GO:0006968	GO:0009969	GO:0010380	GO:0010411	GO:0015749	GO:0031537	GO:0044283	GO:0071368	GO:0071702	GO:0080113	GO:1901430
Ca_linc_0822	GO:0000372	GO:0006513	GO:0009202	GO:0009662	GO:0015846	GO:0015850	GO:0019285	GO:0019348	GO:0034508	GO:0045128	GO:1900459	GO:1901140
Ca_linc_0824	GO:0000271	GO:0000374	GO:0003333	GO:0006084	GO:0006107	GO:0006346	GO:0006487	GO:0006527	GO:0006972	GO:0007010	GO:0007017	GO:0007049	GO:0007155	GO:0007229	GO:0007267	GO:0008295	GO:0009266	GO:0009409	GO:0009446	GO:0009616	GO:0009651	GO:0009740	GO:0009741	GO:0009825	GO:0009855	GO:0009886	GO:0009887	GO:0009932	GO:0009966	GO:0010051	GO:0010267	GO:0010498	GO:0010817	GO:0015802	GO:0016132	GO:0016246	GO:0016569	GO:0016925	GO:0031047	GO:0043481	GO:0045010	GO:0048316	GO:0048439	GO:0048481	GO:0048507	GO:0048519	GO:0048765	GO:0051258	GO:0071555
Ca_linc_0825	GO:0000079	GO:0000103	GO:0006260	GO:0006275	GO:0006333	GO:0006338	GO:0006346	GO:0006661	GO:0006807	GO:0007067	GO:0007276	GO:0008283	GO:0009062	GO:0009451	GO:0009560	GO:0009626	GO:0009755	GO:0009957	GO:0010389	GO:0016458	GO:0016572	GO:0019419	GO:0030071	GO:0031048	GO:0031347	GO:0032875	GO:0034968	GO:0042023	GO:0042991	GO:0043161	GO:0043248	GO:0045454	GO:0048554	GO:0051301	GO:0051302	GO:0051510	GO:0051788	GO:0090501	GO:2000123
Ca_linc_0826	GO:0006073	GO:0006284	GO:0009311	GO:0009832	GO:0016139	GO:0046477	GO:0071555
Ca_linc_0827	GO:0000738	GO:0006165	GO:0006183	GO:0006228	GO:0006241	GO:0006552	GO:0006659	GO:0006817	GO:0007205	GO:0007219	GO:0008299	GO:0009646	GO:0010025	GO:0010143	GO:0010154	GO:0010187	GO:0010304	GO:0010345	GO:0015698	GO:0015931	GO:0016485	GO:0030148	GO:0043486	GO:0048438	GO:0055070	GO:0060145	GO:0070601	GO:1900424	GO:1900490	GO:2000604
Ca_linc_0829	GO:0000740	GO:0006290	GO:0006296	GO:0006311	GO:0010198	GO:0010426	GO:0015858	GO:0015864	GO:0035344	GO:0045926	GO:0051569	GO:0080009	GO:0080141	GO:0080179	GO:0090057	GO:0098702	GO:0098710	GO:0098721	GO:1901255	GO:1903866
Ca_linc_0830	GO:0006081	GO:0006811	GO:0006869	GO:0008610	GO:0008654	GO:0009913	GO:0010050	GO:0010197	GO:0019354	GO:0019722	GO:0046294	GO:0080167	GO:0080178
Ca_linc_0831	GO:0006366	GO:0006367	GO:0006520	GO:0006559
Ca_linc_0834	GO:0000712	GO:0000724	GO:0001522	GO:0006397	GO:0006605	GO:0006606	GO:0007126	GO:0009306	GO:0009408	GO:0009451	GO:0010224	GO:0010286	GO:0042991	GO:0048451	GO:0048453	GO:0090501
Ca_linc_0835	GO:0000184	GO:0000918	GO:0006573	GO:0006984	GO:0007015	GO:0007052	GO:0009903	GO:0009904	GO:0010158	GO:0010189	GO:0015977	GO:0016568	GO:0017148	GO:0032543	GO:0042787	GO:0051016	GO:0051017	GO:0051418	GO:0051693	GO:0055070	GO:0080158	GO:2000034
Ca_linc_0836	GO:0000737	GO:0006012	GO:0006259	GO:0006265	GO:0006302	GO:0006312	GO:0007059	GO:0007062	GO:0007126	GO:0007129	GO:0007131	GO:0007155	GO:0009553	GO:0010332	GO:0032204	GO:0032504	GO:0033044	GO:0042138	GO:0043247	GO:0045010	GO:0045132	GO:0046835	GO:0048316	GO:0048437	GO:0048765	GO:0051026
Ca_linc_0837	GO:0000706	GO:0000724	GO:0000737	GO:0006207	GO:0006212	GO:0006222	GO:0006265	GO:0006298	GO:0006312	GO:0006955	GO:0007129	GO:0007140	GO:0010212	GO:0016444	GO:0030433	GO:0031425	GO:0034090	GO:0043562	GO:0043687	GO:0045727	GO:0051026
Ca_linc_0838	GO:0001708	GO:0006481	GO:0009088	GO:0010417	GO:0010589	GO:0016118	GO:0016121	GO:0016124	GO:0044242	GO:0045039	GO:0048498	GO:0090351	GO:0090428	GO:1902347	GO:2000067
Ca_linc_0839	GO:0043268
Ca_linc_0840	GO:0000387	GO:0000741	GO:0005975	GO:0006560	GO:0006886	GO:0006898	GO:0009052	GO:0009560	GO:0015031	GO:0016192	GO:0019323	GO:0019441	GO:0034214	GO:0042991	GO:0044262	GO:0045596
Ca_linc_0842	GO:0000002	GO:0000710	GO:0006298	GO:0006399	GO:0006750	GO:0008033	GO:0009767	GO:0032042	GO:0034414	GO:0034440	GO:0036092	GO:0042780	GO:0043570	GO:0045910	GO:0052696	GO:1900366
Ca_linc_0843	GO:0002221	GO:0006177	GO:0015785	GO:0015786	GO:0042964	GO:0061387	GO:0072334	GO:1900864
Ca_linc_0844	GO:0001887	GO:0006021	GO:0006272	GO:0006430	GO:0006543	GO:0008615	GO:0009059	GO:0009432	GO:0010136	GO:0010405	GO:0010729	GO:0015712	GO:0018258	GO:0032465	GO:0035436	GO:0042276	GO:0042819	GO:0042823	GO:0043987	GO:0043988	GO:0048572	GO:0051571	GO:0070475
Ca_linc_0847	GO:0006534	GO:0006580	GO:0010362	GO:0010585	GO:0015871	GO:0019441	GO:0019752	GO:0033356	GO:0048638	GO:0051262	GO:0071669	GO:0080143	GO:0080144	GO:0080169	GO:0090342	GO:0090603
Ca_linc_0848	GO:0006024	GO:0009769	GO:0010321	GO:0015012	GO:0031468	GO:0046246	GO:0090481
Ca_linc_0849	GO:0006749	GO:0007093	GO:0010606	GO:0015851	GO:0019499	GO:0031023	GO:0031087	GO:0033611	GO:0033962	GO:0042762	GO:0042964	GO:0043100	GO:0045596	GO:0045732	GO:0050787	GO:0051410	GO:1901000
Ca_linc_0850	GO:0046512
Ca_linc_0851	GO:0006873	GO:0008272	GO:0009873	GO:0030148	GO:0042177	GO:1902358
Ca_linc_0852	GO:0000160	GO:0006508	GO:0006624	GO:0006997	GO:0007049	GO:0007155	GO:0007623	GO:0008356	GO:0008361	GO:0009637	GO:0009638	GO:0009639	GO:0009640	GO:0009734	GO:0009786	GO:0009826	GO:0009958	GO:0010017	GO:0010048	GO:0010150	GO:0010161	GO:0010201	GO:0010203	GO:0010315	GO:0010374	GO:0010540	GO:0010541	GO:0016973	GO:0017148	GO:0018106	GO:0018298	GO:0019243	GO:0033542	GO:0043481	GO:0045010	GO:0046685	GO:0048440	GO:0048443	GO:0048765	GO:0060919
Ca_linc_0853	GO:0010540	GO:0010541	GO:0046482	GO:0048438
Ca_linc_0854	GO:0000132	GO:0000478	GO:0001510	GO:0006260	GO:0006412	GO:0006821	GO:0007052	GO:0007076	GO:0009220	GO:0009268	GO:0009299	GO:0010043	GO:0010052	GO:0010118	GO:0010183	GO:0019919	GO:0034765	GO:0034969	GO:0042254	GO:0045697	GO:0046274	GO:0048577	GO:0048579	GO:0051315	GO:1902066	GO:1902476
Ca_linc_0855	GO:0000280	GO:0000374	GO:0000413	GO:0000902	GO:0006084	GO:0006310	GO:0006406	GO:0006623	GO:0006906	GO:0007020	GO:0007033	GO:0007059	GO:0009102	GO:0009306	GO:0009556	GO:0009561	GO:0009660	GO:0009959	GO:0010118	GO:0010389	GO:0016192	GO:0016197	GO:0048278	GO:0048510	GO:0051225	GO:0052543	GO:0070676
Ca_linc_0856	GO:0006090	GO:0055088	GO:0055089	GO:0055091	GO:0070328
Ca_linc_0858	GO:0015690	GO:0016598
Ca_linc_0859	GO:0006511	GO:0006614	GO:0006817	GO:0009452	GO:0042938	GO:0042939	GO:0043201	GO:0045900	GO:0051603	GO:0080052	GO:0080053	GO:1901684	GO:2000652
Ca_linc_0860	GO:0006024	GO:0006423	GO:0006427	GO:0006696	GO:0009808	GO:0010117	GO:0010206	GO:0010299	GO:0010312	GO:0010350	GO:0010401	GO:0015012	GO:0015729	GO:0015742	GO:0015860	GO:0016337	GO:0018160	GO:0019295	GO:0030007	GO:0030322	GO:0031115	GO:0046938	GO:0051511	GO:0051716	GO:0071286	GO:0071325	GO:0071423	GO:0072709	GO:0075733	GO:0097031	GO:0097034	GO:1902356	GO:1903086
Ca_linc_0861	GO:0000448	GO:0006651	GO:0006829	GO:0006873	GO:0033512	GO:0046283	GO:0055074
Ca_linc_0862	GO:0000349	GO:0000462	GO:0001676	GO:0003006	GO:0006265	GO:0006338	GO:0006396	GO:0006486	GO:0006606	GO:0006807	GO:0009594	GO:0009886	GO:0010074	GO:0016569	GO:0035196	GO:0045836	GO:0045927	GO:0048481	GO:0048507	GO:0051321	GO:0080001
Ca_linc_0864	GO:0010019	GO:0042549	GO:0050982	GO:0060154	GO:0071433	GO:0097468	GO:1900864
Ca_linc_0865	GO:0000245	GO:0000390	GO:0001881	GO:0002221	GO:0006982	GO:0008333	GO:0009267	GO:0010335	GO:0035303	GO:0048455	GO:0051457	GO:0071918	GO:0090414	GO:1990064
Ca_linc_0866	GO:0006098	GO:0006334	GO:0006353	GO:0006537	GO:0006546	GO:0006833	GO:0009069	GO:0009073	GO:0009416	GO:0009637	GO:0009651	GO:0009744	GO:0009750	GO:0009965	GO:0010103	GO:0010207	GO:0010230	GO:0015996	GO:0016117	GO:0016226	GO:0019344	GO:0019450	GO:0019464	GO:0019632	GO:0019676	GO:0019684	GO:0031935	GO:0045814	GO:0045893	GO:0048574	GO:0080036	GO:0097054
Ca_linc_0867	GO:0000706
Ca_linc_0868	GO:0001666	GO:0006281	GO:0006289	GO:0006294	GO:0006334	GO:0006397	GO:0006486	GO:0006569	GO:0006612	GO:0006810	GO:0006820	GO:0006862	GO:0008380	GO:0009311	GO:0009651	GO:0009684	GO:0009723	GO:0009738	GO:0010120	GO:0010150	GO:0010200	GO:0010213	GO:0010224	GO:0010311	GO:0010363	GO:0015695	GO:0015696	GO:0015802	GO:0016139	GO:0016926	GO:0030003	GO:0031347	GO:0035556	GO:0043069	GO:0043269	GO:0046477	GO:0046777	GO:0050665	GO:0051258	GO:0052542	GO:0061025	GO:0070838	GO:0072488	GO:0080181
Ca_linc_0869	GO:0005997	GO:0006574	GO:0009685	GO:0010971	GO:0016598	GO:0019439	GO:0033615	GO:0038032	GO:2001020
Ca_linc_0870	GO:0000398	GO:0000956	GO:0006357	GO:0006473	GO:0006486	GO:0006661	GO:0009294	GO:0009595	GO:0009630	GO:0009814	GO:0009908	GO:0010089	GO:0010182	GO:0010413	GO:0015976	GO:0019243	GO:0019684	GO:0032482	GO:0043900	GO:0044036	GO:0045492	GO:0048573	GO:0048825	GO:2000035
Ca_linc_0871	GO:0006042	GO:0006369	GO:0006461	GO:0006501	GO:0006827	GO:0006878	GO:0009786	GO:0015858	GO:0015864	GO:0015908	GO:0031053	GO:0031060	GO:0031063	GO:0033169	GO:0046417	GO:0046459	GO:0048283	GO:0048314	GO:0048509	GO:0048577	GO:0071816	GO:2000011
Ca_linc_0872	GO:0005992	GO:0006012	GO:0006970	GO:0007154	GO:0007165	GO:0009409	GO:0009414	GO:0009627	GO:0009738	GO:0009867	GO:0009992	GO:0010029	GO:0010107	GO:0010118	GO:0010286	GO:0015840	GO:0019722	GO:0034220	GO:0048235	GO:0052542	GO:0070525	GO:0071816	GO:2001006
Ca_linc_0873	GO:0000209	GO:0006301	GO:0007049	GO:0009269	GO:0010054	GO:0010196	GO:0030010	GO:0030245	GO:0040007	GO:0090451
Ca_linc_0874	GO:0006189	GO:0006490	GO:0006729	GO:0009113	GO:0009152	GO:0015976	GO:0016559	GO:0030388	GO:0035998	GO:0042853
Ca_linc_0875	GO:0000719	GO:0006048	GO:0006384	GO:0006544	GO:0006563	GO:0009411	GO:0009612	GO:0009639	GO:0009686	GO:0009694	GO:0009750	GO:0009753	GO:0009963	GO:0010117	GO:0010192	GO:0019255	GO:0019953	GO:0035264	GO:0045487	GO:0045824	GO:0048359	GO:0097502	GO:1900425
Ca_linc_0877	GO:0000038	GO:0000209	GO:0000272	GO:0000278	GO:0000394	GO:0005996	GO:0006098	GO:0006260	GO:0006261	GO:0006270	GO:0006275	GO:0006281	GO:0006302	GO:0006352	GO:0006366	GO:0006396	GO:0006511	GO:0006633	GO:0006636	GO:0006730	GO:0007062	GO:0007623	GO:0008610	GO:0009409	GO:0009416	GO:0009595	GO:0009637	GO:0009640	GO:0009657	GO:0009658	GO:0009738	GO:0009814	GO:0009845	GO:0009853	GO:0009880	GO:0009902	GO:0009908	GO:0009913	GO:0009933	GO:0009965	GO:0010048	GO:0010072	GO:0010100	GO:0010114	GO:0010154	GO:0010162	GO:0010182	GO:0010207	GO:0010218
Ca_linc_0879	GO:0006069	GO:0015812	GO:0046292	GO:0046396	GO:0048571	GO:0071294	GO:1900088	GO:1900091
Ca_linc_0880	GO:0000338	GO:0005992	GO:0006333	GO:0006338	GO:0006384	GO:0006790	GO:0007034	GO:0009150	GO:0009266	GO:0009585	GO:0009742	GO:0009850	GO:0009851	GO:0009855	GO:0010050	GO:0010051	GO:0010158	GO:0010387	GO:0010582	GO:0032880	GO:0045824	GO:0048438	GO:0048519	GO:0052542	GO:0070676	GO:1900425
Ca_linc_0881	GO:0006568
Ca_linc_0882	GO:0007163	GO:0010265	GO:0015812	GO:0048554
Ca_linc_0883	GO:0000302	GO:0000724	GO:0006096	GO:0006099	GO:0006302	GO:0006310	GO:0006598	GO:0006636	GO:0006812	GO:0006833	GO:0006949	GO:0006972	GO:0007030	GO:0007067	GO:0007126	GO:0007129	GO:0007140	GO:0009247	GO:0009266	GO:0009651	GO:0009698	GO:0009749	GO:0010020	GO:0010212	GO:0010332	GO:0015995	GO:0016032	GO:0016036	GO:0016042	GO:0016444	GO:0019375	GO:0032204	GO:0035265	GO:0042127	GO:0042398	GO:0042744	GO:0043247	GO:0043687	GO:0045003	GO:0046506	GO:0046686	GO:0051262	GO:0051701	GO:0051726	GO:0051788	GO:0071248	GO:0071480	GO:0080129
Ca_linc_0884	GO:0010239	GO:0010432	GO:0010451
Ca_linc_0885	GO:0000060	GO:0006083	GO:0015760	GO:0019605	GO:0031990	GO:0033528	GO:0034389	GO:0034402	GO:0046373
Ca_linc_0886	GO:0000024	GO:0002238	GO:0006879	GO:0009682	GO:0010378	GO:0010506	GO:0042981	GO:0045003	GO:0045793	GO:0048025	GO:0051701	GO:0071248	GO:0071480	GO:1902448
Ca_linc_0887	GO:0000041	GO:0000160	GO:0006282	GO:0007018	GO:0007126	GO:0007623	GO:0009638	GO:0010017	GO:0010161	GO:0010201	GO:0010203	GO:0016925	GO:0017148	GO:0018106	GO:0018298	GO:0042026	GO:0045454	GO:0046685	GO:0051596	GO:1902185
Ca_linc_0888	GO:0000398	GO:0000460	GO:0000470	GO:0006626	GO:0006644	GO:0006778	GO:0006810	GO:0006812	GO:0006813	GO:0006814	GO:0006885	GO:0006887	GO:0006904	GO:0009627	GO:0009827	GO:0009992	GO:0031347	GO:0034220	GO:0035725	GO:0043086	GO:0051604	GO:0090503
Ca_linc_0889	GO:0000162	GO:0006152	GO:0006284	GO:0006779	GO:0006780	GO:0006782	GO:0010018	GO:0010212	GO:0010218	GO:0015995	GO:0016045	GO:0016197	GO:0018208	GO:0042753	GO:0048522	GO:0050776	GO:0055065	GO:0070370	GO:0071486	GO:0071492
Ca_linc_0890	GO:0000041	GO:0002215	GO:0006297	GO:0006826	GO:0006863	GO:0006970	GO:0008643	GO:0009115	GO:0009611	GO:0009688	GO:0009691	GO:0009694	GO:0009695	GO:0009753	GO:0009817	GO:0009851	GO:0010043	GO:0010106	GO:0010167	GO:0010233	GO:0015031	GO:0015706	GO:0015824	GO:0016132	GO:0030418	GO:0042538	GO:0042744	GO:0044257	GO:0055114	GO:0070921	GO:0071281	GO:0071369	GO:0071732	GO:0071806	GO:0098656	GO:2000185
Ca_linc_0891	GO:0006369	GO:0006751	GO:0007040	GO:0010160	GO:0010248	GO:0010434	GO:0018344	GO:0019632	GO:0031204	GO:0032147	GO:0032876	GO:0035542	GO:0045056	GO:0048504	GO:0072531	GO:0080119	GO:0090239
Ca_linc_0892	GO:0002240	GO:0006780	GO:0007219	GO:0010104	GO:0010602	GO:0010618	GO:0018316	GO:0030029	GO:0034314	GO:0051292	GO:0055065	GO:0061387	GO:0071454	GO:0071486	GO:0071492	GO:0080153
Ca_linc_0893	GO:0006536	GO:0010951	GO:0015689	GO:0030162	GO:0034613	GO:0035435	GO:0071457	GO:0071484	GO:0071486	GO:0071493	GO:0080120	GO:1901684	GO:1990058
Ca_linc_0894	GO:0003333	GO:0006163	GO:0006220	GO:0006486	GO:0006816	GO:0006820	GO:0006855	GO:0006862	GO:0006865	GO:0006869	GO:0006882	GO:0006888	GO:0007204	GO:0007338	GO:0009142	GO:0009411	GO:0009585	GO:0009612	GO:0009624	GO:0009734	GO:0009827	GO:0009860	GO:0010584	GO:0015693	GO:0015696	GO:0015789	GO:0015802	GO:0016070	GO:0019374	GO:0019722	GO:0030001	GO:0030048	GO:0030834	GO:0035349	GO:0043090	GO:0043269	GO:0046685	GO:0046838	GO:0048482	GO:0048868	GO:0050848	GO:0050850	GO:0051604	GO:0070588	GO:0071479	GO:1901535	GO:1903070	GO:1903857	GO:1990569
Ca_linc_0895	GO:0002084	GO:0035494	GO:0098734
Ca_linc_0896	GO:0000226	GO:0000271	GO:0000278	GO:0000741	GO:0000911	GO:0000914	GO:0006094	GO:0006096	GO:0006270	GO:0006434	GO:0006470	GO:0006499	GO:0007164	GO:0009832	GO:0009846	GO:0009909	GO:0010374	GO:0010388	GO:0010389	GO:0016458	GO:0030244	GO:0031048	GO:0034968	GO:0042127	GO:0048451	GO:0048453	GO:0048507	GO:0051604	GO:0071555	GO:0097056	GO:2000072
Ca_linc_0898	GO:0000374	GO:0019941	GO:0033611	GO:0070536	GO:0071108	GO:0090316
Ca_linc_0899	GO:0019285	GO:0019439	GO:0033615	GO:0043266	GO:0045487	GO:0048577	GO:0060862	GO:0060867	GO:0080136	GO:2000021	GO:2000692
Ca_linc_0900	GO:0000096	GO:0000162	GO:0006413	GO:0006430	GO:0006452	GO:0006520	GO:0006546	GO:0006569	GO:0006633	GO:0006636	GO:0006733	GO:0006766	GO:0008612	GO:0008652	GO:0009072	GO:0009106	GO:0009108	GO:0009117	GO:0009641	GO:0009682	GO:0009699	GO:0009759	GO:0010114	GO:0010388	GO:0010584	GO:0016119	GO:0016123	GO:0019748	GO:0030639	GO:0040008	GO:0044272	GO:0045901	GO:0045905	GO:0048830	GO:0052544	GO:0080110	GO:0080156
Ca_linc_0901	GO:0006625	GO:0006749	GO:0009769	GO:0019499	GO:0031023	GO:0033611	GO:0042762	GO:0045732	GO:0050787	GO:0051410	GO:1900459	GO:1901000	GO:1902553
Ca_linc_0903	GO:0006281	GO:0006482	GO:0006812	GO:0006865	GO:0007067	GO:0010247	GO:0015824	GO:0016126	GO:0017183	GO:0019745	GO:0090352	GO:0098655
Ca_linc_0905	GO:0000038	GO:0000394	GO:0001522	GO:0006007	GO:0009086	GO:0009407	GO:0009640	GO:0009992	GO:0010264	GO:0010388	GO:0016036	GO:0016571	GO:0016579	GO:0034219	GO:0034220	GO:0042335	GO:0046713	GO:0048571	GO:0080029	GO:1900088	GO:1900091
Ca_linc_0908	GO:0000038	GO:0000045	GO:0000413	GO:0006817	GO:0009062	GO:0010584	GO:0016233	GO:0018208	GO:0031468	GO:0034976	GO:0040007	GO:0046246	GO:0070370	GO:0080088	GO:0090481
Ca_linc_0909	GO:0001193	GO:0006212	GO:0006222	GO:0006283	GO:0009303	GO:0048554
Ca_linc_0910	GO:0009871	GO:0034089	GO:0060772
Ca_linc_0913	GO:0006333	GO:0006367	GO:0006426	GO:0007005	GO:0007021	GO:0009639	GO:0010256	GO:0010321	GO:0016575	GO:0044267	GO:0051568	GO:0071731	GO:0090332
Ca_linc_0914	GO:0000381	GO:0000389	GO:0001709	GO:0005997	GO:0009745	GO:0010254	GO:0010971	GO:0038032	GO:0043966	GO:0048479	GO:1901918	GO:1902184
Ca_linc_0915	GO:0000023	GO:0000038	GO:0006084	GO:0006267	GO:0006279	GO:0006397	GO:0006464	GO:0006470	GO:0006633	GO:0007568	GO:0009059	GO:0009767	GO:0009845	GO:0016126	GO:0016132	GO:0016226	GO:0016311	GO:0030091	GO:0031938	GO:0032259	GO:0032324	GO:0035970	GO:0042335	GO:0043085	GO:0048481	GO:0080005	GO:1900087	GO:1902977
Ca_linc_0916	GO:0000338	GO:0006303	GO:0006424	GO:0006425	GO:0006491	GO:0006559	GO:0006614	GO:0006617	GO:0007004	GO:0007015	GO:0009395	GO:0009800	GO:0009805	GO:0010044	GO:0010112	GO:0010208	GO:0010413	GO:0010497	GO:0019941	GO:0030833	GO:0031053	GO:0034314	GO:0035278	GO:0036092	GO:0042398	GO:0044090	GO:0045492	GO:0045848	GO:0046274	GO:0046470	GO:0046907	GO:0048638	GO:0051365	GO:0070536	GO:0071108	GO:0080142	GO:0090316	GO:2000762
Ca_linc_0917	GO:0006278	GO:0007263	GO:0009992	GO:0010264	GO:0034219	GO:0034220	GO:0046713	GO:0051607	GO:0070588	GO:0071897	GO:0080029
Ca_linc_0918	GO:0002679	GO:0003333	GO:0006544	GO:0006563	GO:0006569	GO:0006865	GO:0006995	GO:0007623	GO:0009416	GO:0009626	GO:0009684	GO:0009814	GO:0009853	GO:0010167	GO:0015706	GO:0015812	GO:0016310	GO:0019464	GO:0019684	GO:0030003	GO:0034976	GO:0035999	GO:0070838	GO:0080167
Ca_linc_0919	GO:0000045	GO:0000165	GO:0000289	GO:0006825	GO:0006882	GO:0006914	GO:0007154	GO:0009451	GO:0009625	GO:0009738	GO:0009814	GO:0009846	GO:0010043	GO:0010273	GO:0010337	GO:0019375	GO:0032258	GO:0042631	GO:0042742	GO:0044804	GO:0045324	GO:0046688	GO:0050832	GO:0052541	GO:0052546	GO:0090501
Ca_linc_0921	GO:0001778	GO:0006357	GO:0006366	GO:0009809	GO:0010089	GO:0010540	GO:0010541	GO:0015824	GO:0030244	GO:0030433	GO:0045723	GO:0048193	GO:1901430	GO:1901959
Ca_linc_0922	GO:0006148	GO:0006154	GO:0007004	GO:0007338	GO:0018022	GO:0019918	GO:0050000	GO:0052865	GO:0090506	GO:2000032
Ca_linc_0923	GO:0000390	GO:0006075	GO:0006294	GO:0006470	GO:0007049	GO:0007059	GO:0007067	GO:0008360	GO:0009308	GO:0009556	GO:0009838	GO:0010102	GO:0010213	GO:0010225	GO:0010227	GO:0010374	GO:0010468	GO:0042991	GO:0043068	GO:0045727	GO:0051607	GO:0052543
Ca_linc_0924	GO:0000165	GO:0000303	GO:0006260	GO:0006310	GO:0006352	GO:0006561	GO:0006612	GO:0006809	GO:0006970	GO:0006972	GO:0006979	GO:0007154	GO:0007346	GO:0008219	GO:0009266	GO:0009409	GO:0009556	GO:0009651	GO:0009663	GO:0009738	GO:0009743	GO:0009816	GO:0009862	GO:0009863	GO:0009867	GO:0010039	GO:0010102	GO:0010193	GO:0010363	GO:0010449	GO:0012501	GO:0016032	GO:0016570	GO:0019430	GO:0022622	GO:0030472	GO:0030968	GO:0031348	GO:0034599	GO:0035195	GO:0042450	GO:0043069	GO:0045087	GO:0046686	GO:0046688	GO:0050832	GO:0052543	GO:0061025	GO:0071329
Ca_linc_0925	GO:0006665	GO:0006885	GO:0009969	GO:0030490	GO:0072583
Ca_linc_0926	GO:0000466	GO:0006751	GO:0008153	GO:0009594	GO:0010439	GO:0015809	GO:0032956	GO:0046654	GO:0055074	GO:0070814	GO:0071497	GO:0090069	GO:2000232
Ca_linc_0927	GO:0009663	GO:0031507	GO:0045787	GO:0071731
Ca_linc_0928	GO:0010378	GO:0048448
Ca_linc_0929	GO:0006574	GO:0018063	GO:0019294	GO:0019685	GO:0034243	GO:0050688	GO:0051973	GO:0070143	GO:0097250	GO:1900037
Ca_linc_0930	GO:0000304	GO:0000723	GO:0005991	GO:0006754	GO:0006984	GO:0007004	GO:0010030	GO:0010214	GO:0010253	GO:0010618	GO:0010942	GO:0015991	GO:0017148	GO:0019305	GO:0030397	GO:0031640	GO:0033611	GO:0034440	GO:0045088	GO:0045226	GO:0045493	GO:0046482	GO:0048497	GO:0050000	GO:0051260	GO:0051276
Ca_linc_0931	GO:0000070	GO:0000710	GO:0000911	GO:0002084	GO:0006298	GO:0006310	GO:0006342	GO:0006904	GO:0007015	GO:0007126	GO:0007186	GO:0007188	GO:0008153	GO:0009306	GO:0009615	GO:0009699	GO:0009971	GO:0010389	GO:0010555	GO:0015785	GO:0015810	GO:0015827	GO:0016482	GO:0030042	GO:0030163	GO:0043266	GO:0043570	GO:0046653	GO:0046654	GO:0048449	GO:0048522	GO:0051014	GO:0051017	GO:0051321	GO:0051365	GO:0051567	GO:0051603	GO:0051693	GO:0051764	GO:0055075	GO:0060154	GO:0080056	GO:0080057	GO:0090502	GO:0098734	GO:2000067
Ca_linc_0932	GO:0002213	GO:0006083	GO:0006097	GO:0006750	GO:0009407	GO:0009700	GO:0009888	GO:0010193	GO:0010638	GO:0015749	GO:0019605	GO:0031347	GO:0031990	GO:0034219	GO:0034402	GO:0046854	GO:0048015	GO:0048768	GO:0052544
Ca_linc_0933	GO:0000105	GO:0000914	GO:0002098	GO:0006367	GO:0006430	GO:0006479	GO:0006646	GO:0009954	GO:0010099	GO:0010189	GO:0010236	GO:0010258	GO:0010388	GO:0016180	GO:0016572	GO:0031425	GO:0032447	GO:0034227	GO:0045814	GO:0048572	GO:0048575	GO:0051571	GO:0061087	GO:0072593
Ca_linc_0934	GO:0009871	GO:0010998
Ca_linc_0935	GO:0006207	GO:0006221	GO:0006310	GO:0006890	GO:0007126	GO:0009173	GO:0009411	GO:0009718	GO:0010332	GO:0015846	GO:0032204	GO:0032482	GO:0032889	GO:0033044	GO:0036292	GO:0042147	GO:0043247	GO:0046520	GO:0051645	GO:0051646	GO:0060151	GO:0070526	GO:0071456	GO:1902047
Ca_linc_0936	GO:0010196	GO:0030010	GO:0030245	GO:0033356	GO:0055065	GO:0090451
Ca_linc_0937	GO:0009063	GO:0009234	GO:0042372	GO:0042550
Ca_linc_0938	GO:0006406	GO:0006997	GO:0007062	GO:0009638	GO:0010017	GO:0010074	GO:0010161	GO:0010201	GO:0010203	GO:0016973	GO:0017148	GO:0018106	GO:0043091	GO:0045047	GO:0051938	GO:0080155	GO:0089711	GO:1903401	GO:2000029
Ca_linc_0939	GO:0010647	GO:0015774	GO:0046900	GO:0051259
Ca_linc_0942	GO:0006002	GO:0006096	GO:0006368	GO:0009052	GO:0010053	GO:0016578	GO:0019323	GO:0033466	GO:0044262	GO:0048507
Ca_linc_0944	GO:0006517	GO:0006671
Ca_linc_0945	GO:0001944	GO:0006487	GO:0006490	GO:0006974	GO:0008380	GO:0009411	GO:0009685	GO:0009686	GO:0009698	GO:0009718	GO:0009873	GO:0010584	GO:0030433	GO:0035725	GO:0050832	GO:2000014
Ca_linc_0946	GO:0000956	GO:0006626	GO:0007267	GO:0007568	GO:0008652	GO:0009718	GO:0010375	GO:0015824	GO:0016036	GO:0016310	GO:0016556	GO:0048573	GO:0090501	GO:0090502	GO:2000038	GO:2000123
Ca_linc_0950	GO:0006073	GO:0006527	GO:0006828	GO:0006875	GO:0009446	GO:0009585	GO:0009610	GO:0009638	GO:0010017	GO:0015691	GO:0015743	GO:0034551	GO:0046482	GO:0055072	GO:0070574	GO:0098542	GO:0098656
Ca_linc_0951	GO:0000373	GO:0006384	GO:0010608	GO:0019295	GO:0030242	GO:0042344	GO:0046938	GO:0071076	GO:0097031	GO:0097034
Ca_linc_0952	GO:0002100	GO:0005513	GO:0006561	GO:0007029	GO:0009915	GO:0010099	GO:0010189	GO:0019932	GO:0032544	GO:0034243	GO:0042362	GO:0042450	GO:0044794	GO:0055129	GO:0080065
Ca_linc_0953	GO:0048544
Ca_linc_0954	GO:0006334	GO:0006623	GO:0006783	GO:0009156	GO:0009165	GO:0010273	GO:0010337	GO:0032258	GO:0042819	GO:0042823	GO:0043631	GO:0080024	GO:0080026
Ca_linc_0956	GO:0001676	GO:0006790	GO:0009150	GO:0009699	GO:0010394	GO:0010440	GO:0016236	GO:0016569	GO:0030639	GO:0032259	GO:0032502	GO:0044262	GO:0045488	GO:0045736	GO:0051225	GO:0051258	GO:0071901	GO:0080110
Ca_linc_0957	GO:0009311	GO:0016051	GO:0016139	GO:0016310	GO:0035335	GO:0043407	GO:0046477	GO:0046513	GO:0046856	GO:0048193
Ca_linc_0960	GO:0000187	GO:0002229	GO:0009682	GO:0009835	GO:0009864	GO:0009866	GO:0010120	GO:0010366	GO:0016051	GO:0030048	GO:0033384	GO:0033386	GO:0045337	GO:0045489	GO:0052544	GO:0071555
Ca_linc_0961	GO:0000041	GO:0006468	GO:0006536	GO:0006817	GO:0010359	GO:0010951	GO:0015689	GO:0015979	GO:0030162	GO:0035435	GO:0045037	GO:0045333	GO:0060548	GO:1901684	GO:1902358
Ca_linc_0962	GO:0000956	GO:0009834	GO:0009865	GO:0009908	GO:0010055	GO:0010189	GO:0010227	GO:0010417	GO:0016051	GO:0032107	GO:0034605	GO:0043620	GO:0045489	GO:0045860	GO:0048316	GO:0048358	GO:0071555	GO:0080160	GO:1903506
Ca_linc_0963	GO:0000303	GO:0003333	GO:0006071	GO:0006301	GO:0006817	GO:0006865	GO:0006869	GO:0008150	GO:0008219	GO:0009725	GO:0009828	GO:0009831	GO:0009866	GO:0010193	GO:0010366	GO:0015700	GO:0015789	GO:0030048	GO:0044265	GO:0046685	GO:0080170	GO:1901684	GO:1903070	GO:1903857	GO:1990569
Ca_linc_0964	GO:0000023	GO:0006098	GO:0006226	GO:0006259	GO:0006260	GO:0006261	GO:0006272	GO:0006275	GO:0006298	GO:0006734	GO:0006739	GO:0006857	GO:0008615	GO:0009060	GO:0009394	GO:0009595	GO:0009741	GO:0009772	GO:0009773	GO:0009814	GO:0010021	GO:0010027	GO:0010190	GO:0010224	GO:0015986	GO:0019252	GO:0019760	GO:0030388	GO:0031567	GO:0042276	GO:0042817	GO:0043085	GO:0043900	GO:0046081	GO:0048316	GO:1990264	GO:2000604
Ca_linc_0966	GO:0051179
Ca_linc_0967	GO:0007154	GO:0007267	GO:0009414	GO:0009616	GO:0009625	GO:0009755	GO:0009834	GO:0009863	GO:0009867	GO:0009873	GO:0009963	GO:0010043	GO:0010260	GO:0010267	GO:0016102	GO:0019375	GO:0035196	GO:0042546	GO:0042631	GO:0042742	GO:0044036	GO:0045087	GO:0046482	GO:0046777	GO:0050832	GO:0052386	GO:0071497
Ca_linc_0968	GO:0009231	GO:0009410	GO:0009554	GO:0010030	GO:0010227	GO:0010315	GO:0010483	GO:0030308	GO:0031640	GO:0060919	GO:0071786	GO:2000032
Ca_linc_0970	GO:0009769	GO:0010321	GO:0031468	GO:0036290	GO:0046246	GO:0090481
Ca_linc_0971	GO:0006624	GO:0009819	GO:0009938	GO:0010143	GO:0010187	GO:0010325	GO:0016311	GO:0032880	GO:0034440	GO:0042176	GO:0045851	GO:0048444	GO:0080027	GO:2000033	GO:2000377
Ca_linc_0972	GO:0006624	GO:0009819	GO:0009938	GO:0010143	GO:0010187	GO:0010325	GO:0016311	GO:0032880	GO:0034440	GO:0042176	GO:0045851	GO:0048444	GO:0080027	GO:2000033	GO:2000377
Ca_linc_0973	GO:0006487	GO:0006623	GO:0006886	GO:0006896	GO:0007034	GO:0010311	GO:0015031	GO:0040008	GO:0042732	GO:0071806
Ca_linc_0975	GO:0003006	GO:0005985	GO:0006473	GO:0009553	GO:0009620	GO:0009691	GO:0009755	GO:0010183	GO:0015770	GO:0030488	GO:0031123	GO:0032956	GO:0042868
Ca_linc_0977	GO:0006544	GO:0006563	GO:0009653	GO:0009821	GO:0010208	GO:0016106	GO:0019827	GO:0051762	GO:0051791	GO:0051792	GO:0080166
Ca_linc_0978	GO:0000902	GO:0007010	GO:0007017	GO:0010498	GO:0016049	GO:0016106	GO:0051258	GO:0051762	GO:0071258	GO:0080027
Ca_linc_0979	GO:0000271	GO:0006007	GO:0006606	GO:0006820	GO:0006862	GO:0006952	GO:0009943	GO:0009947	GO:0010865	GO:0015696	GO:0015802	GO:0016106	GO:0030581	GO:0042991	GO:0043269	GO:0048507	GO:0048513	GO:0051762	GO:0071258	GO:0080027	GO:0080034	GO:0097502
Ca_linc_0980	GO:0019941	GO:0035278	GO:0035281	GO:0070536	GO:0071108	GO:0090316
Ca_linc_0981	GO:0000024	GO:0005993	GO:0006047	GO:0009747	GO:0010628	GO:0016337	GO:0019276	GO:0032467	GO:0036092	GO:0043255	GO:0048544	GO:0051127	GO:0051641	GO:0060236	GO:0080148	GO:2000694
Ca_linc_0982	GO:0000272	GO:0002213	GO:0006032	GO:0006863	GO:0008643	GO:0009555	GO:0009611	GO:0009620	GO:0009642	GO:0009694	GO:0009695	GO:0010154	GO:0010200	GO:0010228	GO:0016926	GO:0042631	GO:0048480	GO:0048481	GO:0048653	GO:0050665
Ca_linc_0983	GO:0009765	GO:0010411	GO:0033169	GO:0035067	GO:0043619	GO:0051090	GO:2000068
Ca_linc_0984	GO:0000103	GO:0005982	GO:0005983	GO:0006338	GO:0006490	GO:0006744	GO:0007029	GO:0009311	GO:0009639	GO:0009970	GO:0010204	GO:0016139	GO:0019249	GO:0030433	GO:0043967	GO:0043968	GO:0046283	GO:0046477	GO:0051179	GO:0055074	GO:0070370	GO:0070814	GO:0097502
Ca_linc_0986	GO:0000077	GO:0005976	GO:0009095
Ca_linc_0988	GO:0000467	GO:0006465	GO:0006790	GO:0007346	GO:0009435	GO:0009809	GO:0009834	GO:0009868	GO:0009901	GO:0010047	GO:0010493	GO:0034089	GO:0034427	GO:0034475	GO:0043928	GO:0046854	GO:0071034	GO:0071035	GO:0071038	GO:0071049	GO:0071051	GO:0080156
Ca_linc_0989	GO:0006176	GO:0035494	GO:0048442	GO:0070482
Ca_linc_0991	GO:0006567	GO:0006968	GO:0009969	GO:0010380	GO:0010411	GO:0015749	GO:0031537	GO:0044283	GO:0071368	GO:0071702	GO:0080113	GO:1901430
Ca_linc_0992	GO:0000303	GO:0001708	GO:0006278	GO:0006499	GO:0006635	GO:0006863	GO:0006891	GO:0009555	GO:0009641	GO:0009873	GO:0009958	GO:0010078	GO:0010588	GO:0010623	GO:0016236	GO:0016558	GO:0030242	GO:0044265	GO:0048366	GO:0048467	GO:0048527	GO:0048658	GO:0071289	GO:0071577	GO:0071897	GO:0080022	GO:2000280
Ca_linc_0993	GO:0000023	GO:0000103	GO:0001887	GO:0006048	GO:0006534	GO:0006790	GO:0006874	GO:0006949	GO:0007276	GO:0009298	GO:0009718	GO:0009864	GO:0010039	GO:0010190	GO:0010269	GO:0010378	GO:0010478	GO:0010492	GO:0017004	GO:0018206	GO:0018283	GO:0019252	GO:0019853	GO:0031365	GO:0033591	GO:0034599	GO:0043686	GO:0045454	GO:0046470	GO:0046680	GO:0061077
Ca_linc_0994	GO:0000002	GO:0000710	GO:0000724	GO:0006261	GO:0006275	GO:0006298	GO:0006413	GO:0006430	GO:0006452	GO:0006508	GO:0006569	GO:0006633	GO:0008612	GO:0009165	GO:0009411	GO:0009699	GO:0009854	GO:0010388	GO:0010584	GO:0016119	GO:0016123	GO:0016444	GO:0016568	GO:0016572	GO:0030639	GO:0031047	GO:0032042	GO:0043570	GO:0043687	GO:0045901	GO:0045905	GO:0045910	GO:0055114	GO:0080110	GO:0080156
Ca_linc_0995	GO:0003333	GO:0006352	GO:0006865	GO:0007568	GO:0009410	GO:0009910	GO:0016570	GO:0030422	GO:0031627	GO:0035434	GO:0045893	GO:0051276
Ca_linc_0996	GO:0007142	GO:0009696	GO:0009700	GO:0018874
Ca_linc_0998	GO:0003006	GO:0005985	GO:0009620	GO:0009687	GO:0009769	GO:0009772	GO:0010183	GO:0015770	GO:0030488	GO:0031123	GO:0032956	GO:0042868	GO:0046345	GO:0048838
Ca_linc_0999	GO:0006805	GO:0009308	GO:0015886	GO:0017004	GO:0042178	GO:0045824	GO:0051555	GO:0071395	GO:1900425	GO:1901038
Ca_linc_1000	GO:0009231	GO:0009410	GO:0009554	GO:0010030	GO:0010227	GO:0010315	GO:0010483	GO:0030308	GO:0031640	GO:0060919	GO:0071786	GO:2000032
Ca_linc_1001	GO:0006260	GO:0006281	GO:0006310	GO:0006364	GO:0006417	GO:0006655	GO:0006826	GO:0007186	GO:0009072	GO:0009407	GO:0009636	GO:0009657	GO:0009773	GO:0009902	GO:0010027	GO:0010106	GO:0010167	GO:0010182	GO:0010207	GO:0015706	GO:0034660	GO:0034976	GO:0035304	GO:0042793	GO:0045037	GO:0045038
Ca_linc_1003	GO:0006598	GO:0006954	GO:0009698	GO:0009805	GO:0019344	GO:0019941	GO:0042398	GO:0045824	GO:0070536	GO:0071108	GO:0090316	GO:1900425
Ca_linc_1004	GO:0010064	GO:0018008	GO:0019941	GO:0050687	GO:0051973	GO:0070536	GO:0071108	GO:0080121	GO:0090316
Ca_linc_1008	GO:0000028	GO:0000272	GO:0006032	GO:0006473	GO:0008654	GO:0009871	GO:0009913	GO:0010260	GO:0010288	GO:0010305	GO:0010588	GO:0016051	GO:0016998	GO:0019722	GO:0031640	GO:0048467	GO:0048497	GO:0048825	GO:0050793	GO:0071365
Ca_linc_1011	GO:0000741	GO:0006312	GO:0006644	GO:0006655	GO:0006751	GO:0009870	GO:0009911	GO:0010029	GO:0010077	GO:0010154	GO:0010234	GO:0019953	GO:0030163	GO:0031540	GO:0043433	GO:0045017
Ca_linc_1012	GO:0005975	GO:0006207	GO:0006473	GO:0009116	GO:0009220	GO:0009627	GO:0009697	GO:0009845	GO:0009851	GO:0009911	GO:0009913	GO:0010229	GO:0010374	GO:0016036	GO:0016114	GO:0019915	GO:0022603	GO:0032956	GO:0042254	GO:0042335	GO:0043481	GO:0044205	GO:0045931	GO:0048364	GO:0048765	GO:0048825	GO:0048827	GO:0050826	GO:2000024
Ca_linc_1014	GO:0010617	GO:0017038	GO:0030091	GO:0034975	GO:0051973
Ca_linc_1015	GO:0000460	GO:0000470	GO:0007018	GO:0015789	GO:0042545	GO:0043086	GO:0045490	GO:0045697	GO:0046274	GO:0046713	GO:0050829	GO:0051453	GO:0051645	GO:0051646	GO:0060151	GO:0060321	GO:1901535	GO:1903070	GO:1903857	GO:1990569
Ca_linc_1016	GO:0006457	GO:0006490	GO:0009408	GO:0009561	GO:0009638	GO:0009644	GO:0009873	GO:0009958	GO:0010017	GO:0034976	GO:0042542	GO:0048366	GO:0048522	GO:0048825	GO:0071472
Ca_linc_1019	GO:0006515	GO:0009395	GO:0009759	GO:0015800	GO:0015804	GO:0015916	GO:0016560	GO:0035278	GO:0045848	GO:0051365	GO:0070601
Ca_linc_1021	GO:0006351	GO:0006355	GO:0006569	GO:0006954	GO:0008380	GO:0009553	GO:0009734	GO:0009743	GO:0010371	GO:0022900	GO:0045048	GO:0048510	GO:0051028	GO:0051707	GO:0051973	GO:0080129
Ca_linc_1023	GO:0019509	GO:0051307
Ca_linc_1024	GO:0002540	GO:0006493	GO:0006573	GO:0009156	GO:0016050	GO:0019370	GO:0042344	GO:0046938
Ca_linc_1025	GO:0016045	GO:0046835	GO:0050776
Ca_linc_1027	GO:0000103	GO:0000280	GO:0000302	GO:0000413	GO:0006312	GO:0006406	GO:0006432	GO:0006461	GO:0006537	GO:0006562	GO:0006623	GO:0006817	GO:0006970	GO:0007000	GO:0008361	GO:0009165	GO:0009407	GO:0009560	GO:0009630	GO:0009637	GO:0009640	GO:0009695	GO:0009734	GO:0009751	GO:0009753	GO:0009793	GO:0009845	GO:0009855	GO:0009887	GO:0009908	GO:0009926	GO:0009933	GO:0009944	GO:0010014	GO:0010039	GO:0010051	GO:0010073	GO:0010074	GO:0010133	GO:0010162	GO:0010182	GO:0010229	GO:0010338	GO:0010358	GO:0010583	GO:0015996	GO:0016036	GO:0016567	GO:0018208
Ca_linc_1028	GO:0009956	GO:0009964	GO:0010030	GO:0010119	GO:0010148	GO:0015802	GO:0043407	GO:0048278	GO:0051245	GO:0072660	GO:0072661	GO:2000034	GO:2000070
Ca_linc_1032	GO:0006284	GO:0009694	GO:0010306	GO:0010405	GO:0015886	GO:0017004	GO:0018258	GO:0051225	GO:0080175
Ca_linc_1033	GO:0001736	GO:0001944	GO:0006491	GO:0006559	GO:0006598	GO:0006952	GO:0006979	GO:0007020	GO:0008219	GO:0009311	GO:0009626	GO:0009698	GO:0009699	GO:0009725	GO:0009789	GO:0009800	GO:0009805	GO:0009871	GO:0009911	GO:0010182	GO:0010351	GO:0016139	GO:0031053	GO:0031425	GO:0035278	GO:0042398	GO:0046477	GO:0052544	GO:0070601	GO:0071281	GO:2000652
Ca_linc_1034	GO:0000398	GO:0000902	GO:0006066	GO:0006346	GO:0006468	GO:0006508	GO:0006605	GO:0007267	GO:0009585	GO:0009616	GO:0009638	GO:0009958	GO:0010017	GO:0010050	GO:0010073	GO:0010102	GO:0010155	GO:0010218	GO:0010267	GO:0010364	GO:0016197	GO:0016246	GO:0017145	GO:0051645	GO:0051646	GO:0060151	GO:2000069
Ca_linc_1035	GO:0001881	GO:0002240	GO:0006334	GO:0006400	GO:0006626	GO:0006863	GO:0008150	GO:0009735	GO:0009845	GO:0010602	GO:0019915	GO:0032259	GO:0050826	GO:0080180
Ca_linc_1036	GO:0009061	GO:0009747	GO:0009838	GO:0009961	GO:1901001	GO:1990064
Ca_linc_1037	GO:0005975	GO:0006071	GO:0006598	GO:0007568	GO:0007623	GO:0009062	GO:0009409	GO:0009620	GO:0009640	GO:0009693	GO:0009695	GO:0009734	GO:0009737	GO:0009742	GO:0009749	GO:0009793	GO:0009813	GO:0009845	GO:0009856	GO:0009909	GO:0009933	GO:0010029	GO:0010030	GO:0010162	GO:0010182	GO:0010228	GO:0019432	GO:0019915	GO:0045995	GO:0048653	GO:0050826	GO:0052696	GO:0055114
Ca_linc_1039	GO:0000280	GO:0006974	GO:0007000	GO:0007568	GO:0009228	GO:0009624	GO:0009830	GO:0010091	GO:0010154	GO:0015986	GO:0018131	GO:0042128	GO:0044550	GO:0048467	GO:0048768	GO:0051645	GO:0051646	GO:0052837	GO:0060151	GO:0080168	GO:0090436	GO:0098542
Ca_linc_1041	GO:0001778	GO:0043182
Ca_linc_1042	GO:0006075	GO:0006474	GO:0006636	GO:0008153	GO:0008360	GO:0009556	GO:0030150	GO:0042991	GO:0046654	GO:0048510	GO:0051865	GO:0052543	GO:0061025
Ca_linc_1043	GO:0000003	GO:0006075	GO:0008360	GO:0009094	GO:0009294	GO:0009556	GO:0009870	GO:0016114	GO:0019745	GO:0043693	GO:0048440	GO:0052542	GO:0052543	GO:0052544	GO:0055085	GO:0097502	GO:0098655
Ca_linc_1044	GO:0000398	GO:0000710	GO:0006259	GO:0006268	GO:0006270	GO:0006281	GO:0006298	GO:0006302	GO:0006310	GO:0006312	GO:0006396	GO:0006470	GO:0007049	GO:0007059	GO:0007062	GO:0007126	GO:0007129	GO:0007131	GO:0009691	GO:0010212	GO:0010332	GO:0010496	GO:0010777	GO:0016032	GO:0030422	GO:0031048	GO:0032204	GO:0032504	GO:0035194	GO:0035196	GO:0042138	GO:0043247	GO:0045132	GO:0045143	GO:0046907	GO:0048451	GO:0048453	GO:0051026	GO:0060771	GO:0060774
Ca_linc_1045	GO:0006144	GO:0006333	GO:0006744	GO:0051726
Ca_linc_1046	GO:0002181	GO:0009635	GO:0010262	GO:0010344	GO:0010601	GO:0022603	GO:0048240	GO:0048579	GO:0080155	GO:2000008
Ca_linc_1047	GO:0000741	GO:0006972	GO:0007165	GO:0007389	GO:0008272	GO:0008361	GO:0009561	GO:0009733	GO:0009734	GO:0009742	GO:0009791	GO:0009809	GO:0009825	GO:0009826	GO:0009833	GO:0009834	GO:0009932	GO:0010015	GO:0010087	GO:0010305	GO:0010394	GO:0010817	GO:0015931	GO:0030243	GO:0040007	GO:0040008	GO:0042127	GO:0042274	GO:0042546	GO:0043255	GO:0044262	GO:0045488	GO:0046856	GO:0051510	GO:0055085	GO:1902358
Ca_linc_1051	GO:0000050	GO:0000422	GO:0006164	GO:0006544	GO:0006563	GO:0009561	GO:0009567	GO:0009664	GO:0015749	GO:0016106	GO:0016119	GO:0016123	GO:0019464	GO:0032147	GO:0034497	GO:0035999	GO:0042450	GO:0043067	GO:0046512	GO:0048825	GO:0051762	GO:0080027
Ca_linc_1052	GO:0000059	GO:0000096	GO:0005975	GO:0006598	GO:0006655	GO:0007020	GO:0007231	GO:0007638	GO:0008652	GO:0009069	GO:0009611	GO:0009612	GO:0009620	GO:0009646	GO:0009695	GO:0009698	GO:0009753	GO:0009788	GO:0009873	GO:0010050	GO:0010073	GO:0010200	GO:0010364	GO:0016045	GO:0030036	GO:0032502	GO:0033500	GO:0035196	GO:0042398	GO:0046855	GO:0050691	GO:0050776	GO:0051127	GO:0051170	GO:0071327	GO:1900367	GO:1901183
Ca_linc_1053	GO:0000059	GO:0000741	GO:0000919	GO:0000966	GO:0002238	GO:0003333	GO:0006473	GO:0006611	GO:0006612	GO:0006833	GO:0006865	GO:0008299	GO:0009553	GO:0009581	GO:0009750	GO:0009772	GO:0009963	GO:0010105	GO:0010182	GO:0010236	GO:0010363	GO:0015800	GO:0015804	GO:0030003	GO:0032467	GO:0042372	GO:0045128	GO:0048510	GO:0060236	GO:0070601	GO:0070838	GO:0080156	GO:2000028	GO:2000035	GO:2000069	GO:2000694
Ca_linc_1054	GO:0000038	GO:0000398	GO:0006044	GO:0006048	GO:0006302	GO:0006312	GO:0006623	GO:0006633	GO:0006750	GO:0006909	GO:0007062	GO:0007129	GO:0007131	GO:0009416	GO:0009560	GO:0009805	GO:0009855	GO:0009944	GO:0010014	GO:0010025	GO:0010075	GO:0017004	GO:0019243	GO:0030497	GO:0042138	GO:0042335	GO:0042991	GO:0045132	GO:0051604	GO:0052696
Ca_linc_1055	GO:0006272	GO:0006363	GO:0006573	GO:0009308	GO:0009823	GO:0031567	GO:0043987	GO:0043988	GO:0048574	GO:1990264
Ca_linc_1056	GO:0003333	GO:0006007	GO:0006012	GO:0006865	GO:0006897	GO:0009911	GO:0010167	GO:0010193	GO:0010228	GO:0015706	GO:0019853	GO:0030244	GO:0045454	GO:0048653	GO:0051568
Ca_linc_1057	GO:0000422	GO:0001934	GO:0005978	GO:0006121	GO:0006265	GO:0006268	GO:0006301	GO:0006379	GO:0006426	GO:0006464	GO:0006779	GO:0009069	GO:0009312	GO:0009690	GO:0009851	GO:0009938	GO:0010063	GO:0010088	GO:0010366	GO:0019509	GO:0031123	GO:0033619	GO:0042868	GO:0043484	GO:0045116	GO:0045995	GO:0048564	GO:0051455	GO:0051596	GO:0051754	GO:0060968	GO:0070178	GO:0070179	GO:1901997
Ca_linc_1058	GO:0006572	GO:0010202	GO:0010203	GO:0019358	GO:0032065	GO:0033169	GO:0035067	GO:0080021	GO:1902000	GO:1902475
Ca_linc_1059	GO:0000495	GO:0000740	GO:0006376	GO:0009558	GO:0009660	GO:0009920	GO:0010198	GO:0030042	GO:0031118	GO:0031120	GO:0051085	GO:0080182	GO:0090069	GO:1901407	GO:1990481	GO:2000232
Ca_linc_1060	GO:0006397	GO:0006402	GO:0009416	GO:0010206	GO:0016075	GO:0019761	GO:0048510	GO:0090501	GO:0090503
Ca_linc_1061	GO:0006075	GO:0010048	GO:0010215	GO:0019432	GO:0031146	GO:0040020	GO:0044206	GO:0044211	GO:0048229	GO:0055081	GO:0080187	GO:1901642
Ca_linc_1062	GO:0006629	GO:0008152	GO:0016042	GO:0048441	GO:0048443
Ca_linc_1063	GO:0000374	GO:0006436	GO:0006527	GO:0006572	GO:0009446	GO:0019370	GO:0032147	GO:0045857	GO:1902000	GO:2000369
Ca_linc_1064	GO:0000162	GO:0006275	GO:0006397	GO:0006567	GO:0006569	GO:0006612	GO:0006626	GO:0006661	GO:0006807	GO:0006820	GO:0006862	GO:0007067	GO:0007267	GO:0007584	GO:0009595	GO:0009611	GO:0009616	GO:0009637	GO:0009639	GO:0009684	GO:0009697	GO:0009743	GO:0009814	GO:0009851	GO:0010087	GO:0010182	GO:0010252	GO:0010267	GO:0010311	GO:0010363	GO:0010389	GO:0010600	GO:0015696	GO:0015743	GO:0015802	GO:0016458	GO:0030150	GO:0031047	GO:0034968	GO:0043269	GO:0043900	GO:0046855	GO:0046856	GO:0048451	GO:0048453	GO:0048554	GO:0050832	GO:0070588	GO:0071806
Ca_linc_1065	GO:0006625	GO:0006729	GO:0030150	GO:0035434	GO:0035998	GO:0051958
Ca_linc_1066	GO:0000381	GO:0000389	GO:0005997	GO:0006792	GO:0010254	GO:0010438	GO:0010971	GO:0033615	GO:0038032	GO:0043966	GO:0048479
Ca_linc_1069	GO:0002229	GO:0006811	GO:0006875	GO:0008299	GO:0009625	GO:0009682	GO:0009866	GO:0010120	GO:0019761	GO:0033384	GO:0033386	GO:0045337	GO:0045490	GO:0052541	GO:0052544	GO:0055072
Ca_linc_1070	GO:0009624	GO:0010119	GO:0019761	GO:0042128	GO:0045454	GO:0046685	GO:0048573	GO:0048653	GO:0080168
Ca_linc_1071	GO:0000059	GO:0000380	GO:0006511	GO:0006955	GO:0007205	GO:0009630	GO:0010043	GO:0010256	GO:0016444	GO:0016998	GO:0044267	GO:0045739	GO:0090332
Ca_linc_1072	GO:0006457	GO:0006470	GO:0006487	GO:0006812	GO:0006813	GO:0006814	GO:0006885	GO:0006913	GO:0007186	GO:0009236	GO:0009408	GO:0009610	GO:0009640	GO:0009644	GO:0009690	GO:0010388	GO:0034976	GO:0035725	GO:0042542	GO:0043090	GO:0048527	GO:1902600
Ca_linc_1074	GO:0000024	GO:0000025	GO:0005976	GO:0005983	GO:0009298	GO:0009606	GO:0010226	GO:0010315	GO:0010378	GO:0010478	GO:0010495	GO:0010501	GO:0010586	GO:0019048	GO:0031564	GO:0032922	GO:0033591	GO:0035019	GO:0043985	GO:0045793	GO:0046680	GO:0048766	GO:1901332	GO:1901348	GO:1902183
Ca_linc_1075	GO:0006428	GO:0015800	GO:0015804	GO:0030003	GO:0035266	GO:0042549	GO:0042794	GO:0043461	GO:0046459	GO:0046827	GO:0048569	GO:1901601	GO:1902185	GO:2000012
Ca_linc_1076	GO:0000024	GO:0000122	GO:0006047	GO:0007231	GO:0007638	GO:0010055	GO:0010271	GO:0015780	GO:0030307	GO:0032065	GO:0032107	GO:0033500	GO:0034498	GO:0034757	GO:0042352	GO:0043201	GO:0043620	GO:0046653	GO:0071329	GO:0080037	GO:0080052	GO:0080053	GO:0080117	GO:2000469
Ca_linc_1077	GO:0006344	GO:0009871	GO:0015812
Ca_linc_1078	GO:0006333	GO:0009838	GO:0010102	GO:0010227	GO:0010468	GO:0015700	GO:0015996	GO:0016568	GO:0042732	GO:0042991	GO:0046685	GO:0080170
Ca_linc_1079	GO:0010426	GO:0043462
Ca_linc_1080	GO:0000041	GO:0000956	GO:0006826	GO:0007275	GO:0009691	GO:0009751	GO:0009823	GO:0010089	GO:0010106	GO:0010167	GO:0015706	GO:0042744	GO:0044036	GO:0048507	GO:0071586
Ca_linc_1081	GO:0006024	GO:0006096	GO:0006561	GO:0009658	GO:0010304	GO:0010380	GO:0010411	GO:0015012	GO:0016051	GO:0016310	GO:0034088	GO:0045036	GO:0045037	GO:0045489	GO:0046246	GO:0055129	GO:0090481
Ca_linc_1082	GO:0006346	GO:0006470	GO:0006487	GO:0006527	GO:0007010	GO:0007229	GO:0008295	GO:0009409	GO:0009446	GO:0009616	GO:0009637	GO:0009638	GO:0009644	GO:0009733	GO:0009744	GO:0009903	GO:0009904	GO:0009966	GO:0010114	GO:0010118	GO:0010119	GO:0010155	GO:0010218	GO:0010362	GO:0010498	GO:0016246	GO:0016556	GO:0030163	GO:0034660	GO:0035194	GO:0035556	GO:0042793	GO:0043085	GO:0043161	GO:0043248	GO:0046512	GO:0048316
Ca_linc_1083	GO:0005996	GO:0006596	GO:0006597	GO:0006954	GO:0009662	GO:0010628	GO:0052324	GO:1900871	GO:1902171
Ca_linc_1084	GO:0055065	GO:0061387
Ca_linc_1085	GO:0006569	GO:0006751	GO:0006865	GO:0008643	GO:0009611	GO:0009625	GO:0034976	GO:0042343	GO:0044550	GO:0050829	GO:0055085	GO:0098542
Ca_linc_1087	GO:0000723	GO:0006281	GO:0006810	GO:0009694	GO:0009695	GO:0009753	GO:0010405	GO:0015886	GO:0017004	GO:0018258
Ca_linc_1089	GO:0010628	GO:0045851	GO:2000033
Ca_linc_1090	GO:0006482	GO:0006501	GO:0009303	GO:0009314	GO:0009964	GO:0010247	GO:0032446	GO:0034727	GO:0040020	GO:0043985	GO:0044805	GO:0050983	GO:0061014	GO:0090306	GO:0090352
Ca_linc_1091	GO:0000956	GO:0006306	GO:0006342	GO:0006349	GO:0006623	GO:0006904	GO:0007267	GO:0009306	GO:0009616	GO:0009830	GO:0009901	GO:0009960	GO:0010047	GO:0010048	GO:0010050	GO:0010183	GO:0010267	GO:0016192	GO:0016571	GO:0030968	GO:0035196	GO:0043248	GO:0043687	GO:0048193
Ca_linc_1092	GO:0000448	GO:0006741	GO:0009186	GO:0009259	GO:0009263	GO:0009452	GO:0034243	GO:0035269	GO:0045900	GO:0046939	GO:0070482
Ca_linc_1093	GO:0000303	GO:0000478	GO:0006869	GO:0006879	GO:0008219	GO:0009555	GO:0009873	GO:0009908	GO:0010039	GO:0010158	GO:0010201	GO:0010351	GO:0010417	GO:0010951	GO:0030162	GO:0044265	GO:0070921	GO:0071365	GO:0080188	GO:0090063	GO:0090503	GO:2000072
Ca_linc_1094	GO:0000079	GO:0000381	GO:0000902	GO:0000913	GO:0006417	GO:0006730	GO:0007049	GO:0009415	GO:0009561	GO:0009638	GO:0009817	GO:0009958	GO:0010405	GO:0010449	GO:0016070	GO:0016236	GO:0018258	GO:0030865	GO:0043248	GO:0043484	GO:0046901	GO:0048364	GO:0051258	GO:0051603
Ca_linc_1095	GO:0000289	GO:0006401	GO:0007142	GO:0010482	GO:0022904	GO:0031129	GO:0032324	GO:0042814	GO:0045604	GO:0048530	GO:0080158	GO:1901259	GO:2000039
Ca_linc_1096	GO:0007219	GO:0051292	GO:1901527	GO:1990069
Ca_linc_1097	GO:0001522	GO:0001731	GO:0006334	GO:0006413	GO:0006446	GO:0006826	GO:0006997	GO:0007020	GO:0007267	GO:0009294	GO:0009451	GO:0009616	GO:0009740	GO:0010050	GO:0010106	GO:0010267	GO:0010440	GO:0015774	GO:0015995	GO:0016572	GO:0030029	GO:0034968	GO:0042023	GO:0045087	GO:0045736	GO:0051259	GO:0051726
Ca_linc_1098	GO:0006656	GO:0009649	GO:0009687	GO:0010160	GO:0010161	GO:0010202	GO:0010617	GO:0032436	GO:0046202	GO:0071244	GO:0090408
Ca_linc_1099	GO:0000902	GO:0006828	GO:0006875	GO:0006906	GO:0007033	GO:0009446	GO:0009556	GO:0009645	GO:0009660	GO:0009823	GO:0009959	GO:0010118	GO:0010214	GO:0015691	GO:0016049	GO:0016197	GO:0019375	GO:0044036	GO:0048278	GO:0048359	GO:0048507	GO:0052543	GO:0055072	GO:0070574	GO:0080001	GO:0098656
Ca_linc_1101	GO:0033512	GO:0035269
Ca_linc_1102	GO:0006344	GO:0010031	GO:0010100	GO:0045048
Ca_linc_1103	GO:0000169	GO:0001172	GO:0009697	GO:0010062	GO:0010120	GO:0010363	GO:0010495	GO:0034088	GO:0050691	GO:0080136	GO:2000037
Ca_linc_1105	GO:0005996	GO:0007219	GO:0009423	GO:0010021	GO:0015791	GO:0046256	GO:0052324	GO:2000072
Ca_linc_1106	GO:0006048	GO:0006474	GO:0008152	GO:0010027	GO:0018206	GO:0031365	GO:0043686	GO:0055114
Ca_linc_1108	GO:0000737	GO:0001708	GO:0006259	GO:0006265	GO:0006473	GO:0006520	GO:0006661	GO:0006812	GO:0006813	GO:0006885	GO:0006982	GO:0008615	GO:0009694	GO:0009718	GO:0009957	GO:0010224	GO:0010335	GO:0010589	GO:0015994	GO:0019499	GO:0030007	GO:0030104	GO:0035725	GO:0042335	GO:0042819	GO:0042823	GO:0043085	GO:0043481	GO:0048765	GO:0051410	GO:0070588	GO:1902600
Ca_linc_1109	GO:0001172	GO:0006534	GO:0006898	GO:0019441	GO:0034976	GO:0043335	GO:0043484	GO:0048587	GO:0060148	GO:1901348	GO:1902553	GO:1990058
Ca_linc_1110	GO:0005996	GO:0080055	GO:1900871
Ca_linc_1111	GO:0044267	GO:0050792
Ca_linc_1112	GO:0010482	GO:0031129	GO:0045604	GO:0048530	GO:2000039
Ca_linc_1114	GO:0000271	GO:0000902	GO:0001666	GO:0006003	GO:0006084	GO:0006094	GO:0006096	GO:0006487	GO:0006694	GO:0006833	GO:0006972	GO:0007010	GO:0007017	GO:0007030	GO:0009266	GO:0009409	GO:0009585	GO:0009637	GO:0009638	GO:0009651	GO:0009739	GO:0009740	GO:0009751	GO:0009814	GO:0009816	GO:0009825	GO:0009834	GO:0009932	GO:0009958	GO:0010017	GO:0010114	GO:0010155	GO:0010162	GO:0010218	GO:0010310	GO:0010417	GO:0010498	GO:0010584	GO:0010817	GO:0016118	GO:0016126	GO:0016132	GO:0019344	GO:0019441	GO:0030244	GO:0031640	GO:0043481	GO:0046686	GO:0048767
Ca_linc_1115	GO:0009639	GO:0010119	GO:0019761	GO:0042128	GO:0045454	GO:0046685	GO:0048573	GO:0048653	GO:0080168
Ca_linc_1117	GO:0045792	GO:0051792	GO:0080166	GO:2000369
Ca_linc_1118	GO:0051791	GO:0051792	GO:0080166
Ca_linc_1119	GO:0006363	GO:0007229
Ca_linc_1120	GO:0006261	GO:0006626	GO:0009963	GO:0042255	GO:0045739
Ca_linc_1122	GO:0010306	GO:0010405	GO:0015712	GO:0015713	GO:0015886	GO:0018258	GO:0035436	GO:0045723	GO:1901959
Ca_linc_1123	GO:0000096	GO:0000480	GO:0000914	GO:0001193	GO:0001510	GO:0006283	GO:0006388	GO:0006546	GO:0006626	GO:0006661	GO:0006733	GO:0006766	GO:0008652	GO:0009072	GO:0009073	GO:0009086	GO:0009106	GO:0009107	GO:0009108	GO:0009117	GO:0009249	GO:0015992	GO:0019279	GO:0019748	GO:0034196	GO:0042255	GO:0044272	GO:0048653	GO:0071266	GO:1990052
Ca_linc_1124	GO:0006425	GO:0009800	GO:0035493	GO:0042853	GO:0051974	GO:0060627	GO:1902478
Ca_linc_1125	GO:0001676	GO:0002213	GO:0006301	GO:0006334	GO:0006399	GO:0006474	GO:0006811	GO:0009626	GO:0015996	GO:0019450	GO:0031167	GO:0042793	GO:0045493	GO:0051607
Ca_linc_1127	GO:0016127	GO:0034434
Ca_linc_1128	GO:0006720	GO:0034720	GO:0071497
Ca_linc_1129	GO:0030833	GO:0034314	GO:0043268
Ca_linc_1130	GO:0000462	GO:0007017	GO:0009607	GO:0009657	GO:0009694	GO:0009913	GO:0010020	GO:0010205	GO:0010398	GO:0015996	GO:0043622	GO:0048759	GO:0051503	GO:0072511	GO:0080183	GO:1901348
Ca_linc_1131	GO:0006488	GO:0006651	GO:0010063	GO:0030322	GO:0035434	GO:0048359	GO:0080180	GO:2001020
Ca_linc_1132	GO:0046256
Ca_linc_1133	GO:0001560	GO:0006144	GO:0019628	GO:0046167
Ca_linc_1134	GO:0000184	GO:0006486	GO:0006611	GO:0006793	GO:0006855	GO:0006874	GO:0007029	GO:0007231	GO:0007346	GO:0008272	GO:0008643	GO:0009102	GO:0009610	GO:0009638	GO:0009699	GO:0009970	GO:0010082	GO:0010468	GO:0015824	GO:0015851	GO:0015931	GO:0019827	GO:0022900	GO:0030026	GO:0043100	GO:0045596	GO:0045732	GO:0048236	GO:0051170	GO:0051592	GO:0055062
Ca_linc_1135	GO:0000349	GO:0009594	GO:0015783	GO:0032350	GO:0045930	GO:0080021	GO:0090480	GO:2000630	GO:2000636
Ca_linc_1136	GO:0009700
Ca_linc_1137	GO:0000494	GO:0006884	GO:0009696	GO:0018874	GO:0034196	GO:0045931	GO:0080064	GO:1990052	GO:1990258
Ca_linc_1139	GO:0000160	GO:0000902	GO:0006298	GO:0006506	GO:0007033	GO:0009058	GO:0009102	GO:0009308	GO:0009819	GO:0010082	GO:0010286	GO:0045910	GO:2000083	GO:2000121
Ca_linc_1140	GO:0000413	GO:0001172	GO:0005996	GO:0006164	GO:0006435	GO:0006754	GO:0009615	GO:0009942	GO:0010025	GO:0010074	GO:0010220	GO:0010582	GO:0015698	GO:0016441	GO:0019408	GO:0019918	GO:0032544	GO:0034969	GO:0035304	GO:0042391	GO:0045727	GO:0046470	GO:0048589	GO:0060148
Ca_linc_1141	GO:0006261	GO:0006334	GO:0006397	GO:0009073	GO:0009642	GO:0010275	GO:0010468	GO:0016226	GO:0019450	GO:0031935	GO:0045814	GO:0048316	GO:0048481
Ca_linc_1142	GO:0005986	GO:0006289	GO:0006659	GO:0007205	GO:0008299	GO:0009833	GO:0010143	GO:0010161	GO:0010201	GO:0010203	GO:0010315	GO:0010345	GO:0010442	GO:0015800	GO:0015804	GO:0016197	GO:0017148	GO:0018106	GO:0030148	GO:0032940	GO:0042546	GO:0043622	GO:0044036	GO:0045848	GO:0046741	GO:0048759	GO:0061136	GO:0070601	GO:0080165	GO:1900490	GO:1901348
Ca_linc_1143	GO:0007292	GO:0045048	GO:1902066
Ca_linc_1144	GO:0009722	GO:0010158	GO:0042550	GO:0045488	GO:0050829	GO:0071345	GO:1900056
Ca_linc_1145	GO:0000394	GO:0006352	GO:0006366	GO:0008202	GO:0009560	GO:0009620	GO:0009691	GO:0010051	GO:0030244	GO:0032259	GO:0043687	GO:0048193
Ca_linc_1146	GO:0009623	GO:0034470	GO:0045491	GO:0060964	GO:0097503
Ca_linc_1147	GO:0001560	GO:0006144	GO:0006556	GO:0007163	GO:0009102	GO:0019628	GO:0030041	GO:0031573	GO:0033314	GO:0044778	GO:0045723	GO:0046907	GO:0051289	GO:0070475	GO:1901401	GO:1901959
Ca_linc_1148	GO:0000023	GO:0000096	GO:0003006	GO:0006007	GO:0006084	GO:0006085	GO:0006094	GO:0006098	GO:0006281	GO:0006310	GO:0006370	GO:0006397	GO:0006468	GO:0006486	GO:0006511	GO:0006546	GO:0006636	GO:0006695	GO:0006733	GO:0006766	GO:0006833	GO:0006972	GO:0008284	GO:0008652	GO:0009069	GO:0009072	GO:0009073	GO:0009106	GO:0009108	GO:0009117	GO:0009266	GO:0009594	GO:0009607	GO:0009695	GO:0009749	GO:0009750	GO:0009853	GO:0010050	GO:0010182	GO:0010260	GO:0010304	GO:0010371	GO:0015995	GO:0016049	GO:0016126	GO:0016132	GO:0017148	GO:0019252	GO:0019344
Ca_linc_1149	GO:0006508	GO:0006511	GO:0006820	GO:0007267	GO:0009908	GO:0010228	GO:0010375	GO:0016556	GO:0016567	GO:0043161	GO:0098656	GO:2000038	GO:2000123
Ca_linc_1150	GO:0000413	GO:0006561	GO:0006826	GO:0006850	GO:0007015	GO:0009060	GO:0009414	GO:0009688	GO:0009694	GO:0009903	GO:0009904	GO:0010020	GO:0010106	GO:0010115	GO:0015994	GO:0019216	GO:0034440	GO:0042026	GO:0046739	GO:0048481	GO:0048589	GO:0048765	GO:0071483	GO:0080027	GO:1902478
Ca_linc_1151	GO:0006567	GO:0006968	GO:0009969	GO:0010380	GO:0010411	GO:0031537	GO:0044283	GO:0071368	GO:0071702	GO:0080113	GO:1901430
Ca_linc_1152	GO:0033466
Ca_linc_1153	GO:0006544	GO:0006563	GO:0009653	GO:0009821	GO:0010208	GO:0016106	GO:0019827	GO:0051762	GO:0051791	GO:0051792	GO:0080166
Ca_linc_1156	GO:0000280	GO:0000413	GO:0003333	GO:0006012	GO:0006863	GO:0007000	GO:0009410	GO:0010043	GO:0015931	GO:0016126	GO:0016310	GO:0018208	GO:0019287	GO:0046396	GO:0046835	GO:0048571	GO:0061077	GO:0070370	GO:0071294	GO:1900088	GO:1900091
Ca_linc_1157	GO:0006913	GO:0010225	GO:0010366	GO:0048527	GO:0051865
Ca_linc_1158	GO:0002237	GO:0006569	GO:0006863	GO:0007346	GO:0009062	GO:0009581	GO:0009595	GO:0009625	GO:0009646	GO:0009684	GO:0010119	GO:0010197	GO:0015798	GO:0016126	GO:0016310	GO:0016554	GO:0019745	GO:0023052	GO:0030968	GO:0031347	GO:0032259	GO:0043900	GO:0045087	GO:0051301
Ca_linc_1160	GO:0000902	GO:0003333	GO:0006470	GO:0006487	GO:0006490	GO:0006626	GO:0006904	GO:0007018	GO:0007033	GO:0008380	GO:0009846	GO:0015802	GO:0016049	GO:0051604	GO:0071586	GO:0071806	GO:0080120
Ca_linc_1161	GO:0000966	GO:0006304	GO:0009913	GO:0016123	GO:0036290	GO:0051782	GO:0080060
Ca_linc_1162	GO:0009093	GO:0015809	GO:0018279
Ca_linc_1164	GO:0000002	GO:0000413	GO:0000710	GO:0006007	GO:0006098	GO:0006298	GO:0006415	GO:0006833	GO:0006839	GO:0009060	GO:0009742	GO:0009767	GO:0009788	GO:0010193	GO:0010483	GO:0015860	GO:0015866	GO:0015867	GO:0018208	GO:0030308	GO:0032042	GO:0034440	GO:0043570	GO:0045910	GO:0046686	GO:0048364	GO:0048767	GO:0061077	GO:0080121	GO:1900366	GO:1901679
Ca_linc_1165	GO:0006278	GO:0007263	GO:0009992	GO:0010264	GO:0034219	GO:0034220	GO:0046713	GO:0051607	GO:0070588	GO:0071897	GO:0080029
Ca_linc_1166	GO:0006278	GO:0007263	GO:0009992	GO:0010264	GO:0034219	GO:0034220	GO:0046713	GO:0051607	GO:0070588	GO:0071897	GO:0080029
Ca_linc_1170	GO:0000050	GO:0000387	GO:0000395	GO:0002100	GO:0006308	GO:0006401	GO:0006526	GO:0006656	GO:0007029	GO:0009687	GO:0010225	GO:0010258	GO:0010275	GO:0010304	GO:0015729	GO:0015742	GO:0015743	GO:0015813	GO:0019676	GO:0044205	GO:0044794	GO:0046294	GO:0055129	GO:0071423	GO:0089722	GO:0098755	GO:1902356	GO:1903086	GO:2000762
Ca_linc_1171	GO:0000303	GO:0005982	GO:0006505	GO:0006623	GO:0006869	GO:0006891	GO:0008219	GO:0009408	GO:0009630	GO:0009639	GO:0009846	GO:0010351	GO:0016236	GO:0016558	GO:0030242	GO:0032502	GO:0042752	GO:0044265	GO:0045324	GO:0045892	GO:0048511	GO:0048573	GO:0048574	GO:0052696	GO:2000652
Ca_linc_1176	GO:0006114	GO:0009204	GO:0010628	GO:0031573	GO:0033314	GO:0034196	GO:0034227	GO:0042306	GO:0043328	GO:0044778	GO:0070475	GO:0071452	GO:0071470	GO:0080185	GO:1990052
Ca_linc_1177	GO:0006642	GO:0009150	GO:0015846	GO:0031053	GO:0031054	GO:0046166	GO:1902047	GO:2000011
Ca_linc_1179	GO:0006810	GO:0006839	GO:0007005	GO:0007031	GO:0009094	GO:0009807	GO:0010017	GO:0010105	GO:0010359	GO:0018106
Ca_linc_1180	GO:0006624	GO:0010037	GO:0010214	GO:0012501	GO:0042545	GO:0045490	GO:0048608	GO:2000038	GO:2000122
Ca_linc_1181	GO:0006614	GO:0009561	GO:0010064	GO:0010088	GO:0015865	GO:0015871	GO:0018008	GO:0046294	GO:0080065	GO:0090603
Ca_linc_1182	GO:0000226	GO:0000956	GO:0006091	GO:0006354	GO:0006414	GO:0007346	GO:0009220	GO:0010072	GO:0010224	GO:0019243
Ca_linc_1183	GO:0009308	GO:0015886	GO:0017004	GO:0042178	GO:0045824	GO:0051555	GO:0071395	GO:1900425	GO:1901038
Ca_linc_1184	GO:0006855	GO:0009835	GO:0010359	GO:0016114	GO:0016598	GO:0046185	GO:0090421
Ca_linc_1185	GO:0000096	GO:0000272	GO:0000394	GO:0000462	GO:0000956	GO:0005975	GO:0005982	GO:0005983	GO:0006352	GO:0006414	GO:0006546	GO:0006636	GO:0006733	GO:0006766	GO:0006812	GO:0008652	GO:0009072	GO:0009086	GO:0009106	GO:0009108	GO:0009117	GO:0009165	GO:0009616	GO:0009661	GO:0009887	GO:0009888	GO:0010025	GO:0010042	GO:0010050	GO:0010264	GO:0010267	GO:0010345	GO:0010638	GO:0015994	GO:0015995	GO:0016032	GO:0016570	GO:0016998	GO:0019216	GO:0019605	GO:0019748	GO:0030026	GO:0031408	GO:0033044	GO:0042023	GO:0042176	GO:0042991	GO:0043161	GO:0043248
Ca_linc_1186	GO:0001736	GO:0006559	GO:0009725	GO:0009800	GO:0009833	GO:0009871	GO:0035278	GO:0043255	GO:0046677	GO:0050992
Ca_linc_1187	GO:0006413	GO:0006446	GO:0006833	GO:0006952	GO:0006972	GO:0007049	GO:0009266	GO:0009627	GO:0009658	GO:0009697	GO:0009902	GO:0010304	GO:0010380	GO:0019509	GO:0030154	GO:0034660	GO:0040008	GO:0042744	GO:0042793	GO:0045036	GO:0045037	GO:0045947	GO:0048481	GO:0050790
Ca_linc_1188	GO:0000160	GO:0001778	GO:0006810	GO:0007129	GO:0007264	GO:0009553	GO:0010082	GO:0010087	GO:0010222	GO:0010305	GO:0010588	GO:0015846	GO:0019722	GO:0019725	GO:0030029	GO:0030308	GO:0042138	GO:0042726	GO:0046520	GO:0051026	GO:0090410	GO:1900865	GO:1902047
Ca_linc_1191	GO:0007154	GO:0007267	GO:0009414	GO:0009616	GO:0009625	GO:0009755	GO:0009834	GO:0009863	GO:0009867	GO:0009873	GO:0009963	GO:0010043	GO:0010260	GO:0010267	GO:0016102	GO:0019375	GO:0035196	GO:0042546	GO:0042631	GO:0042742	GO:0044036	GO:0045087	GO:0046482	GO:0046777	GO:0050832	GO:0052386	GO:0071497
Ca_linc_1195	GO:0007154	GO:0007267	GO:0009414	GO:0009616	GO:0009625	GO:0009755	GO:0009834	GO:0009863	GO:0009867	GO:0009873	GO:0009963	GO:0010043	GO:0010260	GO:0010267	GO:0016102	GO:0019375	GO:0035196	GO:0042546	GO:0042631	GO:0042742	GO:0044036	GO:0045087	GO:0046482	GO:0046777	GO:0050832	GO:0052386	GO:0071497
Ca_linc_1197	GO:0000290	GO:0001560	GO:0005991	GO:0006144	GO:0006177	GO:0006422	GO:0006529	GO:0007163	GO:0009661	GO:0010042	GO:0010345	GO:0016120	GO:0019628	GO:0030026	GO:0030041	GO:0031573	GO:0033314	GO:0034765	GO:0044778	GO:0080141	GO:0086010
Ca_linc_1199	GO:0010371	GO:0048510
Ca_linc_1200	GO:0000103	GO:0006535	GO:0007219	GO:0008150	GO:0008285	GO:0010047	GO:2000604
Ca_linc_1202	GO:0006561	GO:0006805	GO:0009742	GO:0009788	GO:0010193	GO:0010483	GO:0016925	GO:0030308	GO:0042178	GO:0055129	GO:0080156	GO:1900865
Ca_linc_1203	GO:0000578	GO:0001408	GO:0001887	GO:0006011	GO:0006013	GO:0009226	GO:0009729	GO:0009915	GO:0015711	GO:0016118	GO:0016121	GO:0016124	GO:0019255	GO:0033356	GO:0033466	GO:0034477	GO:0043001	GO:0043547	GO:0043666	GO:0044242	GO:0045022	GO:0046283	GO:0046398	GO:0046500	GO:0048209	GO:0048211	GO:0052573	GO:0080163
Ca_linc_1205	GO:0000447	GO:0000461	GO:0000463	GO:0000466	GO:0000911	GO:0000914	GO:0001731	GO:0006168	GO:0006407	GO:0006413	GO:0006420	GO:0006446	GO:0006452	GO:0006606	GO:0008283	GO:0008285	GO:0008612	GO:0009405	GO:0009558	GO:0009650	GO:0009831	GO:0009861	GO:0009957	GO:0010342	GO:0015940	GO:0016573	GO:0030301	GO:0032543	GO:0035265	GO:0043631	GO:0044209	GO:0045793	GO:0045824	GO:0045901	GO:0045905	GO:0050983	GO:0071493	GO:2000026
Ca_linc_1206	GO:0000070	GO:0000226	GO:0000911	GO:0000914	GO:0001731	GO:0006432	GO:0007049	GO:0007052	GO:0007094	GO:0007142	GO:0009971	GO:0010100	GO:0010228	GO:0010342	GO:0010482	GO:0016572	GO:0031129	GO:0032465	GO:0032543	GO:0032956	GO:0042814	GO:0045604	GO:0046167	GO:0048530	GO:0051567	GO:0052033	GO:2000039
Ca_linc_1209	GO:0006629	GO:0008152	GO:0016042	GO:0035556	GO:0048441	GO:0048443
Ca_linc_1210	GO:0000902	GO:0006828	GO:0006875	GO:0006906	GO:0007033	GO:0009409	GO:0009446	GO:0009556	GO:0009645	GO:0009660	GO:0009733	GO:0009959	GO:0010118	GO:0010214	GO:0015691	GO:0016197	GO:0048278	GO:0048359	GO:0052543	GO:0055072	GO:0070574	GO:0080001
Ca_linc_1211	GO:0001944	GO:0006744	GO:0009772	GO:0010214	GO:0010304	GO:0010380	GO:0016554	GO:0034088	GO:0045036	GO:0045037	GO:0046246
Ca_linc_1214	GO:0000003	GO:0006075	GO:0008360	GO:0009094	GO:0009294	GO:0009556	GO:0009870	GO:0016114	GO:0019745	GO:0043693	GO:0048440	GO:0052542	GO:0052543	GO:0052544	GO:0055085	GO:0097502	GO:0098655
Ca_linc_1215	GO:0006091	GO:0006354	GO:0007275	GO:0009407	GO:0009737	GO:0009853	GO:0010207	GO:0010583	GO:0015031	GO:0015977	GO:0015979	GO:0016192	GO:0018298	GO:0019253	GO:0019684	GO:0045333	GO:0046686	GO:0048564	GO:0055114
Ca_linc_1216	GO:0003006	GO:0006007	GO:0006811	GO:0006820	GO:0006857	GO:0006862	GO:0007018	GO:0009791	GO:0010426	GO:0015693	GO:0015696	GO:0015802	GO:0030581	GO:0033466	GO:0034605	GO:0043269	GO:0048316	GO:0055072	GO:0055085	GO:0080034
Ca_linc_1218	GO:0009823
Ca_linc_1219	GO:0000079	GO:0000272	GO:0000380	GO:0006032	GO:0006505	GO:0009642	GO:0009651	GO:0010229	GO:0010378	GO:0010440	GO:0010478	GO:0016926	GO:0032877	GO:0042631	GO:0042744	GO:0045793	GO:0050665	GO:0051321	GO:0051781	GO:0080156
Ca_linc_1220	GO:0015717	GO:0015893	GO:0030974	GO:0034756	GO:0042593	GO:0051180	GO:1901703
Ca_linc_1221	GO:0002238	GO:0005975	GO:0006744	GO:0007043	GO:0008299	GO:0009058	GO:0009086	GO:0009152	GO:0009411	GO:0009688	GO:0010030	GO:0016114	GO:0071951
Ca_linc_1222	GO:0006850	GO:0048442	GO:0051090
Ca_linc_1223	GO:0006271	GO:0033354	GO:0048544
Ca_linc_1224	GO:0006165	GO:0006183	GO:0006228	GO:0006241
Ca_linc_1225	GO:0010371	GO:0048510
Ca_linc_1226	GO:0006482	GO:0006650	GO:0046167	GO:0046168
Ca_linc_1227	GO:0000280	GO:0006974	GO:0007000	GO:0007568	GO:0009228	GO:0009624	GO:0009830	GO:0010091	GO:0010154	GO:0015986	GO:0018131	GO:0042128	GO:0044550	GO:0048467	GO:0048768	GO:0051645	GO:0051646	GO:0052837	GO:0060151	GO:0080168	GO:0090436	GO:0098542
Ca_linc_1228	GO:0006325	GO:0009638	GO:0009649	GO:0009687	GO:0010018	GO:0010148	GO:0010161	GO:0010202	GO:0010374	GO:0010617	GO:0018106
Ca_linc_1229	GO:0009825	GO:0009932	GO:0009969	GO:0010026	GO:0010411	GO:0010817	GO:0048354	GO:1900424
Ca_linc_1230	GO:0006311	GO:0006427	GO:0006432	GO:0006696	GO:0008535	GO:0009396	GO:0010117	GO:0010206	GO:0010299	GO:0010312	GO:0010338	GO:0010350	GO:0010401	GO:0015860	GO:0018023	GO:0030007	GO:0030322	GO:0031115	GO:0031117	GO:0035865	GO:0045038	GO:0048255	GO:0048359	GO:0051511	GO:0051592	GO:0051716	GO:0071219	GO:0071280	GO:0071286	GO:0071325	GO:0072709	GO:0075733	GO:0080001	GO:1903086
Ca_linc_1232	GO:0006091	GO:0006855	GO:0009769	GO:0009772	GO:0016114	GO:0016598	GO:0018298	GO:0046185	GO:0071260	GO:0071311
Ca_linc_1234	GO:0005513	GO:0006338	GO:0010118	GO:0010304	GO:0055075
Ca_linc_1235	GO:0006270	GO:0006275	GO:0006346	GO:0006397	GO:0006474	GO:0006821	GO:0006833	GO:0007067	GO:0007126	GO:0007276	GO:0008283	GO:0009451	GO:0009560	GO:0009567	GO:0009750	GO:0009853	GO:0010389	GO:0016458	GO:0030003	GO:0030048	GO:0030071	GO:0031048	GO:0031347	GO:0032875	GO:0034765	GO:0034968	GO:0042023	GO:0042991	GO:0048451	GO:0048453	GO:0051301	GO:0051302	GO:0051307	GO:0051510	GO:0051567	GO:0051645	GO:0051646	GO:0051726	GO:0060151	GO:0070838	GO:0090501	GO:1902476
Ca_linc_1236	GO:0006656	GO:0019285	GO:0019439	GO:0032922	GO:0033615	GO:0038032	GO:0043966
Ca_linc_1237	GO:0000079	GO:0000096	GO:0000413	GO:0006546	GO:0006636	GO:0006733	GO:0006766	GO:0006816	GO:0006869	GO:0006891	GO:0007142	GO:0008283	GO:0008652	GO:0009072	GO:0009106	GO:0009108	GO:0009117	GO:0009269	GO:0009416	GO:0009556	GO:0009617	GO:0009695	GO:0009902	GO:0010090	GO:0010207	GO:0010351	GO:0010389	GO:0010413	GO:0015994	GO:0015995	GO:0016117	GO:0016558	GO:0018208	GO:0019216	GO:0019748	GO:0019761	GO:0030003	GO:0031408	GO:0034196	GO:0034440	GO:0035304	GO:0042023	GO:0042793	GO:0043161	GO:0043248	GO:0044272	GO:0045492	GO:0051302	GO:0051510
Ca_linc_1238	GO:0000086	GO:0000244	GO:0007202	GO:0016926	GO:0032960	GO:0050665	GO:0051013	GO:0060918	GO:0061136
Ca_linc_1240	GO:0007064	GO:0015908	GO:0019295	GO:0080051
Ca_linc_1241	GO:0006278	GO:0007263	GO:0009992	GO:0010264	GO:0034219	GO:0034220	GO:0046713	GO:0051607	GO:0070588	GO:0071897	GO:0080029
Ca_linc_1242	GO:0009062	GO:0009768	GO:0009785	GO:0010047	GO:0030397	GO:0043091	GO:0045037	GO:0051938	GO:0089711	GO:1903401
Ca_linc_1243	GO:0000271	GO:0006470	GO:0006744	GO:0006753	GO:0006913	GO:0007164	GO:0008150	GO:0009089	GO:0009832	GO:0009846	GO:0010017	GO:0010019	GO:0010374	GO:0016554	GO:0030244	GO:0048510	GO:1902325	GO:1902418
Ca_linc_1244	GO:0009567	GO:0030397	GO:0080088
Ca_linc_1246	GO:0006278	GO:0007263	GO:0009992	GO:0010264	GO:0034219	GO:0034220	GO:0046713	GO:0051607	GO:0070588	GO:0071897	GO:0080029
Ca_linc_1247	GO:0010371	GO:0048510
Ca_linc_1248	GO:0009866
Ca_linc_1249	GO:0000712	GO:0009150	GO:0009264	GO:0009772	GO:0018298	GO:0022904	GO:0032436	GO:0032456	GO:0080088
Ca_linc_1250	GO:0001193	GO:0006212	GO:0006222	GO:0006283	GO:0007050	GO:0007143	GO:0009249	GO:0010165	GO:0043562
Ca_linc_1251	GO:0001708	GO:0006108	GO:0006481	GO:0006633	GO:0006886	GO:0007010	GO:0007568	GO:0009062	GO:0009086	GO:0009749	GO:0009817	GO:0009854	GO:0010150	GO:0010224	GO:0010498	GO:0010589	GO:0016024	GO:0016310	GO:0019408	GO:0031347	GO:0033528	GO:0048236	GO:0048834	GO:0051289	GO:0080187
Ca_linc_1254	GO:0000041	GO:0000271	GO:0006631	GO:0006970	GO:0007389	GO:0008152	GO:0008361	GO:0009825	GO:0009926	GO:0009932	GO:0010015	GO:0010102	GO:0010345	GO:0010817	GO:0019344	GO:0019761	GO:0036290	GO:0040007	GO:0043481	GO:0048767	GO:0051782	GO:0080060	GO:0080167
Ca_linc_1255	GO:0000271	GO:0000272	GO:0002237	GO:0005982	GO:0006468	GO:0006486	GO:0006625	GO:0007169	GO:0007389	GO:0008150	GO:0008361	GO:0009664	GO:0009821	GO:0009825	GO:0009832	GO:0009902	GO:0009926	GO:0009932	GO:0010015	GO:0010103	GO:0010119	GO:0010155	GO:0010817	GO:0030154	GO:0040007	GO:0043481	GO:0048443	GO:0048653
Ca_linc_1256	GO:0006513	GO:0006850	GO:0010600	GO:0010628	GO:0015850	GO:0019348	GO:0031935	GO:0032365	GO:0045814	GO:0048575	GO:0051090	GO:1900871	GO:1901140	GO:1901141	GO:1902171
Ca_linc_1257	GO:0006334	GO:0006863	GO:0009734	GO:0009845	GO:0010050	GO:0010158	GO:0019915	GO:0050826	GO:0080180
Ca_linc_1258	GO:0010371	GO:0048510
Ca_linc_1259	GO:0006810	GO:0006879	GO:0009094	GO:0015675	GO:0030581	GO:0035445	GO:0071369	GO:0071732	GO:0080034	GO:1900109	GO:2000034
Ca_linc_1261	GO:0000038	GO:0002237	GO:0006486	GO:0006508	GO:0006744	GO:0006887	GO:0006904	GO:0007568	GO:0009089	GO:0009749	GO:0009809	GO:0009816	GO:0009817	GO:0010089	GO:0010150	GO:0010224	GO:0010266	GO:0010311	GO:0015743	GO:0015810	GO:0015827	GO:0019365	GO:0019877	GO:0042335	GO:0044036	GO:0051707	GO:0071281	GO:0071398	GO:0071732	GO:0080187	GO:1901430
Ca_linc_1262	GO:0000103	GO:0002229	GO:0006741	GO:0006829	GO:0009432	GO:0016180	GO:0016572	GO:0018206	GO:0019363	GO:0019674	GO:0031365	GO:0034599	GO:0034635	GO:0043091	GO:0043686	GO:0045814	GO:0048572	GO:0048575	GO:0051571	GO:0051938	GO:0061087	GO:0089711	GO:1903401
Ca_linc_1263	GO:0048544
Ca_linc_1264	GO:0000478	GO:0001522	GO:0002098	GO:0006304	GO:0006470	GO:0006506	GO:0006541	GO:0006779	GO:0007276	GO:0007346	GO:0009220	GO:0009965	GO:0010071	GO:0010600	GO:0019348	GO:0022900	GO:0032875	GO:0035269	GO:0036290	GO:0042631	GO:0043407	GO:0044210	GO:0048829	GO:0051782	GO:0061136	GO:0061504	GO:0071482	GO:0080060	GO:2000070
Ca_linc_1266	GO:0010064	GO:0018008	GO:0048481
Ca_linc_1267	GO:0006816	GO:0007030	GO:0009294	GO:0009617	GO:0009733	GO:0009736	GO:0032259	GO:0042546	GO:0097502
Ca_linc_1268	GO:0007033	GO:0008361	GO:0009615	GO:0009640	GO:0009734	GO:0009855	GO:0009887	GO:0009944	GO:0010051	GO:0010073	GO:0010229	GO:0010338	GO:0010358	GO:0010388	GO:0034968	GO:0043481	GO:0048367	GO:0048439	GO:0048443	GO:0048519	GO:0048826
Ca_linc_1269	GO:0000160	GO:0000394	GO:0006002	GO:0006084	GO:0006085	GO:0006096	GO:0006169	GO:0006342	GO:0006626	GO:0006869	GO:0006891	GO:0007165	GO:0007275	GO:0009086	GO:0009735	GO:0009963	GO:0010155	GO:0010304	GO:0010311	GO:0010351	GO:0015031	GO:0016042	GO:0016126	GO:0016558	GO:0018298	GO:0019745	GO:0043447	GO:0046621	GO:0048437	GO:0051567	GO:0051865	GO:0071806
Ca_linc_1270	GO:0006569	GO:0006995	GO:0009641	GO:0009684	GO:0015031	GO:0016192	GO:0030003	GO:0045333	GO:0070838
Ca_linc_1272	GO:0000256	GO:0006281	GO:0006979	GO:0007020	GO:0009269	GO:0009308	GO:0009411	GO:0009585	GO:0009629	GO:0009641	GO:0009715	GO:0009718	GO:0009733	GO:0009744	GO:0009813	GO:0010016	GO:0010017	GO:0010224	GO:0016458	GO:0031540	GO:0042128	GO:0043562	GO:0051604	GO:0080058	GO:0080111
Ca_linc_1273	GO:0006812	GO:0006813	GO:0006814	GO:0006885	GO:0007186	GO:0007188	GO:0009652	GO:0010375	GO:0010555	GO:0035725	GO:0048446	GO:0090501	GO:0090502	GO:1902600	GO:2000038	GO:2000067	GO:2000123	GO:2000280
Ca_linc_1274	GO:0006474	GO:0006814	GO:0009411	GO:0009631	GO:0010351	GO:0035725
Ca_linc_1275	GO:0001778	GO:0010165	GO:0032456	GO:0046740
Ca_linc_1277	GO:0000719	GO:0006529	GO:0008333	GO:0009063	GO:0009650	GO:0010028	GO:0010226	GO:0010444	GO:0016050	GO:0016122	GO:0033306	GO:0043617	GO:0044419	GO:0048766	GO:0070981
Ca_linc_1285	GO:0000103	GO:0001676	GO:0006212	GO:0006265	GO:0006983	GO:0009856	GO:0034599	GO:0043153	GO:0043562	GO:0045332	GO:0046513	GO:0048511	GO:0055122	GO:0071452	GO:0080058	GO:0080181
Ca_linc_1286	GO:0048236
Ca_linc_1287	GO:0000380	GO:0000398	GO:0000724	GO:0000741	GO:0006091	GO:0006406	GO:0006414	GO:0006470	GO:0006606	GO:0006833	GO:0006970	GO:0006972	GO:0007623	GO:0009266	GO:0009560	GO:0009610	GO:0009769	GO:0010043	GO:0010074	GO:0010119	GO:0010212	GO:0010388	GO:0010501	GO:0016571	GO:0016579	GO:0030422	GO:0031125	GO:0032508	GO:0035196	GO:0042752	GO:0043048	GO:0043687	GO:0045087	GO:0048825
Ca_linc_1288	GO:0000460	GO:0000470	GO:0006520	GO:0006821	GO:0007129	GO:0007131	GO:0009058	GO:0030048	GO:0030244	GO:0034765	GO:0048235	GO:0051645	GO:0051646	GO:0060151	GO:1902476
Ca_linc_1291	GO:0000422	GO:0006261	GO:0006623	GO:0006633	GO:0006869	GO:0006888	GO:0006891	GO:0006896	GO:0006995	GO:0009407	GO:0010583	GO:0015914	GO:0016119	GO:0016123	GO:0016192	GO:0016236	GO:0016575	GO:0032147	GO:0034497	GO:0042147	GO:0044804	GO:0045454	GO:0048280	GO:0048364	GO:0048653	GO:0051568
Ca_linc_1293	GO:0000132	GO:0000462	GO:0000478	GO:0001510	GO:0006094	GO:0006096	GO:0006164	GO:0006218	GO:0006260	GO:0006412	GO:0006414	GO:0006906	GO:0007052	GO:0007131	GO:0007169	GO:0009299	GO:0009620	GO:0009690	GO:0009694	GO:0009695	GO:0010183	GO:0010564	GO:0032502	GO:0042254	GO:0042538	GO:0042991	GO:0045697	GO:0046274	GO:0048278	GO:0048467	GO:0048577	GO:0048579	GO:0051315	GO:0052542	GO:0080092
Ca_linc_1294	GO:0006268	GO:0006355	GO:0006473	GO:0009228	GO:0009555	GO:0009740	GO:0009789	GO:0009793	GO:0009913	GO:0010186	GO:0010496	GO:0010777	GO:0015994	GO:0019216	GO:0019725	GO:0030036	GO:0032880	GO:0042306	GO:0043068	GO:0045143	GO:0048235	GO:0048358	GO:0048497	GO:0051865	GO:0052865	GO:0060548	GO:1903506
Ca_linc_1295	GO:0048480	GO:0051292	GO:2000541
Ca_linc_1296	GO:0000278	GO:0000380	GO:0000462	GO:0005975	GO:0006396	GO:0006397	GO:0006414	GO:0006511	GO:0007015	GO:0007062	GO:0008380	GO:0009640	GO:0009749	GO:0009825	GO:0009845	GO:0009870	GO:0009880	GO:0009909	GO:0009933	GO:0010072	GO:0010090	GO:0010154	GO:0010162	GO:0010182	GO:0010204	GO:0010228	GO:0010431	GO:0010564	GO:0016567	GO:0019915	GO:0030036	GO:0030041	GO:0042254	GO:0042787	GO:0043687	GO:0045087	GO:0045595	GO:0045892	GO:0048364	GO:0048366	GO:0048825	GO:0050826	GO:0051301
Ca_linc_1298	GO:0000045	GO:0006825	GO:0006882	GO:0006914	GO:0009451	GO:0009615	GO:0010016	GO:0010273	GO:0010337	GO:0032258	GO:0044804	GO:0045324	GO:0046688	GO:0052541	GO:0052546
Ca_linc_1300	GO:0000719	GO:0006145	GO:0006430	GO:0006625	GO:0006646	GO:0006790	GO:0006896	GO:0008333	GO:0009640	GO:0009650	GO:0009954	GO:0009958	GO:0010114	GO:0010117	GO:0010136	GO:0010388	GO:0015712	GO:0015713	GO:0015996	GO:0016050	GO:0016197	GO:0016571	GO:0016579	GO:0035436	GO:0042548	GO:0043405	GO:0043562	GO:0045814	GO:0046854	GO:0048572	GO:0048575	GO:0048766	GO:0048827	GO:0051028	GO:0051571	GO:0051775	GO:0061087	GO:0061136	GO:0071484
Ca_linc_1304	GO:0002213	GO:0009694	GO:0010064	GO:0010154	GO:0018008	GO:0031567	GO:0032259	GO:0048480
Ca_linc_1305	GO:0006805	GO:0010507	GO:0016075	GO:0042178	GO:0080056	GO:0080057	GO:0090470
Ca_linc_1306	GO:0006075	GO:0007034	GO:0009225	GO:0009696	GO:0009813	GO:0009957	GO:0010111	GO:0010253	GO:0010344	GO:0018874	GO:0019395	GO:0031940	GO:0043666	GO:0045226	GO:0048278	GO:0051555	GO:0052696	GO:0080163	GO:0090053	GO:1900150
Ca_linc_1308	GO:0000038	GO:0006487	GO:0006490	GO:0006520	GO:0006633	GO:0006661	GO:0009058	GO:0009664	GO:0009826	GO:0009828	GO:0009831	GO:0010027	GO:0010054	GO:0010189	GO:0016226	GO:0016556	GO:0042335	GO:0048446	GO:0048481	GO:0048765
Ca_linc_1309	GO:0010371	GO:0048510
Ca_linc_1310	GO:0006073	GO:0006642	GO:0006813	GO:0046166	GO:0071805
Ca_linc_1311	GO:0006661	GO:0006826	GO:0007165	GO:0009694	GO:0009749	GO:0009765	GO:0009789	GO:0010054	GO:0010106	GO:0016132	GO:0018298	GO:0043622	GO:0046856	GO:0051131	GO:0055070
Ca_linc_1313	GO:0048544
Ca_linc_1314	GO:0000079	GO:0000724	GO:0002679	GO:0006855	GO:0007049	GO:0009723	GO:0009733	GO:0009738	GO:0009753	GO:0009863	GO:0016114	GO:0016598	GO:0035556	GO:0042538	GO:0043069	GO:0046185	GO:0051301	GO:0051726	GO:0060862
Ca_linc_1316	GO:0006811	GO:0006875	GO:0007141	GO:0008299	GO:0009866	GO:0033384	GO:0033386	GO:0045337	GO:0045490	GO:0055072	GO:0098656
Ca_linc_1317	GO:0000079	GO:0003333	GO:0006260	GO:0006270	GO:0006275	GO:0006306	GO:0008283	GO:0009062	GO:0009830	GO:0009901	GO:0010047	GO:0010103	GO:0010389	GO:0010583	GO:0016458	GO:0016572	GO:0034968	GO:0042127	GO:0048235	GO:0051567	GO:0051726
Ca_linc_1318	GO:0006227	GO:0006233	GO:0006235	GO:0006540	GO:0006734	GO:0007229	GO:0009450	GO:0010068	GO:0010569	GO:0010731	GO:0033473	GO:0080065	GO:0080184	GO:1901528	GO:1901529
Ca_linc_1319	GO:0003006	GO:0006007	GO:0006811	GO:0006820	GO:0006857	GO:0006862	GO:0007018	GO:0009791	GO:0010426	GO:0015693	GO:0015696	GO:0015802	GO:0030581	GO:0033466	GO:0034605	GO:0043269	GO:0048316	GO:0055072	GO:0055085	GO:0080034
Ca_linc_1320	GO:0001944	GO:0002238	GO:0007005	GO:0007031	GO:0008360	GO:0009690	GO:0009727	GO:0009736	GO:0009785	GO:0009788	GO:0009799	GO:0009871	GO:0009886	GO:0010044	GO:0010082	GO:0010105	GO:0010229	GO:0010321	GO:0016055	GO:0016487	GO:0018106	GO:0030029	GO:0031627	GO:0032544	GO:0051026	GO:0051301	GO:0052544	GO:0071281	GO:0090410	GO:1900140
Ca_linc_1321	GO:0009962	GO:0010016
Ca_linc_1322	GO:0010306
Ca_linc_1323	GO:0006814	GO:0006897	GO:0009089	GO:0009610	GO:0009738	GO:0010150	GO:0010351	GO:0015743	GO:0046482	GO:0048268	GO:0090610	GO:2000652
Ca_linc_1324	GO:2000904
Ca_linc_1325	GO:0000349	GO:0001676	GO:0002213	GO:0002238	GO:0003006	GO:0006265	GO:0006338	GO:0006486	GO:0006520	GO:0006656	GO:0006661	GO:0006807	GO:0006987	GO:0007059	GO:0008654	GO:0009594	GO:0009646	GO:0009690	GO:0010193	GO:0010202	GO:0010260
Ca_linc_1327	GO:0006308	GO:0009556	GO:0009643	GO:0009785	GO:0010030	GO:0010584	GO:0015713	GO:0015717	GO:0016055	GO:0016102	GO:0035436	GO:0042593	GO:0044550	GO:0045792	GO:0046777	GO:0048589
Ca_linc_1329	GO:0006812	GO:0009311	GO:0009835	GO:0010359	GO:0016139	GO:0035725	GO:0046477
Ca_linc_1330	GO:0006665	GO:0006839	GO:0007049	GO:0007205	GO:0009556	GO:0009723	GO:0009737	GO:0009738	GO:0009753	GO:0009954	GO:0010187	GO:0010227	GO:0010286	GO:0010440	GO:0010449	GO:0016567	GO:0022622	GO:0030472	GO:0042761	GO:0043069	GO:0045736	GO:0046834	GO:0048439	GO:0052543	GO:0061025	GO:0071215	GO:1900425	GO:1901485	GO:1901679	GO:1902065
Ca_linc_1333	GO:0006152
Ca_linc_1334	GO:0000059	GO:0000706	GO:0006896	GO:0009423	GO:0009864	GO:0009903	GO:0009904	GO:0010020	GO:0010212	GO:0010254	GO:0010434	GO:0017148	GO:0019478	GO:0019632	GO:0019877	GO:0030488	GO:0031396	GO:0031425	GO:0042147	GO:0043968	GO:0045962	GO:0048280	GO:0070828	GO:0071483	GO:0080147
Ca_linc_1335	GO:0006032	GO:0006094	GO:0006096	GO:0006511	GO:0009744	GO:0009749	GO:0009750	GO:0009853	GO:0010043	GO:0042343	GO:0043687	GO:0044550	GO:0046686	GO:0051788	GO:0071281	GO:0080129	GO:0098542
Ca_linc_1337	GO:0005992	GO:0007017	GO:0007050	GO:0009304	GO:0009793	GO:0009845	GO:0009850	GO:0009901	GO:0009909	GO:0009965	GO:0010016	GO:0010029	GO:0010162	GO:0010380	GO:0016570	GO:0043482	GO:0045053	GO:0046085	GO:0048024	GO:0048366	GO:0048449	GO:0048507	GO:0048564	GO:0060213	GO:0090549	GO:2000786
Ca_linc_1338	GO:0006122	GO:0006656	GO:0090408
Ca_linc_1340	GO:0000226	GO:0006487	GO:0006490	GO:0009630	GO:0009734	GO:0019243	GO:0032259	GO:0048364	GO:0048367
Ca_linc_1342	GO:0001944	GO:0002213	GO:0006865	GO:0006888	GO:0006897	GO:0009610	GO:0016042	GO:0034976	GO:0043090	GO:0046482	GO:0048268	GO:0051176	GO:0051301
Ca_linc_1343	GO:0000723	GO:0000724	GO:0006278	GO:0006352	GO:0006812	GO:0007000	GO:0007004	GO:0007093	GO:0009094	GO:0009269	GO:0009658	GO:0010029	GO:0010048	GO:0010114	GO:0010218	GO:0010264	GO:0016102	GO:0019375	GO:0035725	GO:0042631	GO:0048440	GO:0050000	GO:0051276	GO:0071483	GO:0071897	GO:2001141
Ca_linc_1344	GO:0006646	GO:0018342	GO:0030472	GO:0048442	GO:0070482
Ca_linc_1345	GO:0006176	GO:0006449	GO:0034620	GO:0051252
Ca_linc_1347	GO:0000902	GO:0001778	GO:0006508	GO:0006952	GO:0009607	GO:0009648	GO:0010239	GO:0045333	GO:0048441	GO:0048443	GO:0048511	GO:0071482
Ca_linc_1348	GO:0000103	GO:0000226	GO:0000302	GO:0000911	GO:0000914	GO:0001731	GO:0006260	GO:0006270	GO:0006275	GO:0006306	GO:0006342	GO:0006346	GO:0006446	GO:0006779	GO:0006782	GO:0006783	GO:0007018	GO:0007204	GO:0008283	GO:0009558	GO:0009968	GO:0010039	GO:0010229	GO:0010338	GO:0010358	GO:0010380	GO:0015908	GO:0030834	GO:0031507	GO:0034599	GO:0035542	GO:0042144	GO:0045787	GO:0048229	GO:0048451	GO:0048453	GO:0048523	GO:0048826	GO:0050848	GO:0050850	GO:0051512	GO:0051567	GO:0055046	GO:0055072	GO:0080175
Ca_linc_1349	GO:0005976	GO:0006665	GO:0006885	GO:0010054	GO:0019354	GO:0030036
Ca_linc_1350	GO:0000902	GO:0000966	GO:0005982	GO:0006461	GO:0009058	GO:0009061	GO:0009414	GO:0009644	GO:0009646	GO:0009651	GO:0009657	GO:0009738	GO:0009814	GO:0009911	GO:0010255	GO:0010417	GO:0016570	GO:0032880	GO:0042026	GO:0043462	GO:0046686	GO:0048449	GO:0048573	GO:0080160
Ca_linc_1352	GO:0005975	GO:0006096	GO:0006301	GO:0006306	GO:0006342	GO:0006346	GO:0006354	GO:0006499	GO:0006527	GO:0006635	GO:0006850	GO:0007267	GO:0009060	GO:0009308	GO:0009616	GO:0010267	GO:0010495	GO:0016042	GO:0016246	GO:0016558	GO:0016569	GO:0019243	GO:0030422	GO:0031047	GO:0031048	GO:0035196	GO:0046686	GO:0051567
Ca_linc_1353	GO:0006527	GO:0006580	GO:0006612	GO:0006828	GO:0006875	GO:0009446	GO:0009610	GO:0010214	GO:0010363	GO:0015691	GO:0015743	GO:0019752	GO:0046482	GO:0048359	GO:0051707	GO:0055072	GO:0070574	GO:0080001	GO:0098542
Ca_linc_1354	GO:0010037	GO:0036092
Ca_linc_1355	GO:0008064	GO:0010202	GO:0010203	GO:0016973	GO:0031060	GO:0043241	GO:0046369	GO:0046417	GO:0048314	GO:0051493	GO:2000630	GO:2000636
Ca_linc_1356	GO:0000060	GO:0000902	GO:0000919	GO:0002752	GO:0006406	GO:0006605	GO:0006606	GO:0006887	GO:0006904	GO:0006972	GO:0007034	GO:0007155	GO:0008361	GO:0009165	GO:0009266	GO:0009637	GO:0009639	GO:0009651	GO:0009734	GO:0009817	GO:0009926	GO:0009958	GO:0010048	GO:0010102	GO:0010315	GO:0010540	GO:0010541	GO:0015717	GO:0015743	GO:0016049	GO:0030497	GO:0032491	GO:0032499	GO:0032502	GO:0042761	GO:0042814	GO:0043481	GO:0045010	GO:0045087	GO:0046686	GO:0048354	GO:0048364	GO:0048440	GO:0048443	GO:0048765	GO:0060918	GO:0060919	GO:0070676	GO:0071215
Ca_linc_1357	GO:0000272	GO:0005996	GO:0006352	GO:0006366	GO:0007264	GO:0008610	GO:0009615	GO:0009902	GO:0009913	GO:0009943	GO:0009965	GO:0010027	GO:0010073	GO:0010305	GO:0010358	GO:0015749	GO:0016117	GO:0019725	GO:0032544	GO:0034219	GO:0034660	GO:0043433	GO:0045727	GO:0051090	GO:0052324
Ca_linc_1358	GO:0000271	GO:0000902	GO:0006487	GO:0006490	GO:0006569	GO:0006972	GO:0007010	GO:0007017	GO:0007389	GO:0008361	GO:0009266	GO:0009684	GO:0009809	GO:0009825	GO:0009833	GO:0009834	GO:0009932	GO:0010015	GO:0010102	GO:0010498	GO:0010584	GO:0010817	GO:0015802	GO:0016049	GO:0030243	GO:0040007	GO:0042546	GO:0043255	GO:0043481	GO:0051258	GO:0071258	GO:0071586
Ca_linc_1359	GO:0000724	GO:0000911	GO:0006261	GO:0006275	GO:0006302	GO:0006904	GO:0006984	GO:0007067	GO:0007093	GO:0007129	GO:0009269	GO:0009306	GO:0009556	GO:0009636	GO:0009886	GO:0009933	GO:0010052	GO:0010076	GO:0010093	GO:0010118	GO:0010212	GO:0010332	GO:0010564	GO:0010582	GO:0016444	GO:0016568	GO:0030968	GO:0031047	GO:0043068	GO:0043687	GO:0045893	GO:0048440	GO:0048441	GO:0048443	GO:0048507	GO:0052543	GO:0061025	GO:1902066
Ca_linc_1360	GO:0000023	GO:0006505	GO:0006624	GO:0006886	GO:0006974	GO:0009228	GO:0018131	GO:0019252	GO:0030010	GO:0052837	GO:0090451
Ca_linc_1361	GO:0009743	GO:0009864	GO:0080136	GO:2000037	GO:2000038
Ca_linc_1362	GO:0048544
Ca_linc_1363	GO:0009308	GO:0015886	GO:0017004	GO:0045824	GO:0051555	GO:0071395	GO:1900425	GO:1901038
Ca_linc_1365	GO:0000003	GO:0002230	GO:0006091	GO:0006325	GO:0006573	GO:0006629	GO:0007005	GO:0007264	GO:0007346	GO:0008615	GO:0009733	GO:0009963	GO:0010082	GO:0010468	GO:0010492	GO:0015991	GO:0016045	GO:0019725	GO:0019827	GO:0042776	GO:0045087	GO:0045333	GO:0045727	GO:0048236	GO:0048589	GO:0050776	GO:1900057	GO:1900426	GO:1902290
Ca_linc_1366	GO:0000041	GO:0007043	GO:0009095	GO:0009308	GO:0009567	GO:0009741	GO:0009823	GO:0009932	GO:0016926	GO:0044036	GO:0045010	GO:0048507	GO:0050665
Ca_linc_1367	GO:0015886	GO:0017004	GO:0045824	GO:0051555	GO:0071395	GO:1900425	GO:1901038
Ca_linc_1369	GO:0006744	GO:0009089	GO:0009115	GO:0009688	GO:0009742	GO:0009817	GO:0009851	GO:0010086	GO:0010089	GO:0010091	GO:0010224	GO:0010266	GO:0015810	GO:0015827	GO:0019877	GO:0042742	GO:0046256	GO:0046274	GO:0071281	GO:0071398	GO:0071732	GO:0080056	GO:0080057	GO:0080187	GO:1901430
Ca_linc_1370	GO:0015886	GO:0017004	GO:0045824	GO:0051555	GO:0071395	GO:1900425	GO:1901038
Ca_linc_1372	GO:0000076	GO:0000462	GO:0006470	GO:0006655	GO:0006897	GO:0010227	GO:0016024	GO:0019307	GO:0019458	GO:0042177	GO:0042991	GO:0048235	GO:0048522	GO:0048766	GO:0090410	GO:2000025	GO:2000121
Ca_linc_1373	GO:0006491	GO:0006517	GO:0006874	GO:0006909	GO:0010239	GO:0015812	GO:0015992	GO:0030488	GO:0031407	GO:0032774	GO:0071482	GO:0071483	GO:0089711	GO:0090351	GO:1903401
Ca_linc_1374	GO:0001522	GO:0009093	GO:0034243
Ca_linc_1375	GO:0000422	GO:0001676	GO:0002213	GO:0006012	GO:0006497	GO:0006631	GO:0006633	GO:0008610	GO:0008643	GO:0009739	GO:0009787	GO:0009959	GO:0010025	GO:0010143	GO:0015689	GO:0018208	GO:0019388	GO:0019932	GO:0032957	GO:0034497	GO:0035335	GO:0042594	GO:0043043	GO:0043407	GO:0048102	GO:0048354	GO:0052746	GO:0061077	GO:2000022	GO:2000031
Ca_linc_1377	GO:0001778	GO:0008152	GO:0009072	GO:0009636	GO:0009734	GO:0009880	GO:0010072	GO:0010087	GO:0010265	GO:0010431	GO:0010564	GO:0042752	GO:0045595	GO:0048316	GO:0048441	GO:0048443
Ca_linc_1378	GO:0006091	GO:0006354	GO:0006517	GO:0007275	GO:0009311	GO:0009769	GO:0009772	GO:0010207	GO:0016139	GO:0017038	GO:0018298	GO:0019684	GO:0046477
Ca_linc_1379	GO:0010540	GO:0010541	GO:0046482	GO:0048438
Ca_linc_1380	GO:0000160	GO:0006351	GO:0006417	GO:0009736	GO:0016998	GO:0019048	GO:0030245	GO:0031047	GO:0045792	GO:0051607	GO:0071472	GO:2000369
Ca_linc_1382	GO:0010493
Ca_linc_1383	GO:0006114	GO:0006650	GO:0035335	GO:0046167	GO:0046168
Ca_linc_1384	GO:0000462	GO:0006386	GO:0006414	GO:0006891	GO:0007032	GO:0009851	GO:0009992	GO:0010224	GO:0034220	GO:0051604	GO:0080171	GO:1990019
Ca_linc_1385	GO:0000002	GO:0006066	GO:0006207	GO:0006221	GO:0006272	GO:0006298	GO:0006573	GO:0007188	GO:0009225	GO:0009886	GO:0009957	GO:0010062	GO:0010069	GO:0010076	GO:0010166	GO:0010424	GO:0019305	GO:0032042	GO:0032456	GO:0033320	GO:0042276	GO:0042787	GO:0043570	GO:0045910	GO:0046939	GO:0048554	GO:0051013	GO:0051090	GO:0090116	GO:2000067
Ca_linc_1386	GO:0000162	GO:0005986	GO:0006020	GO:0006464	GO:0006567	GO:0006744	GO:0006811	GO:0006857	GO:0006873	GO:0008272	GO:0009606	GO:0009610	GO:0009851	GO:0009970	GO:0010241	GO:0010600	GO:0015700	GO:0033306	GO:0042787	GO:0045860	GO:0048510	GO:0048513	GO:0050821	GO:0080160	GO:0080170	GO:1902358	GO:2000028
Ca_linc_1387	GO:0000303	GO:0006073	GO:0006301	GO:0006338	GO:0006355	GO:0006379	GO:0006807	GO:0008219	GO:0009410	GO:0009446	GO:0009585	GO:0009773	GO:0009863	GO:0009961	GO:0010050	GO:0010351	GO:0010971	GO:0015684	GO:0031123	GO:0033388	GO:0033619	GO:0042868	GO:0042966	GO:0044265	GO:0046202	GO:0046713	GO:0051453	GO:0060968	GO:0080029	GO:0090408
Ca_linc_1388	GO:0000738	GO:0006165	GO:0006183	GO:0006228	GO:0006241	GO:0006552	GO:0006659	GO:0007219	GO:0008299	GO:0009646	GO:0009788	GO:0010025	GO:0010143	GO:0010304	GO:0010345	GO:0015931	GO:0016197	GO:0016485	GO:0032940	GO:0043486	GO:0048438	GO:0048589	GO:0051017	GO:0055070	GO:0070601	GO:1900424	GO:1900490
Ca_linc_1389	GO:0000103	GO:0000447	GO:0000461	GO:0006414	GO:0006749	GO:0006952	GO:0007389	GO:0009664	GO:0009733	GO:0009734	GO:0009816	GO:0009862	GO:0010381	GO:0016925	GO:0034599	GO:0035407	GO:0042254	GO:0042274	GO:0045454	GO:0048829	GO:0051301	GO:0072355
Ca_linc_1391	GO:0006114	GO:0006289	GO:0006413	GO:0006605	GO:0006661	GO:0010628	GO:0016925	GO:0030833	GO:0031573	GO:0033314	GO:0034314	GO:0035265	GO:0044778	GO:0080188
Ca_linc_1392	GO:0009231	GO:0009410	GO:0009554	GO:0010030	GO:0010227	GO:0010315	GO:0010483	GO:0030308	GO:0031640	GO:0060919	GO:0071786	GO:2000032
Ca_linc_1393	GO:0001709	GO:0006107	GO:0007005	GO:0007020	GO:0007186	GO:0007188	GO:0007346	GO:0009069	GO:0009186	GO:0009259	GO:0009263	GO:0009652	GO:0009749	GO:0009969	GO:0010248	GO:0010555	GO:0015713	GO:0015714	GO:0019370	GO:0030472	GO:0031425	GO:0034968	GO:0045727	GO:0046520	GO:0046739	GO:0071731	GO:0089722	GO:1901485	GO:2000067
Ca_linc_1394	GO:0006516	GO:0006754	GO:0006997	GO:0033345	GO:0042391	GO:0042538	GO:0043182	GO:0051604	GO:0071805	GO:0090435	GO:0098655
Ca_linc_1395	GO:0001887	GO:0009113	GO:0009432	GO:0010493	GO:0048572	GO:0051571	GO:0061087	GO:0080110	GO:0080183
Ca_linc_1396	GO:0006878	GO:0007166	GO:0043617	GO:0072583
Ca_linc_1397	GO:0006367	GO:0006779	GO:0006782
Ca_linc_1398	GO:0007000	GO:0009228	GO:0015986	GO:0018131	GO:0052837	GO:0080168	GO:1902184
Ca_linc_1399	GO:0016119	GO:0018342	GO:0048554	GO:0070482
Ca_linc_1401	GO:0002540	GO:0006435	GO:0009088	GO:0009786	GO:0048829
Ca_linc_1402	GO:0000394	GO:0000462	GO:0001666	GO:0002213	GO:0006007	GO:0006750	GO:0006897	GO:0007169	GO:0008380	GO:0009086	GO:0009700	GO:0009816	GO:0009855	GO:0009944	GO:0010014	GO:0010162	GO:0010193	GO:0010431	GO:0015693	GO:0019761	GO:0030001	GO:0030244	GO:0031347	GO:0048268	GO:0052544	GO:0071215
Ca_linc_1403	GO:0000059	GO:0000289	GO:0006413	GO:0006417	GO:0006626	GO:0006805	GO:0009220	GO:0009636	GO:0009805	GO:0009963	GO:0010286	GO:0015994	GO:0033354	GO:0042178	GO:0052696
Ca_linc_1404	GO:0042550
Ca_linc_1405	GO:0000165	GO:0001927	GO:0006127	GO:0009060	GO:0010606	GO:0015743	GO:0015840	GO:0033962	GO:0042306	GO:0051276	GO:0051601	GO:0080169
Ca_linc_1406	GO:0000278	GO:0006260	GO:0006396	GO:0006749	GO:0009094	GO:0009407	GO:0010048	GO:0043481	GO:0045454	GO:0048440	GO:0050787	GO:0055114
Ca_linc_1407	GO:0000338	GO:0006402	GO:0010071	GO:0010112	GO:0019632	GO:0019941	GO:0032876	GO:0044090	GO:0050687	GO:0070536	GO:0071108	GO:0080119	GO:0080142	GO:0090316
Ca_linc_1409	GO:0009964	GO:0032324
Ca_linc_1410	GO:0006384	GO:0006887	GO:0006904	GO:0009062	GO:0009751	GO:0009832	GO:0009834	GO:0010378	GO:0010413	GO:0030048	GO:0045492	GO:0048235	GO:0051645	GO:0051646	GO:0060151	GO:1901348	GO:2000652
Ca_linc_1411	GO:0009093
Ca_linc_1412	GO:0000290	GO:0006294	GO:0006741	GO:0010213	GO:0019363	GO:0019674	GO:1900056
Ca_linc_1413	GO:0000059	GO:0000413	GO:0006402	GO:0006829	GO:0009627	GO:0009637	GO:0010100	GO:0010114	GO:0010155	GO:0010218	GO:0016075	GO:0016925	GO:0018208	GO:0018316	GO:0019253	GO:0030150	GO:0034605	GO:0050821	GO:0051503	GO:0055065	GO:0061077	GO:0070417	GO:0071454	GO:0071486	GO:0071492	GO:0080153	GO:0090503
Ca_linc_1414	GO:0001172	GO:0060148
Ca_linc_1415	GO:0000737	GO:0006007	GO:0006072	GO:0006127	GO:0006284	GO:0006415	GO:0009595	GO:0009765	GO:0009972	GO:0010043	GO:0010114	GO:0010155	GO:0010218	GO:0010233	GO:0016102	GO:0018298	GO:0019563	GO:0030418	GO:0035864	GO:0043065	GO:0043900	GO:0044375	GO:0048509	GO:0051865	GO:0070921	GO:0071281	GO:0071369	GO:0071732
Ca_linc_1416	GO:0006334	GO:0006487	GO:0006783	GO:0006820	GO:0006862	GO:0006887	GO:0006888	GO:0006906	GO:0007021	GO:0007154	GO:0009156	GO:0009165	GO:0009595	GO:0009617	GO:0009620	GO:0009625	GO:0009963	GO:0010119	GO:0010148	GO:0015696	GO:0015802	GO:0016310	GO:0030968	GO:0032259	GO:0035304	GO:0042538	GO:0043090	GO:0043269	GO:0043900	GO:0045087	GO:0048278	GO:0048573	GO:0051245	GO:0051707	GO:0072660	GO:0072661
Ca_linc_1417	GO:0007021	GO:0009156	GO:0009964	GO:0051028
Ca_linc_1418	GO:0000902	GO:0002215	GO:0002238	GO:0006271	GO:0006290	GO:0006826	GO:0006972	GO:0007033	GO:0008033	GO:0009266	GO:0009269	GO:0009651	GO:0009691	GO:0009723	GO:0009817	GO:0009834	GO:0010054	GO:0010103	GO:0010106	GO:0016049	GO:0016132	GO:0016556	GO:0016570	GO:0016925	GO:0034660	GO:0042538	GO:0042744	GO:0044257	GO:0046340	GO:0048449	GO:0048523	GO:0051569	GO:0052651	GO:0060776	GO:0080129	GO:0080179	GO:2000185
Ca_linc_1419	GO:0000209	GO:0002679	GO:0006661	GO:0006874	GO:0010606	GO:0017038	GO:0017148	GO:0031087	GO:0031627	GO:0033962	GO:0035335	GO:0046345	GO:0046713	GO:0046854	GO:0051453	GO:0060548	GO:0070417	GO:0071230	GO:0071260	GO:0071311	GO:0071327	GO:0080029	GO:0080147	GO:1900367	GO:1901183	GO:1902584
Ca_linc_1421	GO:0006665	GO:0009690	GO:0030036
Ca_linc_1422	GO:0000737	GO:0006259	GO:0006265	GO:0006302	GO:0006312	GO:0006869	GO:0007059	GO:0007062	GO:0007126	GO:0007129	GO:0007131	GO:0007155	GO:0009553	GO:0009631	GO:0009963	GO:0010090	GO:0010332	GO:0030003	GO:0032204	GO:0032504	GO:0033044	GO:0042138	GO:0042631	GO:0043247	GO:0045010	GO:0045132	GO:0048316	GO:0048437	GO:0048765	GO:0051026	GO:0070417	GO:0070838
Ca_linc_1423	GO:0001578	GO:0006461	GO:0006481	GO:0006566	GO:0006580	GO:0006626	GO:0009854	GO:0015996	GO:0019408	GO:0019752	GO:0031116	GO:0031365	GO:0033231	GO:0034599	GO:0042548	GO:0043622	GO:0045039	GO:0046785	GO:0048528	GO:0052889	GO:0070084	GO:0072593	GO:1902334
Ca_linc_1424	GO:0000122	GO:0000209	GO:0000422	GO:0006266	GO:0006303	GO:0006497	GO:0006555	GO:0007021	GO:0009558	GO:0010160	GO:0010202	GO:0030433	GO:0032436	GO:0034497	GO:0043241	GO:0044419	GO:0046202	GO:0080037	GO:0090342	GO:2000762
Ca_linc_1425	GO:0002230	GO:0006357	GO:0006464	GO:0009581	GO:0009826	GO:0009863	GO:0009901	GO:0009966	GO:0010047	GO:0010054	GO:0010262	GO:0015695	GO:0016567	GO:0031146	GO:0031347	GO:0032436	GO:0033615	GO:0034089	GO:0042787	GO:0045487	GO:0046202	GO:0048577	GO:0052543	GO:0060862	GO:0060867	GO:0071365	GO:0072488	GO:1900057	GO:1900426	GO:1902290	GO:2000692
Ca_linc_1426	GO:0000727	GO:0000913	GO:0006108	GO:0006465	GO:0006650	GO:0006909	GO:0010044	GO:0010449	GO:0030433	GO:0034213	GO:0035672	GO:0046901	GO:0051289
Ca_linc_1427	GO:0009298	GO:0009443	GO:0010495	GO:0033591	GO:0042820	GO:0042821	GO:0046512	GO:0046680	GO:0090558	GO:2000505
Ca_linc_1428	GO:0046208
Ca_linc_1429	GO:0000289	GO:0006101	GO:0007040	GO:0009186	GO:0009259	GO:0009263	GO:0010248	GO:0015714	GO:0030472	GO:0034970	GO:0034971	GO:0034972	GO:0035542	GO:0042353	GO:0048504	GO:0048530	GO:0089722	GO:0090239
Ca_linc_1430	GO:0006334	GO:0006486	GO:0006888	GO:0007031	GO:0009294	GO:0009640	GO:0009793	GO:0009845	GO:0009909	GO:0009933	GO:0010162	GO:0010182	GO:0010228	GO:0010311	GO:0015031	GO:0016567	GO:0019915	GO:0040008	GO:0043090	GO:0050826	GO:0051604	GO:0071806
Ca_linc_1431	GO:0000380	GO:0006084	GO:0006383	GO:0009685	GO:0009747	GO:0010452	GO:0010501	GO:0019521	GO:0032508	GO:0032786	GO:0043255	GO:0060919	GO:1903507
Ca_linc_1432	GO:0000291	GO:0001927	GO:0006120	GO:0006168	GO:0006367	GO:0006383	GO:0006672	GO:0006890	GO:0009204	GO:0009606	GO:0010378	GO:0015867	GO:0031564	GO:0044209	GO:0045948	GO:0048766	GO:0051601	GO:0060213	GO:2000505
Ca_linc_1433	GO:0006271	GO:0006651	GO:0006880	GO:0009247	GO:0010600	GO:0010629	GO:0031365	GO:0036172	GO:0046506	GO:0046900	GO:0051259	GO:0070084	GO:0090342	GO:0090435
Ca_linc_1434	GO:0000041	GO:0006812	GO:0009407	GO:0009693	GO:0009835	GO:0010359	GO:0010583	GO:0035725	GO:0046185	GO:0098655
Ca_linc_1435	GO:0000165	GO:0000209	GO:0000724	GO:0001666	GO:0002237	GO:0006301	GO:0006355	GO:0006612	GO:0007059	GO:0007062	GO:0009581	GO:0009595	GO:0009627	GO:0009639	GO:0009697	GO:0009734	GO:0009814	GO:0009862	GO:0009863	GO:0009867	GO:0009880	GO:0010072	GO:0010087	GO:0010112	GO:0010120	GO:0010200	GO:0010265	GO:0010267	GO:0010310	GO:0010363	GO:0010431	GO:0010508	GO:0010564	GO:0016567	GO:0031348	GO:0034605	GO:0035304	GO:0042742	GO:0042752	GO:0043900	GO:0045087	GO:0045088	GO:0045595	GO:0045727	GO:0048316	GO:0050832	GO:0051607	GO:0070370	GO:0071323
Ca_linc_1437	GO:0006476	GO:0006778	GO:0010269	GO:0010478	GO:0018283	GO:0019593	GO:0031468	GO:0033614	GO:0042593	GO:0042820	GO:0042821	GO:0046680	GO:0060148
Ca_linc_1438	GO:0009446	GO:0031123	GO:0033388	GO:0033619	GO:0042868	GO:0060968	GO:1990570
Ca_linc_1439	GO:0006360	GO:0006488	GO:0045604	GO:1901001
Ca_linc_1440	GO:0006290	GO:0007005	GO:0007031	GO:0009060	GO:0009631	GO:0009727	GO:0009799	GO:0009807	GO:0009933	GO:0009943	GO:0009954	GO:0010053	GO:0010072	GO:0010359	GO:0030155	GO:0030245	GO:0030497	GO:0033198	GO:0048367	GO:0048441	GO:0048653	GO:0052542	GO:0070921	GO:2000025	GO:2000027	GO:2001295
Ca_linc_1441	GO:0006260	GO:0006261	GO:0006270	GO:0006275	GO:0006306	GO:0006342	GO:0006346	GO:0006486	GO:0006506	GO:0006569	GO:0006661	GO:0008152	GO:0008283	GO:0009684	GO:0009846	GO:0009863	GO:0009909	GO:0010051	GO:0010069	GO:0010417	GO:0010425	GO:0016051	GO:0016126	GO:0016458	GO:0016572	GO:0019344	GO:0031047	GO:0031048	GO:0032504	GO:0034968	GO:0045489	GO:0045814	GO:0046520	GO:0048366	GO:0048441	GO:0048443	GO:0051567	GO:0051726	GO:0052386
Ca_linc_1442	GO:0006212	GO:0006222	GO:0010213	GO:0045739	GO:0051791	GO:0051792	GO:0080166
Ca_linc_1443	GO:0000059	GO:0006014	GO:0006099	GO:0006260	GO:0006261	GO:0006306	GO:0006333	GO:0006342	GO:0006346	GO:0006349	GO:0006417	GO:0006972	GO:0007010	GO:0007155	GO:0007267	GO:0008643	GO:0009266	GO:0009294	GO:0009616	GO:0009694	GO:0009749	GO:0009791	GO:0009850	GO:0009855	GO:0009880	GO:0009887	GO:0009910	GO:0009955	GO:0010014	GO:0010050	GO:0010051	GO:0010069	GO:0010072	GO:0010073	GO:0010150	GO:0010216	GO:0010218	GO:0010267	GO:0010305	GO:0010424	GO:0010431	GO:0010498	GO:0010584	GO:0010589	GO:0015770	GO:0015937	GO:0016032	GO:0016246	GO:0016441
Ca_linc_1444	GO:0000086	GO:0000394	GO:0000902	GO:0006071	GO:0006468	GO:0006486	GO:0006629	GO:0006887	GO:0006893	GO:0007155	GO:0007169	GO:0008652	GO:0009086	GO:0009088	GO:0009089	GO:0009846	GO:0009861	GO:0009933	GO:0009934	GO:0010090	GO:0016042	GO:0016049	GO:0016310	GO:0016568	GO:0016926	GO:0022904	GO:0030048	GO:0030643	GO:0033567	GO:0045010	GO:0045088	GO:0048467	GO:0048765	GO:0050665	GO:0051645	GO:0051646	GO:0060151	GO:0090436	GO:0090470	GO:1902600
Ca_linc_1445	GO:0000079	GO:0000467	GO:0000710	GO:0001522	GO:0006275	GO:0006290	GO:0006298	GO:0006644	GO:0008380	GO:0009694	GO:0009799	GO:0009807	GO:0009909	GO:0009947	GO:0010030	GO:0010051	GO:0010187	GO:0010440	GO:0010865	GO:0019915	GO:0030155	GO:0031935	GO:0033198	GO:0034427	GO:0034475	GO:0042593	GO:0043570	GO:0043928	GO:0045910	GO:0046340	GO:0048519	GO:0048523	GO:0051225	GO:0051726	GO:0052651	GO:0071034	GO:0071035	GO:0071038	GO:0071049	GO:0071051	GO:0080188	GO:0090449	GO:1901349	GO:2000027
Ca_linc_1446	GO:0006259	GO:0006310	GO:0006499	GO:0006904	GO:0007018	GO:0009073	GO:0009306	GO:0009411	GO:0009642	GO:0009733	GO:0009767	GO:0009880	GO:0010072	GO:0010087	GO:0010100	GO:0010265	GO:0010275	GO:0010431	GO:0010468	GO:0010564	GO:0017157	GO:0019673	GO:0032482	GO:0035434	GO:0042026	GO:0042752	GO:0045595	GO:0046482	GO:0048510
Ca_linc_1447	GO:0000278	GO:0006259	GO:0006260	GO:0006281	GO:0006310	GO:0006357	GO:0006396	GO:0006655	GO:0006790	GO:0006810	GO:0006869	GO:0007062	GO:0007126	GO:0007131	GO:0009150	GO:0009846	GO:0009853	GO:0010103	GO:0010332	GO:0010413	GO:0015986	GO:0015991	GO:0016226	GO:0032204	GO:0033044	GO:0042138	GO:0043247	GO:0045132	GO:0045333	GO:0045492	GO:0048481	GO:0048765
Ca_linc_1449	GO:0006465	GO:0006508	GO:0007020	GO:0007346	GO:0009627	GO:0009631	GO:0010051	GO:0010260	GO:0010288	GO:0010374	GO:0016051	GO:0034976	GO:0043248	GO:0045088	GO:0051510	GO:0060918
Ca_linc_1450	GO:0006073	GO:0006104	GO:0006508	GO:0006624	GO:0007049	GO:0008152	GO:0008356	GO:0009751	GO:0009786	GO:0009826	GO:0009828	GO:0009831	GO:0010150	GO:0010374	GO:0019953	GO:0043086	GO:0045892	GO:0048193
Ca_linc_1451	GO:0000374	GO:0006260	GO:0006310	GO:0006325	GO:0006792	GO:0007020	GO:0007033	GO:0009086	GO:0009639	GO:0009653	GO:0009908	GO:0009910	GO:0009933	GO:0010050	GO:0010206	GO:0010227	GO:0010228	GO:0010256	GO:0010321	GO:0010438	GO:0010564	GO:0016568	GO:0019941	GO:0044267	GO:0048366	GO:0048510	GO:0051604	GO:0070536	GO:0071108	GO:0090316	GO:0090332
Ca_linc_1452	GO:0000079	GO:0003333	GO:0006260	GO:0006270	GO:0006275	GO:0006306	GO:0008283	GO:0009062	GO:0009830	GO:0009901	GO:0010047	GO:0010103	GO:0010389	GO:0010583	GO:0016458	GO:0016572	GO:0034968	GO:0042127	GO:0048235	GO:0051567	GO:0051726
Ca_linc_1453	GO:0006624	GO:0009819	GO:0009938	GO:0010143	GO:0010187	GO:0010325	GO:0016311	GO:0032880	GO:0034440	GO:0042176	GO:0045851	GO:0048444	GO:0080027	GO:2000033	GO:2000377
Ca_linc_1454	GO:0010018	GO:0010478	GO:0030041	GO:0045793
Ca_linc_1455	GO:0000302	GO:0000724	GO:0006629	GO:0006646	GO:0006814	GO:0006835	GO:0006855	GO:0007155	GO:0008654	GO:0009303	GO:0009791	GO:0009880	GO:0009887	GO:0009888	GO:0010072	GO:0010260	GO:0010431	GO:0010507	GO:0010638	GO:0015743	GO:0030307	GO:0033044	GO:0040019	GO:0042138	GO:0045010	GO:0045132	GO:0045595	GO:0046786	GO:0048316	GO:0048765	GO:0051453	GO:2000234
Ca_linc_1456	GO:0032981
Ca_linc_1457	GO:0000303	GO:0000902	GO:0006227	GO:0006233	GO:0006235	GO:0009058	GO:0009561	GO:0009610	GO:0009612	GO:0009742	GO:0009743	GO:0009862	GO:0010197	GO:0010201	GO:0010423	GO:0010498	GO:0016050	GO:0016567	GO:0016998	GO:0019318	GO:0019722	GO:0019856	GO:0032502	GO:0032880	GO:0044205	GO:0044206	GO:0044211	GO:0046294	GO:0048513	GO:0051604	GO:0055046	GO:0080065	GO:0090351
Ca_linc_1458	GO:0000070	GO:0000184	GO:0000387	GO:0002229	GO:0006114	GO:0006334	GO:0006367	GO:0006821	GO:0006884	GO:0009059	GO:0009690	GO:0009850	GO:0010099	GO:0010729	GO:0018206	GO:0019853	GO:0031365	GO:0034089	GO:0035265	GO:0040029	GO:0043686	GO:0060772	GO:0080148	GO:2000693
Ca_linc_1459	GO:0006848	GO:0010255	GO:0048034	GO:0051171	GO:0051928	GO:0090306	GO:0090421	GO:1901475
Ca_linc_1460	GO:0009913	GO:0010288	GO:0045900
Ca_linc_1461	GO:0006544	GO:0006563	GO:0009653	GO:0009821	GO:0010208	GO:0016106	GO:0019827	GO:0051762	GO:0051791	GO:0051792	GO:0080166
Ca_linc_1462	GO:0006423	GO:0010068	GO:0010113	GO:0042407	GO:0043132	GO:0046486	GO:0055069	GO:0071249	GO:1901527	GO:1901528	GO:1901529
Ca_linc_1463	GO:0000028	GO:0000160	GO:0009165	GO:0009735	GO:0009736	GO:0009739	GO:0010036	GO:0010235	GO:0015690	GO:0032956	GO:0045087	GO:0052541	GO:0052546	GO:1903415
Ca_linc_1465	GO:0048544
Ca_linc_1466	GO:0006665	GO:0030490	GO:0044267	GO:0090332
Ca_linc_1467	GO:0000966	GO:0006091	GO:0006354	GO:0006817	GO:0006949	GO:0009595	GO:0009617	GO:0009631	GO:0009814	GO:0009864	GO:0009867	GO:0009880	GO:0010080	GO:0010265	GO:0010374	GO:0010492	GO:0010564	GO:0019439	GO:0019684	GO:0030036	GO:0035265	GO:0035304	GO:0042752	GO:0043068	GO:0043900	GO:0045088	GO:0045595	GO:0051707	GO:0060771	GO:0060772	GO:0060774	GO:0060918	GO:1900056
Ca_linc_1468	GO:0000165	GO:0002679	GO:0006468	GO:0006612	GO:0006751	GO:0006979	GO:0009266	GO:0009556	GO:0009611	GO:0009615	GO:0009617	GO:0009625	GO:0009644	GO:0009738	GO:0009862	GO:0009863	GO:0009910	GO:0009965	GO:0010043	GO:0010076	GO:0010234	GO:0010310	GO:0010363	GO:0010582	GO:0015690	GO:0018105	GO:0030154	GO:0031348	GO:0034976	GO:0035304	GO:0035556	GO:0042343	GO:0042542	GO:0043069	GO:0044550	GO:0045892	GO:0046208	GO:0048438	GO:0048481	GO:0052543	GO:0061025	GO:0071281	GO:0098542
Ca_linc_1469	GO:0006624	GO:0009819	GO:0009938	GO:0010143	GO:0010187	GO:0010325	GO:0016311	GO:0032880	GO:0034440	GO:0042176	GO:0045851	GO:0048444	GO:0080027	GO:2000033	GO:2000377
Ca_linc_1470	GO:0006739	GO:0010322	GO:0019439	GO:0060862	GO:0090421	GO:1902395
Ca_linc_1471	GO:0006354	GO:0006363	GO:0006813	GO:0009560	GO:0009741	GO:0009742	GO:0009791	GO:0009826	GO:0034765	GO:0042391	GO:0048573	GO:0051510	GO:0071805	GO:0080167
Ca_linc_1473	GO:0006863	GO:0007186	GO:0007188	GO:0008643	GO:0009693	GO:0009737	GO:0009744	GO:0009749	GO:0009750	GO:0009887	GO:0010224	GO:0010555	GO:0016048	GO:0043085	GO:0071277	GO:2000067
Ca_linc_1474	GO:0000059	GO:0001193	GO:0006283	GO:0006344	GO:0006349	GO:0006807	GO:0009306	GO:0010220	GO:0010581	GO:0016570	GO:0019918	GO:0019919	GO:0031396	GO:0031936	GO:0032197	GO:0032211	GO:0032957	GO:0034969	GO:0035194	GO:0043967	GO:0043968	GO:0044030	GO:0044210	GO:0045493	GO:0045694	GO:0045944	GO:0048449	GO:0048554	GO:0051382	GO:0051574	GO:0070212	GO:0080147	GO:0090241	GO:0090392	GO:0090503	GO:0097264
Ca_linc_1475	GO:0000038	GO:0000209	GO:0006084	GO:0009059	GO:0009269	GO:0009880	GO:0009933	GO:0010054	GO:0010072	GO:0010100	GO:0010106	GO:0010154	GO:0010228	GO:0010431	GO:0010564	GO:0016132	GO:0016226	GO:0019288	GO:0042335	GO:0045595	GO:0048367	GO:0048575	GO:0048608	GO:0048658	GO:0070828
Ca_linc_1476	GO:0000387	GO:0001193	GO:0002098	GO:0006283	GO:0006334	GO:0006367	GO:0006529	GO:0006662	GO:0006821	GO:0006884	GO:0009059	GO:0009850	GO:0030091	GO:0032447	GO:0034227	GO:0048638	GO:0070475	GO:0070981	GO:0080148	GO:2000070
Ca_linc_1477	GO:0009685
Ca_linc_1478	GO:0010252	GO:0010540	GO:0010541	GO:0048438	GO:0048645
Ca_linc_1479	GO:0002143	GO:0006261	GO:0007169	GO:0008152	GO:0009620	GO:0009695	GO:0009753	GO:0009755	GO:0016051	GO:0018192	GO:0031507	GO:0042255	GO:0045489	GO:0045787	GO:0051701	GO:0071248	GO:0071480	GO:1902448
Ca_linc_1481	GO:0006002	GO:0006084	GO:0006085	GO:0006096	GO:0006527	GO:0007017	GO:0009098	GO:0009446	GO:0009699	GO:0009740	GO:0009832	GO:0015871	GO:0019344	GO:0019388	GO:0034605	GO:0034620	GO:0046398	GO:0051258	GO:0051567	GO:0052573	GO:0070417	GO:0090603
Ca_linc_1482	GO:0005976	GO:0006338	GO:0007165	GO:0009094	GO:0009095	GO:0009808	GO:0019375	GO:0043967	GO:0043968	GO:0044267	GO:0045491	GO:0048765
Ca_linc_1484	GO:0000103	GO:0000727	GO:0006006	GO:0006490	GO:0006605	GO:0006614	GO:0006646	GO:0006729	GO:0006730	GO:0006955	GO:0009396	GO:0009416	GO:0009686	GO:0009690	GO:0009740	GO:0009970	GO:0010114	GO:0016573	GO:0016998	GO:0019249	GO:0019253	GO:0030433	GO:0031567	GO:0035999	GO:0043407	GO:0048522	GO:0051179	GO:0070814	GO:0071249	GO:1990264
Ca_linc_1487	GO:0010068	GO:0010496	GO:0051792	GO:0080166
Ca_linc_1488	GO:0000079	GO:0000724	GO:0002679	GO:0006855	GO:0006979	GO:0007049	GO:0009723	GO:0009733	GO:0009738	GO:0009753	GO:0009863	GO:0010200	GO:0016114	GO:0035556	GO:0042538	GO:0043069	GO:0046185	GO:0051301	GO:0051726	GO:0052542	GO:0060862
Ca_linc_1489	GO:0006517
Ca_linc_1490	GO:0003006	GO:0005985	GO:0006473	GO:0009553	GO:0009620	GO:0009691	GO:0009755	GO:0010183	GO:0015770	GO:0030488	GO:0031123	GO:0032956	GO:0042868
Ca_linc_1492	GO:0000082	GO:0006574	GO:0006808	GO:0009590	GO:0009660	GO:0035349	GO:0038032	GO:0042966	GO:0046473
Ca_linc_1493	GO:0048544
Ca_linc_1494	GO:0006517	GO:0010109	GO:0010432	GO:0010451	GO:0010942	GO:0017038
Ca_linc_1496	GO:0006624	GO:0010037	GO:0010214	GO:0012501	GO:0042545	GO:0045490	GO:0048608	GO:2000038	GO:2000122
Ca_linc_1497	GO:0000956	GO:0006091	GO:0006817	GO:0009269	GO:0009788	GO:0010048	GO:0015979	GO:0016036	GO:0016556	GO:0018342	GO:0019243	GO:0030001	GO:0042744	GO:0046482
Ca_linc_1498	GO:0006642	GO:0007263	GO:0009901	GO:0010152	GO:0030001	GO:0046166
Ca_linc_1499	GO:0000003	GO:0000105	GO:0000394	GO:0000741	GO:0006312	GO:0006325	GO:0006366	GO:0006367	GO:0006413	GO:0006541	GO:0006695	GO:0006730	GO:0006796	GO:0006897	GO:0007005	GO:0007264	GO:0007346	GO:0009086	GO:0009639	GO:0009686	GO:0010064	GO:0010449	GO:0010638	GO:0018008	GO:0019447	GO:0019725	GO:0019915	GO:0033044	GO:0042761	GO:0046294	GO:0046520	GO:0046901	GO:0048268	GO:0050687	GO:0051604	GO:0051645	GO:0051646	GO:0060151	GO:0071897
Ca_linc_1500	GO:0000272	GO:0002213	GO:0005982	GO:0007389	GO:0009694	GO:0010015	GO:0010064	GO:0010154	GO:0018008	GO:0031567	GO:0048480
Ca_linc_1503	GO:0000160	GO:0000271	GO:0006811	GO:0007020	GO:0007169	GO:0009301	GO:0009736	GO:0009825	GO:0009932	GO:0009934	GO:0010075	GO:0010480	GO:0010817	GO:0043481	GO:0043697	GO:0048229	GO:0048437	GO:0048653	GO:0048767	GO:0051418	GO:0060184	GO:0071555	GO:0080036
Ca_linc_1504	GO:0006527	GO:0006568	GO:0006665	GO:0009446	GO:0015871	GO:0031123	GO:0042868	GO:0043447	GO:0046294	GO:0060968	GO:0090603	GO:2000693
Ca_linc_1505	GO:0006083	GO:0046621	GO:0048442	GO:0048498	GO:0090428	GO:2000379
Ca_linc_1506	GO:0006544	GO:0006563	GO:0009653	GO:0009821	GO:0010208	GO:0016106	GO:0019827	GO:0051762	GO:0051791	GO:0051792	GO:0080166
Ca_linc_1507	GO:0006425
Ca_linc_1509	GO:0008150	GO:0009740	GO:0010162	GO:0015031	GO:0015846	GO:0015995	GO:0042147	GO:0048765	GO:0051865
Ca_linc_1510	GO:0000395	GO:0002100	GO:0006662	GO:0009051	GO:0009268	GO:0010068	GO:0010647	GO:0015729	GO:0015742	GO:0015813	GO:0019676	GO:0044794	GO:0046488	GO:0071423	GO:0080051	GO:0089722	GO:0098755	GO:1902356	GO:1903086
Ca_linc_1511	GO:0015690
Ca_linc_1512	GO:0003006	GO:0005985	GO:0009620	GO:0009687	GO:0009769	GO:0009772	GO:0010183	GO:0015770	GO:0030488	GO:0031123	GO:0032956	GO:0042868	GO:0046345	GO:0048838
Ca_linc_1513	GO:0006351	GO:0006355	GO:0006857	GO:0008150	GO:0008283	GO:0009740	GO:0040008	GO:0042128	GO:0043090	GO:0045010	GO:0051788	GO:0071365	GO:0080129
Ca_linc_1515	GO:0009052	GO:0019323	GO:0044262
Ca_linc_1517	GO:0006544	GO:0006563	GO:0009821	GO:0010208	GO:0016106	GO:0019827	GO:0051762	GO:0051791	GO:0051792	GO:0080166
Ca_linc_1518	GO:0006003	GO:0006370	GO:0006468	GO:0006580	GO:0006605	GO:0007021	GO:0008272	GO:0009086	GO:0009638	GO:0009789	GO:0010017	GO:0010229	GO:0010417	GO:0016118	GO:0019441	GO:0019752	GO:0031053	GO:0031640	GO:0033528	GO:0043609	GO:0045088	GO:0045292	GO:0048574	GO:0051028	GO:0080092	GO:0090610	GO:1901979	GO:1902358	GO:2000037	GO:2000038
Ca_linc_1519	GO:0000053	GO:0000462	GO:0006177	GO:0006207	GO:0006259	GO:0006260	GO:0006488	GO:0006529	GO:0006541	GO:0007062	GO:0007126	GO:0007131	GO:0007155	GO:0007568	GO:0009116	GO:0009220	GO:0009718	GO:0009825	GO:0009880	GO:0009932	GO:0009933	GO:0009955	GO:0010051	GO:0010072	GO:0010073	GO:0010431	GO:0010479	GO:0010564	GO:0010817	GO:0016036	GO:0030036	GO:0031048	GO:0031146	GO:0033044	GO:0042138	GO:0042991	GO:0044205	GO:0045010	GO:0045132	GO:0045595	GO:0046838	GO:0048263	GO:0048443	GO:0048513	GO:0048589	GO:0051016	GO:0071555	GO:0080060	GO:0090501
Ca_linc_1521	GO:0048544
Ca_linc_1522	GO:0000291	GO:0005513	GO:0006367	GO:0009168	GO:0015977	GO:0019509	GO:0030007	GO:0042539	GO:0043103	GO:0045836	GO:0045927	GO:0045948	GO:0046103	GO:0048564	GO:0052746	GO:0060213	GO:0080158	GO:1901259
Ca_linc_1523	GO:0006278	GO:0007263	GO:0009992	GO:0010264	GO:0034219	GO:0034220	GO:0046713	GO:0051607	GO:0070588	GO:0071897	GO:0080029
Ca_linc_1524	GO:0000003	GO:0000398	GO:0002213	GO:0006007	GO:0006312	GO:0006325	GO:0006338	GO:0006346	GO:0006606	GO:0006750	GO:0006812	GO:0006813	GO:0006814	GO:0006885	GO:0007186	GO:0007188	GO:0007267	GO:0009616	GO:0009652	GO:0009700	GO:0009749	GO:0009816	GO:0009855	GO:0009933	GO:0010014	GO:0010050	GO:0010073	GO:0010182	GO:0010193	GO:0010267	GO:0010555	GO:0010638	GO:0016246	GO:0016572	GO:0019915	GO:0031048	GO:0033044	GO:0035725	GO:0048235	GO:0048574	GO:0050826	GO:0052541	GO:0052544	GO:0052546	GO:1902600	GO:2000067	GO:2000280
Ca_linc_1525	GO:0006012	GO:0006629	GO:0006887	GO:0006906	GO:0007264	GO:0009409	GO:0015739	GO:0016042	GO:0016051	GO:0030244	GO:0048193	GO:0048278	GO:0060359
Ca_linc_1527	GO:0005975	GO:0006207	GO:0006473	GO:0009116	GO:0009220	GO:0009627	GO:0009697	GO:0009845	GO:0009851	GO:0009911	GO:0009913	GO:0010229	GO:0010374	GO:0016036	GO:0016114	GO:0019915	GO:0022603	GO:0042254	GO:0042335	GO:0043481	GO:0044205	GO:0048364	GO:0048765	GO:0048825	GO:0048827	GO:0050826	GO:2000024
Ca_linc_1529	GO:0006493	GO:0006987	GO:0009156	GO:0009301	GO:0009725	GO:0015843	GO:0016050	GO:0019538	GO:0043697	GO:0060184	GO:1900864
Ca_linc_1530	GO:0000381	GO:0005987	GO:0006621	GO:0006796	GO:0006873	GO:0006874	GO:0009270	GO:0050891	GO:1901601
Ca_linc_1531	GO:0000079	GO:0000278	GO:0000280	GO:0000710	GO:0000956	GO:0006261	GO:0006270	GO:0006275	GO:0006290	GO:0006298	GO:0006312	GO:0006342	GO:0006346	GO:0006396	GO:0006644	GO:0007131	GO:0007169	GO:0008380	GO:0008643	GO:0009411	GO:0009560	GO:0009694	GO:0009793	GO:0009799	GO:0009807	GO:0009943	GO:0009944	GO:0009954	GO:0009963	GO:0010030	GO:0010051	GO:0010078	GO:0010389	GO:0010440	GO:0010492	GO:0016042	GO:0016246	GO:0016568	GO:0034090	GO:0034968	GO:0040008	GO:0042023	GO:0042593	GO:0043570	GO:0045596	GO:0045910	GO:0048441	GO:0048451	GO:0048453
Ca_linc_1532	GO:0009058	GO:0009646	GO:0009698	GO:0009821	GO:0010016	GO:0010233	GO:0015690	GO:0015693	GO:0016571	GO:0016579	GO:0090408	GO:2000762
Ca_linc_1533	GO:0000038	GO:0000271	GO:0000902	GO:0006073	GO:0006409	GO:0006468	GO:0006751	GO:0006972	GO:0007338	GO:0007389	GO:0008361	GO:0009625	GO:0009636	GO:0009691	GO:0009738	GO:0009742	GO:0009788	GO:0009791	GO:0009825	GO:0009932	GO:0010015	GO:0010193	GO:0010483	GO:0010817	GO:0016998	GO:0018105	GO:0030036	GO:0030244	GO:0030308	GO:0040007	GO:0042793	GO:0046777	GO:0048451	GO:0048453	GO:0048767	GO:0071555	GO:0080188
Ca_linc_1534	GO:0000447	GO:0000461	GO:0019439	GO:0033615	GO:0035494	GO:0038032	GO:0043266	GO:0048442	GO:2000021
Ca_linc_1535	GO:0007346	GO:0009204	GO:0016925	GO:0031564	GO:0034227	GO:0048024
Ca_linc_1536	GO:0002213	GO:0005996	GO:0006535	GO:0006636	GO:0006952	GO:0009694	GO:0009826	GO:0009828	GO:0009831	GO:0009873	GO:0010043	GO:0010054	GO:0010154	GO:0016556	GO:0048446	GO:0048480	GO:0048510	GO:0048653	GO:1900871
Ca_linc_1537	GO:0006491	GO:0006829	GO:0010100	GO:0012502	GO:0030150	GO:0050821
Ca_linc_1539	GO:0005975	GO:0006397	GO:0009411	GO:0009451	GO:0009992	GO:0010264	GO:0034219	GO:0034220	GO:0046713	GO:0080029	GO:0090501
Ca_linc_1540	GO:0000289	GO:0000291	GO:0000448	GO:0006101	GO:0009186	GO:0009259	GO:0009263	GO:0010586	GO:0019373	GO:0030472	GO:0035019	GO:0042353	GO:0045948	GO:0046834	GO:0050787	GO:0060213	GO:0080127	GO:0090239
Ca_linc_1541	GO:0000079	GO:0006357	GO:0009901	GO:0010152	GO:0010183	GO:0031930
Ca_linc_1542	GO:0000079	GO:0006357	GO:0009901	GO:0010152	GO:0010183	GO:0031930
Ca_linc_1543	GO:0000079	GO:0003333	GO:0006260	GO:0006270	GO:0006275	GO:0006306	GO:0008283	GO:0009062	GO:0009830	GO:0009901	GO:0010047	GO:0010103	GO:0010389	GO:0010583	GO:0016458	GO:0016572	GO:0034968	GO:0042127	GO:0048235	GO:0051567	GO:0051726
Ca_linc_1544	GO:0000712	GO:0000724	GO:0001522	GO:0006397	GO:0006605	GO:0006606	GO:0007067	GO:0007126	GO:0007276	GO:0009306	GO:0009451	GO:0009560	GO:0030071	GO:0031347	GO:0032875	GO:0042023	GO:0042991	GO:0048451	GO:0048453	GO:0051302	GO:0051510	GO:0090501
Ca_linc_1545	GO:0010426	GO:0071258
Ca_linc_1546	GO:0000706	GO:0000911	GO:0006338	GO:0006344	GO:0006346	GO:0006349	GO:0007043	GO:0007186	GO:0009699	GO:0009870	GO:0009957	GO:0010581	GO:0015700	GO:0017148	GO:0019478	GO:0031048	GO:0031936	GO:0032197	GO:0043967	GO:0043968	GO:0044030	GO:0045944	GO:0051382	GO:0051574	GO:0070212	GO:0080170	GO:0090241	GO:1900150
Ca_linc_1547	GO:0000105	GO:0006465	GO:0009301	GO:0009452	GO:0009942	GO:0009945	GO:0010204	GO:0035269	GO:0043248	GO:0043697	GO:0046283	GO:0051603	GO:0055074	GO:0060184
Ca_linc_1548	GO:0000187	GO:0006661	GO:0006812	GO:0006813	GO:0006814	GO:0006885	GO:0009866	GO:0016042	GO:0019295	GO:0030497	GO:0033384	GO:0035725	GO:0042761	GO:0045337	GO:0071215	GO:0090063	GO:1902600
Ca_linc_1552	GO:0006888	GO:0006955	GO:0006984	GO:0008654	GO:0009555	GO:0009590	GO:0009610	GO:0009626	GO:0009821	GO:0009863	GO:0009880	GO:0009958	GO:0009959	GO:0010031	GO:0010450	GO:0030968	GO:0031348	GO:0032502	GO:0034976	GO:0042177	GO:0043048	GO:0043090	GO:0045087	GO:0048448	GO:0048833	GO:0052542	GO:0090481	GO:0098656	GO:2000904
Ca_linc_1555	GO:0000103	GO:0006259	GO:0006265	GO:0006268	GO:0006294	GO:0006334	GO:0006397	GO:0006788	GO:0007015	GO:0007346	GO:0008380	GO:0010019	GO:0010024	GO:0010199	GO:0010213	GO:0030833	GO:0034314	GO:0034599	GO:0071452	GO:0071494	GO:0080058
Ca_linc_1556	GO:0006148	GO:0007004	GO:0018022	GO:0050000	GO:0052865	GO:0080141	GO:0080175	GO:0086010	GO:0090506	GO:1900056	GO:2000032
Ca_linc_1557	GO:0048544
Ca_linc_1558	GO:0000226	GO:0000278	GO:0006259	GO:0006260	GO:0006261	GO:0006281	GO:0006310	GO:0006396	GO:0006636	GO:0006655	GO:0006790	GO:0006890	GO:0006891	GO:0007062	GO:0007067	GO:0007126	GO:0007131	GO:0007155	GO:0007276	GO:0007584	GO:0009150	GO:0009560	GO:0009637	GO:0009743	GO:0009887	GO:0009888	GO:0010087	GO:0010182	GO:0010252	GO:0010332	GO:0010638	GO:0015995	GO:0016117	GO:0016926	GO:0030071	GO:0031347	GO:0032204	GO:0032482	GO:0032875	GO:0033044	GO:0042023	GO:0042138	GO:0042147	GO:0042991	GO:0043247	GO:0045010	GO:0045132	GO:0046855	GO:0046856
Ca_linc_1559	GO:0006269	GO:0006777	GO:0042762
Ca_linc_1560	GO:0006642	GO:0009061	GO:0010305	GO:0010589	GO:0016075	GO:0019253	GO:0019563	GO:0031054	GO:0032504	GO:0035279	GO:0042177	GO:0046166
Ca_linc_1561	GO:0006482	GO:0061014	GO:0080180
Ca_linc_1562	GO:0000478	GO:0000911	GO:0006364	GO:0006623	GO:0006904	GO:0009306	GO:0016192	GO:0030968	GO:0042391	GO:0048193	GO:0061025	GO:0071805	GO:0098655
Ca_linc_1563	GO:0006505	GO:0009607	GO:0010483	GO:0030581	GO:0080034
Ca_linc_1564	GO:0006505	GO:0009607	GO:0010483	GO:0030581	GO:0080034
Ca_linc_1566	GO:0006517
Ca_linc_1567	GO:0006281	GO:0006302	GO:0006511	GO:0007062	GO:0007131	GO:0009553	GO:0009640	GO:0009734	GO:0009735	GO:0009813	GO:0009909	GO:0009965	GO:0010228	GO:0010252	GO:0010332	GO:0010388	GO:0016567	GO:0016571	GO:0016579	GO:0031048	GO:0032259	GO:0040029	GO:0045116	GO:0045132	GO:0048316	GO:0052696
Ca_linc_1569	GO:0000448	GO:0006370	GO:0006741	GO:0009186	GO:0009259	GO:0009263	GO:0009452	GO:0010031	GO:0010586	GO:0010951	GO:0019363	GO:0019674	GO:0030162	GO:0035019	GO:0035435	GO:0070482	GO:1902066	GO:1902183	GO:2000541
Ca_linc_1570	GO:0051176
Ca_linc_1572	GO:0003333	GO:0006569	GO:0006865	GO:0006995	GO:0008643	GO:0009684	GO:0030003	GO:0042343	GO:0044550	GO:0050829	GO:0055085	GO:0070838	GO:0098542
Ca_linc_1574	GO:0006148	GO:0006154	GO:0010306	GO:0042546	GO:0048573	GO:0051225	GO:0080175
Ca_linc_1576	GO:0006368	GO:0006406	GO:0006661	GO:0009086	GO:0009306	GO:0009768	GO:0009870	GO:0009910	GO:0010074	GO:0010497	GO:0010584	GO:0015979	GO:0016578	GO:0018298	GO:0019684	GO:0045333	GO:0046739	GO:0080088
Ca_linc_1577	GO:0000003	GO:0000059	GO:0000184	GO:0000226	GO:0000398	GO:0000467	GO:0000481	GO:0000491	GO:0000710	GO:0000712	GO:0000737	GO:0006289	GO:0006296	GO:0006303	GO:0006306	GO:0006325	GO:0006342	GO:0006346	GO:0006378	GO:0006997	GO:0007131	GO:0008284	GO:0008380	GO:0009311	GO:0009314	GO:0009630	GO:0009910	GO:0016139	GO:0030422	GO:0031047	GO:0031048	GO:0031124	GO:0033044	GO:0034052	GO:0034427	GO:0034475	GO:0035196	GO:0043068	GO:0043687	GO:0043928	GO:0046477	GO:0046713	GO:0048522	GO:0051276	GO:0051569	GO:0071034	GO:0071035	GO:0071038	GO:0071049
Ca_linc_1579	GO:0006642	GO:0009061	GO:0010305	GO:0010589	GO:0016075	GO:0019253	GO:0019563	GO:0031054	GO:0032504	GO:0035279	GO:0042177	GO:0046166
Ca_linc_1581	GO:0006979	GO:0009684	GO:0009751	GO:0009809	GO:0009813	GO:0010089	GO:0042744	GO:0045926	GO:0052696	GO:0055114	GO:1901430
Ca_linc_1583	GO:0006624	GO:0009819	GO:0009938	GO:0010143	GO:0010187	GO:0010325	GO:0016311	GO:0032880	GO:0034440	GO:0042176	GO:0045851	GO:0048444	GO:0080027	GO:2000033	GO:2000377
Ca_linc_1584	GO:0006642	GO:0009150	GO:0015846	GO:0018401	GO:0019563	GO:0031053	GO:0046166	GO:0048509	GO:1902047	GO:2000011
Ca_linc_1586	GO:0006968	GO:0043631	GO:0044283	GO:0071702
Ca_linc_1587	GO:0006397	GO:0006606	GO:0006839	GO:0006891	GO:0008643	GO:0009103	GO:0009220	GO:0009555	GO:0010087	GO:0010305	GO:0010588	GO:0015780	GO:0019243	GO:0033468	GO:0043132	GO:0043182	GO:1900865
Ca_linc_1589	GO:0006261	GO:0006605	GO:0009311	GO:0016139	GO:0046477
Ca_linc_1591	GO:0000373	GO:0006401	GO:0006913	GO:0009727	GO:0010229	GO:0010321	GO:0018208	GO:0019295	GO:0019932	GO:0032544	GO:0061077	GO:0090503	GO:0097031	GO:0097034
Ca_linc_1592	GO:0006997	GO:0007112	GO:0009647	GO:0009861	GO:0009868	GO:0010165	GO:0010188	GO:0010265	GO:0042539	GO:0043182	GO:0046786	GO:0071786	GO:0090435
Ca_linc_1593	GO:0010037	GO:0010214	GO:0012501	GO:0042545	GO:0045490	GO:0048608	GO:2000038	GO:2000122
Ca_linc_1595	GO:0010037	GO:0010214	GO:0012501	GO:0042545	GO:0045490	GO:0048608	GO:2000038	GO:2000122
Ca_linc_1596	GO:0000027	GO:0001560	GO:0005991	GO:0006114	GO:0006144	GO:0006177	GO:0006289	GO:0006479	GO:0006529	GO:0006541	GO:0007163	GO:0009954	GO:0010628	GO:0019628	GO:0030041	GO:0031573	GO:0033314	GO:0044778	GO:0046786	GO:0051289
Ca_linc_1597	GO:0006624	GO:0009819	GO:0009938	GO:0010143	GO:0010187	GO:0010325	GO:0016311	GO:0032880	GO:0034440	GO:0042176	GO:0045851	GO:0048444	GO:0080027	GO:2000033	GO:2000377
Ca_linc_1598	GO:0000209	GO:0009880	GO:0010100	GO:0030150	GO:0048575
Ca_linc_1599	GO:0000165	GO:0002679	GO:0006207	GO:0006221	GO:0006354	GO:0006487	GO:0006897	GO:0006952	GO:0007169	GO:0008380	GO:0009581	GO:0009595	GO:0009620	GO:0009693	GO:0009695	GO:0009862	GO:0010228	GO:0010310	GO:0015824	GO:0016926	GO:0030968	GO:0032957	GO:0042343	GO:0042732	GO:0043069	GO:0044550	GO:0046854	GO:0046855	GO:0046939	GO:0048015	GO:0050665	GO:0050832	GO:0052542	GO:0055046	GO:0071456	GO:0072593	GO:0098542
Ca_linc_1600	GO:0015886	GO:0017004	GO:0045824	GO:0051555	GO:0071395	GO:1900425	GO:1901038
Ca_linc_1602	GO:0006656	GO:0008272	GO:0009685	GO:0032922	GO:0043447	GO:0043966	GO:0046185	GO:0048759	GO:0080088	GO:1901348
Ca_linc_1603	GO:0000302	GO:0006598	GO:0006825	GO:0006827	GO:0006878	GO:0006890	GO:0007568	GO:0009173	GO:0009698	GO:0009805	GO:0032482	GO:0042147	GO:0042398
Ca_linc_1604	GO:0000914	GO:0001560	GO:0006144	GO:0006516	GO:0006564	GO:0006650	GO:0007052	GO:0009102	GO:0010342	GO:0019628	GO:0032465	GO:0044267	GO:0045723	GO:0046167	GO:0046168	GO:0046901	GO:0051289
Ca_linc_1605	GO:0009823
Ca_linc_1606	GO:0006474	GO:0006535	GO:0007021	GO:0007033	GO:0009409	GO:0009561	GO:0009567	GO:0009723	GO:0009733	GO:0009737	GO:0010088	GO:0010119	GO:0010233	GO:0010359	GO:0010564	GO:0010588	GO:0015931	GO:0016485	GO:0018105	GO:0019430	GO:0022622	GO:0034613	GO:0042594	GO:0042742	GO:0043069	GO:0071457	GO:0071472	GO:0071484	GO:0071486	GO:0071493	GO:0080120	GO:1902456
Ca_linc_1607	GO:0002540	GO:0006646	GO:0010265	GO:0030091	GO:0030327	GO:0030328	GO:0045338
Ca_linc_1608	GO:0000077	GO:0000966	GO:0006282	GO:0006552	GO:0006567	GO:0006807	GO:0006839	GO:0009225	GO:0009744	GO:0009821	GO:0009903	GO:0009904	GO:0010030	GO:0010253	GO:0010315	GO:0010417	GO:0010600	GO:0032065	GO:0032467	GO:0042938	GO:0042939	GO:0045128	GO:0045226	GO:0045860	GO:0051555	GO:0060236	GO:0080160	GO:1901562	GO:2000694
Ca_linc_1609	GO:0006148	GO:0006154	GO:0007004	GO:0007338	GO:0018022	GO:0019918	GO:0050000	GO:0052865	GO:0090506	GO:2000032
Ca_linc_1610	GO:0045739	GO:0051791	GO:0051792	GO:0080166
Ca_linc_1611	GO:0010496	GO:0051791	GO:0051792	GO:0080166
Ca_linc_1615	GO:0006073	GO:0006284	GO:0009311	GO:0009832	GO:0016139	GO:0046477	GO:0071555
Ca_linc_1616	GO:0006566	GO:0006665	GO:0007140	GO:0009097	GO:0009556	GO:0009620	GO:0009828	GO:0009830	GO:0009831	GO:0009901	GO:0010025	GO:0010047	GO:0010072	GO:0010411	GO:0010449	GO:0019432	GO:0022622	GO:0030148	GO:0030422	GO:0034389	GO:0035194	GO:0046460	GO:0046520	GO:0048235	GO:0051321	GO:0052543	GO:0055114	GO:1902065
Ca_linc_1617	GO:0006148	GO:0006154	GO:0007004	GO:0007338	GO:0018022	GO:0019918	GO:0050000	GO:0052865	GO:0090506	GO:2000032
Ca_linc_1618	GO:0006148	GO:0006154	GO:0007004	GO:0007338	GO:0018022	GO:0019918	GO:0050000	GO:0052865	GO:0090506	GO:2000032
Ca_linc_1619	GO:0006605	GO:0006820	GO:0007049	GO:0032482	GO:0044036	GO:0045047	GO:0051726	GO:0098656
Ca_linc_1620	GO:0006642	GO:0009061	GO:0010305	GO:0010589	GO:0016075	GO:0019253	GO:0019563	GO:0031054	GO:0032504	GO:0035279	GO:0042177	GO:0046166
Ca_linc_1623	GO:0006642	GO:0009061	GO:0010305	GO:0010589	GO:0016075	GO:0019253	GO:0019563	GO:0031054	GO:0032504	GO:0035279	GO:0042177	GO:0046166
Ca_linc_1624	GO:0006261	GO:0006810	GO:0006857	GO:0006863	GO:0006869	GO:0008643	GO:0009631	GO:0009813	GO:0009992	GO:0015700	GO:0034220	GO:0046685	GO:0052696	GO:0055085	GO:0080170	GO:0098655	GO:0098656
Ca_linc_1626	GO:0006517	GO:0019673
Ca_linc_1627	GO:0006264	GO:0006695	GO:0006900	GO:0009301	GO:0009991	GO:0010603	GO:0015810	GO:0015827	GO:0033259	GO:0034063	GO:0035998	GO:0043697	GO:0050793	GO:0060184	GO:0089722
Ca_linc_1628	GO:0009231	GO:0009410	GO:0009554	GO:0010030	GO:0010227	GO:0010315	GO:0010483	GO:0030308	GO:0031640	GO:0060919	GO:0071786	GO:2000032
Ca_linc_1631	GO:0006168	GO:0006278	GO:0006559	GO:0006598	GO:0006656	GO:0006672	GO:0006987	GO:0008654	GO:0009690	GO:0009698	GO:0009699	GO:0009800	GO:0009819	GO:0016246	GO:0042398	GO:0044209	GO:0044262	GO:0046244	GO:0046274	GO:0051604	GO:0070601	GO:0071897	GO:0080021	GO:1900490
Ca_linc_1632	GO:0006168	GO:0006278	GO:0007026	GO:0007067	GO:0009690	GO:0009825	GO:0010817	GO:0016246	GO:0030243	GO:0043481	GO:0043622	GO:0044209	GO:0048440	GO:0050821	GO:0051301	GO:0070601	GO:0071897	GO:1900490
Ca_linc_1634	GO:0009769	GO:0010971	GO:0016131	GO:2001020
Ca_linc_1635	GO:0000028	GO:0000160	GO:0006751	GO:0006888	GO:0009165	GO:0009735	GO:0009736	GO:0009739	GO:0009751	GO:0010235	GO:0015690	GO:0016998	GO:0030968	GO:0043090	GO:0052541	GO:0052546	GO:0071816	GO:1903415
Ca_linc_1636	GO:0006091	GO:0006354	GO:0006633	GO:0006730	GO:0009767	GO:0009768	GO:0009772	GO:0015979	GO:0018298	GO:0019684	GO:0044262	GO:0045333	GO:0055114
Ca_linc_1637	GO:0007093
Ca_linc_1639	GO:0036172
Ca_linc_1641	GO:0000302	GO:0006352	GO:0006364	GO:0006417	GO:0006511	GO:0006541	GO:0006850	GO:0007186	GO:0009060	GO:0009617	GO:0009853	GO:0009902	GO:0009911	GO:0009957	GO:0010026	GO:0010027	GO:0010204	GO:0010468	GO:0031425	GO:0032880	GO:0034660	GO:0042026	GO:0042793	GO:0042991	GO:0043462	GO:0044210	GO:0045037	GO:0045038	GO:0045165	GO:0046283	GO:0051788	GO:0055074	GO:0080129
Ca_linc_1642	GO:0003333	GO:0006352	GO:0006865	GO:0007568	GO:0009410	GO:0009910	GO:0016570	GO:0030422	GO:0031627	GO:0035434	GO:0045893	GO:0051276
Ca_linc_1644	GO:0006402	GO:0009052	GO:0016075	GO:0019323	GO:0044262	GO:0090501	GO:0090503
Ca_linc_1645	GO:0033386
Ca_linc_1647	GO:0006148	GO:0006154	GO:0007004	GO:0007338	GO:0018022	GO:0019918	GO:0050000	GO:0052865	GO:0090506	GO:2000032
Ca_linc_1648	GO:0000278	GO:0001789	GO:0001927	GO:0002238	GO:0006259	GO:0006310	GO:0006396	GO:0006446	GO:0006465	GO:0006571	GO:0007186	GO:0007188	GO:0007276	GO:0009094	GO:0009301	GO:0009452	GO:0009740	GO:0009785	GO:0009788	GO:0009789	GO:0009910	GO:0009942	GO:0009945	GO:0010187	GO:0010229	GO:0010244	GO:0010380	GO:0010468	GO:0015780	GO:0016579	GO:0032204	GO:0032875	GO:0042127	GO:0043247	GO:0043697	GO:0045893	GO:0045900	GO:0048522	GO:0051276	GO:0051302	GO:0051601	GO:0060184	GO:0070482	GO:0071215	GO:0071365	GO:0071368	GO:0072593	GO:1903506
Ca_linc_1649	GO:0005991	GO:0005992	GO:0006352	GO:0006635	GO:0008360	GO:0009750	GO:0016055	GO:0016246	GO:0016558	GO:0016579	GO:0016925	GO:0018105	GO:0032774	GO:0042732	GO:0042752	GO:0043161	GO:0043248	GO:0044267	GO:0061136	GO:0070588	GO:0071461	GO:0071482	GO:0071805	GO:0080005	GO:1903506	GO:2001141
Ca_linc_1650	GO:0006164	GO:0006189	GO:0006474	GO:0006754	GO:0007126	GO:0007346	GO:0032204	GO:0043247	GO:0048522	GO:0050821	GO:0080156	GO:1900865	GO:1902171
Ca_linc_1651	GO:0002240	GO:0006400	GO:0006482	GO:0009314	GO:0010602	GO:0032446	GO:0040020	GO:0045116	GO:0050983	GO:0051123	GO:0061014	GO:0080180	GO:0090306
Ca_linc_1653	GO:0000079	GO:0000913	GO:0001522	GO:0006406	GO:0006730	GO:0009561	GO:0009911	GO:0010074	GO:0010226	GO:0010449	GO:0015693	GO:0016070	GO:0030865	GO:0046901
Ca_linc_1654	GO:0000122	GO:0006065	GO:0006357	GO:0006890	GO:0009423	GO:0009642	GO:0009742	GO:0009855	GO:0009954	GO:0010014	GO:0010105	GO:0010188	GO:0010216	GO:0010271	GO:0010413	GO:0015680	GO:0016132	GO:0016569	GO:0018106	GO:0018920	GO:0019363	GO:0019674	GO:0031537	GO:0034757	GO:0035278	GO:0035434	GO:0045492	GO:0045493	GO:0048509	GO:0048831	GO:0051211	GO:0052546	GO:0070417	GO:0071215	GO:0080117	GO:0090501	GO:2000652
Ca_linc_1658	GO:0000041	GO:0006364	GO:0006486	GO:0006826	GO:0006855	GO:0009744	GO:0009749	GO:0009750	GO:0009832	GO:0009969	GO:0010054	GO:0010106	GO:0010167	GO:0010413	GO:0015706	GO:0032259	GO:0042744	GO:0045492	GO:0048767
Ca_linc_1660	GO:0000050	GO:0001676	GO:0002229	GO:0006527	GO:0006595	GO:0006744	GO:0010394	GO:0019566	GO:0031990	GO:0032502	GO:0034402	GO:0045488	GO:0045951	GO:0046856	GO:0071244	GO:0071461
Ca_linc_1661	GO:0001887	GO:0009150	GO:0010729	GO:0030322	GO:0030397
Ca_linc_1662	GO:0010258	GO:0010270	GO:0016050	GO:0016559	GO:0042964	GO:0070475	GO:0071452
Ca_linc_1663	GO:0000041	GO:0000272	GO:0006032	GO:0006820	GO:0006862	GO:0006888	GO:0009407	GO:0009642	GO:0009926	GO:0010039	GO:0010167	GO:0010223	GO:0010583	GO:0015696	GO:0015706	GO:0015802	GO:0015824	GO:0016121	GO:0016124	GO:0016926	GO:0034756	GO:0042631	GO:0043090	GO:0043091	GO:0043269	GO:0050665	GO:0051938	GO:0071281	GO:0071369	GO:0071732	GO:0089711	GO:1903401
Ca_linc_1664	GO:0006148	GO:0006154	GO:0006825	GO:0006887	GO:0006904	GO:0009737	GO:0015680	GO:0015858	GO:0015860	GO:0015864	GO:0015866	GO:0015867	GO:0016925	GO:0019363	GO:0019674	GO:0035434	GO:0048316	GO:0048367	GO:0051503	GO:0071281	GO:0071369	GO:0071732	GO:0080156	GO:1901642	GO:1901679
Ca_linc_1666	GO:0001578	GO:0006090	GO:0006543	GO:0007112	GO:0008615	GO:0009113	GO:0009854	GO:0009868	GO:0010205	GO:0010206	GO:0010729	GO:0018206	GO:0030091	GO:0030187	GO:0030322	GO:0031116	GO:0031145	GO:0032876	GO:0033231	GO:0042539	GO:0042548	GO:0042819	GO:0042823	GO:0043085	GO:0043622	GO:0043686	GO:0046785	GO:0048834	GO:0051775	GO:0052889	GO:0070301	GO:0071435	GO:0072511	GO:1902171	GO:1902334
Ca_linc_1667	GO:0006176	GO:0019285	GO:0019439
Ca_linc_1668	GO:0000495	GO:0001934	GO:0006282	GO:0017186	GO:0030261	GO:0031118	GO:0031120	GO:0033234	GO:0033388	GO:0033619	GO:0045047	GO:0046938	GO:0051596	GO:1901997	GO:1990481
Ca_linc_1669	GO:0000103	GO:0000162	GO:0000413	GO:0006259	GO:0006955	GO:0009722	GO:0009788	GO:0009888	GO:0010190	GO:0010582	GO:0010638	GO:0016032	GO:0018344	GO:0030003	GO:0030154	GO:0034599	GO:0045454	GO:0045487	GO:0048513	GO:0050790	GO:0070838	GO:0071215	GO:0071333	GO:0071345	GO:1903506	GO:1990067	GO:2001022
Ca_linc_1670	GO:0007276	GO:0008299	GO:0008615	GO:0009443	GO:0009554	GO:0009934	GO:0009942	GO:0009956	GO:0010051	GO:0010053	GO:0010054	GO:0010073	GO:0010241	GO:0010468	GO:0010492	GO:0017148	GO:0019760	GO:0042787	GO:0045604	GO:0046680	GO:0048544	GO:0051260	GO:0071370	GO:2000505
Ca_linc_1671	GO:0006659	GO:0010338	GO:0010358	GO:0046741	GO:0048826
Ca_linc_1672	GO:0009947	GO:0010423	GO:0010586	GO:0010865	GO:0035019	GO:0090063	GO:1901979
Ca_linc_1673	GO:0045792
Ca_linc_1674	GO:0009700	GO:0017183
Ca_linc_1675	GO:0006810	GO:0006839	GO:0009733	GO:0009741	GO:0010286	GO:0010583	GO:0030048	GO:0030968	GO:0035556	GO:0043069	GO:0051645	GO:0051646	GO:0055085	GO:0060151	GO:0061025
Ca_linc_1677	GO:0001408	GO:0001736	GO:0010021	GO:0015711	GO:0032509	GO:0048209
Ca_linc_1678	GO:0000023	GO:0000256	GO:0002237	GO:0006145	GO:0006820	GO:0006862	GO:0006888	GO:0006955	GO:0006984	GO:0007169	GO:0008219	GO:0009410	GO:0009595	GO:0009617	GO:0009620	GO:0009626	GO:0009627	GO:0009698	GO:0009735	GO:0009816	GO:0009817	GO:0009862	GO:0009880	GO:0009965	GO:0010103	GO:0010136	GO:0010337	GO:0010450	GO:0015696	GO:0015802	GO:0019252	GO:0031347	GO:0032502	GO:0034976	GO:0042023	GO:0042742	GO:0043048	GO:0043085	GO:0043090	GO:0043269	GO:0043900	GO:0045087	GO:0048443	GO:0048448	GO:0048833	GO:0050832	GO:0051707	GO:0052542	GO:0080185
Ca_linc_1679	GO:0006066	GO:0009768	GO:0010233	GO:0032436	GO:0046202	GO:0046740	GO:0071244	GO:0090408
Ca_linc_1680	GO:0006850	GO:0010426	GO:0010495	GO:0033466
Ca_linc_1681	GO:0000494	GO:0006164	GO:0006884	GO:0006890	GO:0008150	GO:0009825	GO:0009828	GO:0009831	GO:0009933	GO:0009956	GO:0010073	GO:0010305	GO:0010398	GO:0010540	GO:0016569	GO:0030422	GO:0031167	GO:0042732	GO:0048638	GO:1990258
Ca_linc_1683	GO:0006435	GO:0006777	GO:0006879	GO:0010288	GO:0031507	GO:0040014	GO:0050790	GO:0051276
Ca_linc_1684	GO:0000162	GO:0001193	GO:0001522	GO:0006283	GO:0006541	GO:0008033	GO:0009851	GO:0009964	GO:0010148	GO:0010600	GO:0016570	GO:0030488	GO:0031936	GO:0043407	GO:0045694	GO:0045944	GO:0048278	GO:0051028	GO:0051245	GO:0051276	GO:0070475	GO:0072660	GO:0072661	GO:2000070
Ca_linc_1685	GO:0006221	GO:0006642	GO:0010112	GO:0031054	GO:0046166	GO:0046939	GO:1990264
Ca_linc_1686	GO:0000050	GO:0000053	GO:0000105	GO:0000162	GO:0000184	GO:0000724	GO:0006164	GO:0006310	GO:0006312	GO:0006401	GO:0006413	GO:0006446	GO:0006457	GO:0006526	GO:0006567	GO:0006779	GO:0006782	GO:0006790	GO:0007129	GO:0007140	GO:0007141	GO:0008295	GO:0009073	GO:0009220	GO:0009411	GO:0009555	GO:0009807	GO:0009909	GO:0009933	GO:0009968	GO:0010228	GO:0010332	GO:0010587	GO:0016032	GO:0016226	GO:0016444	GO:0016458	GO:0019919	GO:0019932	GO:0032204	GO:0032504	GO:0034970	GO:0034971	GO:0034972	GO:0042026	GO:0042138	GO:0043157	GO:0043247	GO:0045036
Ca_linc_1687	GO:0006066	GO:0006400	GO:0006909	GO:0008618	GO:0009173	GO:0009962	GO:0010081	GO:0010268	GO:0019760	GO:0030488	GO:0032774	GO:0032889	GO:0034440	GO:0036265	GO:0042274	GO:0042761	GO:0046854	GO:0048016	GO:0048640	GO:0048829	GO:0050732	GO:0071482	GO:0071483	GO:0080027	GO:0090351	GO:1903506
Ca_linc_1688	GO:0000373	GO:0000488	GO:0000489	GO:0006122	GO:0010444	GO:0022622	GO:0032774	GO:0071461	GO:0071482	GO:0080005	GO:1902065	GO:1903506	GO:2001141
Ca_linc_1689	GO:0000169	GO:0000266	GO:0000966	GO:0006207	GO:0006506	GO:0006544	GO:0006563	GO:0006637	GO:0006829	GO:0006983	GO:0007005	GO:0007219	GO:0009583	GO:0009696	GO:0009739	GO:0009785	GO:0010118	GO:0010158	GO:0010167	GO:0010267	GO:0010343	GO:0010583	GO:0010617	GO:0015706	GO:0015739	GO:0016075	GO:0016310	GO:0016485	GO:0016559	GO:0018874	GO:0030036	GO:0031940	GO:0035196	GO:0035999	GO:0044206	GO:0044211	GO:0046283	GO:0080157	GO:0090053	GO:1901141	GO:1902584	GO:2000904	GO:2001006
Ca_linc_1690	GO:0000394	GO:0000724	GO:0006302	GO:0006346	GO:0006352	GO:0006366	GO:0007155	GO:0007267	GO:0009058	GO:0009086	GO:0009616	GO:0010050	GO:0010197	GO:0010332	GO:0016570	GO:0019953	GO:0031048	GO:0031122	GO:0044206	GO:0044211	GO:0048449	GO:0071555	GO:2000904
Ca_linc_1691	GO:0002240	GO:0006780	GO:0010104	GO:0010602	GO:0010618	GO:0055065
Ca_linc_1692	GO:0006520	GO:0006580	GO:0006696	GO:0007017	GO:0007020	GO:0009585	GO:0009638	GO:0009688	GO:0009727	GO:0009959	GO:0010017	GO:0010029	GO:0010117	GO:0016122	GO:0019752	GO:0030007	GO:0030322	GO:0032880	GO:0032928	GO:0033528	GO:0043461	GO:0046621	GO:0048437	GO:0051258	GO:0051260	GO:0051865	GO:0071805
Ca_linc_1693	GO:0000272	GO:0000302	GO:0002213	GO:0005982	GO:0006805	GO:0007000	GO:0009306	GO:0016255	GO:0016567	GO:0042178	GO:0043622	GO:0048193	GO:0051211	GO:0052542	GO:0052696	GO:0055062	GO:0080151
Ca_linc_1694	GO:0000422	GO:0006544	GO:0006563	GO:0009567	GO:0015749	GO:0015914	GO:0016236	GO:0019464	GO:0032147	GO:0034219	GO:0034497	GO:0035999
Ca_linc_1695	GO:0000272	GO:0006032	GO:0006073	GO:0007155	GO:0007267	GO:0009625	GO:0009642	GO:0009741	GO:0010014	GO:0010233	GO:0010398	GO:0016106	GO:0016926	GO:0030418	GO:0042546	GO:0042631	GO:0043693	GO:0044036	GO:0045010	GO:0045489	GO:0050665	GO:0071555
Ca_linc_1696	GO:0060867	GO:0070919	GO:2000692
Ca_linc_1697	GO:0000060	GO:0000103	GO:0006384	GO:0006406	GO:0006661	GO:0007638	GO:0009636	GO:0009691	GO:0009838	GO:0009958	GO:0010074	GO:0010078	GO:0010087	GO:0010440	GO:0010588	GO:0015798	GO:0015810	GO:0015827	GO:0016046	GO:0016567	GO:0034599	GO:0040008	GO:0042631	GO:0043562	GO:0045454	GO:0048367	GO:0048467	GO:0048527	GO:0051865	GO:0071472	GO:0080022	GO:0080058
Ca_linc_1698	GO:0000077	GO:0006720	GO:0006984	GO:0007140	GO:0007143	GO:0009636	GO:0009820	GO:0009865	GO:0010044	GO:0010105	GO:0010216	GO:0010447	GO:0010608	GO:0010629	GO:0015812	GO:0016046	GO:0018106	GO:0030036	GO:0031122	GO:0034720	GO:0042256	GO:0042554	GO:0043065	GO:0043622	GO:0046110	GO:0051645	GO:0051646	GO:0052325	GO:0060151	GO:2000030
Ca_linc_1700	GO:0000266	GO:0000394	GO:0000413	GO:0000902	GO:0002237	GO:0006012	GO:0006096	GO:0006366	GO:0006487	GO:0006499	GO:0006511	GO:0006734	GO:0006739	GO:0007005	GO:0009086	GO:0009616	GO:0009813	GO:0009853	GO:0009863	GO:0010050	GO:0010103	GO:0016049	GO:0016559	GO:0030968	GO:0032880	GO:0033466	GO:0034477	GO:0045022	GO:0046835	GO:0048193	GO:0048443	GO:0048573	GO:0048767	GO:0051788	GO:0052696	GO:0080129
Ca_linc_1701	GO:0006397	GO:0006417	GO:0007169	GO:0007172	GO:0008150	GO:0008380	GO:0009934	GO:0019985	GO:0030149	GO:0030154	GO:0043484
Ca_linc_1703	GO:0010028	GO:0010226	GO:0016122	GO:0033306
Ca_linc_1704	GO:0000737	GO:0006259	GO:0006265	GO:0006302	GO:0006312	GO:0006661	GO:0007059	GO:0007126	GO:0007129	GO:0007155	GO:0009086	GO:0009553	GO:0010306	GO:0010332	GO:0015743	GO:0032204	GO:0032504	GO:0033044	GO:0042138	GO:0043247	GO:0048316	GO:0048437	GO:0051026
Ca_linc_1705	GO:0010371	GO:0048510
Ca_linc_1707	GO:0009741
Ca_linc_1709	GO:0001522	GO:0006094	GO:0006096	GO:0006511	GO:0006625	GO:0006626	GO:0006635	GO:0007275	GO:0009407	GO:0009410	GO:0009617	GO:0009620	GO:0009640	GO:0009645	GO:0009793	GO:0009816	GO:0009817	GO:0009853	GO:0010388	GO:0016049	GO:0016598	GO:0016926	GO:0019673	GO:0030148	GO:0031347	GO:0042023	GO:0042742	GO:0043067	GO:0043161	GO:0043248	GO:0046686	GO:0050665	GO:0051510	GO:0051788	GO:0080129	GO:0080185	GO:2000022	GO:2000031
Ca_linc_1710	GO:0009594	GO:0071722
Ca_linc_1712	GO:0006302	GO:0006310	GO:0006535	GO:0007059	GO:0007126	GO:0007140	GO:0008299	GO:0009886	GO:0010332	GO:0015780	GO:0016246	GO:0016444	GO:0016569	GO:0016973	GO:0019408	GO:0032204	GO:0043247	GO:0048439	GO:0048507	GO:0048519	GO:0080001
Ca_linc_1713	GO:0000256	GO:0010136	GO:0045792	GO:0048281	GO:2000369
Ca_linc_1714	GO:0000398	GO:0006302	GO:0006312	GO:0006414	GO:0006499	GO:0006635	GO:0006810	GO:0006913	GO:0007062	GO:0007129	GO:0007131	GO:0008380	GO:0009220	GO:0009407	GO:0009663	GO:0010103	GO:0010583	GO:0015706	GO:0032544	GO:0042138	GO:0042631	GO:0045132	GO:0046482	GO:0051026	GO:0098655
Ca_linc_1715	GO:0000272	GO:0006032	GO:0006302	GO:0006471	GO:0007186	GO:0007188	GO:0009642	GO:0009744	GO:0009749	GO:0009750	GO:0009813	GO:0009992	GO:0010224	GO:0010228	GO:0010555	GO:0016926	GO:0034220	GO:0042631	GO:0050665	GO:0080167	GO:2000067
Ca_linc_1717	GO:0009823	GO:0010256	GO:0016180	GO:0042353
Ca_linc_1719	GO:0005513	GO:0006490	GO:0006729	GO:0007017	GO:0009407	GO:0009742	GO:0010118	GO:0015994	GO:0016106	GO:0019216	GO:0019222	GO:0019722	GO:0030036	GO:0035998	GO:0046482	GO:0051258	GO:0051607	GO:0051762	GO:0055075	GO:0071258	GO:0080027	GO:0090501	GO:0090502
Ca_linc_1720	GO:0000060	GO:0080058	GO:0097031	GO:0097034
Ca_linc_1722	GO:0006402	GO:0006829	GO:0009052	GO:0016075	GO:0019323	GO:0090503
Ca_linc_1723	GO:0000023	GO:0000271	GO:0001522	GO:0005982	GO:0005987	GO:0006338	GO:0006355	GO:0006730	GO:0007155	GO:0007275	GO:0008033	GO:0009407	GO:0009693	GO:0009735	GO:0009740	GO:0009741	GO:0009863	GO:0010014	GO:0010089	GO:0010090	GO:0010206	GO:0010405	GO:0010413	GO:0010583	GO:0016126	GO:0016132	GO:0018258	GO:0019252	GO:0019745	GO:0019761	GO:0040008	GO:0042546	GO:0044036	GO:0045010	GO:0045492	GO:0048765	GO:0048825
Ca_linc_1724	GO:0006007	GO:0006301	GO:0006629	GO:0007059	GO:0007062	GO:0007129	GO:0007131	GO:0007155	GO:0007275	GO:0008150	GO:0009734	GO:0009851	GO:0010090	GO:0010332	GO:0010584	GO:0031048	GO:0032204	GO:0032504	GO:0033044	GO:0042138	GO:0043247	GO:0045010	GO:0045132	GO:0048364	GO:0048765	GO:0080110
Ca_linc_1725	GO:0045056
Ca_linc_1726	GO:0009631	GO:0009644	GO:0034976	GO:0042542
Ca_linc_1727	GO:0000256	GO:0006270	GO:0006888	GO:0007020	GO:0008283	GO:0009585	GO:0009641	GO:0009735	GO:0009826	GO:0010016	GO:0010017	GO:0010218	GO:0015995	GO:0030244	GO:0045892	GO:0048193	GO:0048364
Ca_linc_1728	GO:0006007	GO:0006814	GO:0006829	GO:0006835	GO:0009062	GO:0009686	GO:0010044	GO:0015743	GO:0015991	GO:0035672	GO:0051453	GO:0055085
Ca_linc_1729	GO:0006505	GO:0009607	GO:0010483	GO:0030581	GO:0080034
Ca_linc_1730	GO:0005975	GO:0006012	GO:0006114	GO:0006413	GO:0007015	GO:0007020	GO:0007052	GO:0007067	GO:0007142	GO:0009556	GO:0009966	GO:0009992	GO:0010264	GO:0016311	GO:0016458	GO:0016570	GO:0030833	GO:0031573	GO:0032465	GO:0033314	GO:0034219	GO:0034220	GO:0034314	GO:0035265	GO:0042127	GO:0043248	GO:0044778	GO:0046713	GO:0048449	GO:0051567	GO:0080029
Ca_linc_1731	GO:0006032	GO:0009435	GO:0009642	GO:0043087
Ca_linc_1732	GO:0000209	GO:0000278	GO:0000724	GO:0006260	GO:0006261	GO:0006270	GO:0006275	GO:0006281	GO:0006306	GO:0006396	GO:0006511	GO:0006561	GO:0007062	GO:0008283	GO:0009059	GO:0009555	GO:0009567	GO:0009640	GO:0009738	GO:0009793	GO:0009805	GO:0009845	GO:0009880	GO:0009908	GO:0009909	GO:0009933	GO:0010072	GO:0010100	GO:0010154	GO:0010162	GO:0010182	GO:0010389	GO:0010431	GO:0010564	GO:0016310	GO:0016444	GO:0016458	GO:0016568	GO:0019915	GO:0030968	GO:0031047	GO:0034968	GO:0042538	GO:0045595	GO:0048366	GO:0048367	GO:0048575	GO:0048608	GO:0048825
Ca_linc_1733	GO:0000003	GO:0000398	GO:0000412	GO:0000710	GO:0000712	GO:0000724	GO:0000737	GO:0001682	GO:0001736	GO:0006207	GO:0006289	GO:0006290	GO:0006296	GO:0006301	GO:0006303	GO:0006306	GO:0006311	GO:0006346	GO:0006406	GO:0006606	GO:0008380	GO:0009116	GO:0009314	GO:0009616	GO:0009901	GO:0010039	GO:0010047	GO:0010050	GO:0010074	GO:0010212	GO:0010267	GO:0010323	GO:0016246	GO:0016567	GO:0016571	GO:0016579	GO:0030422	GO:0031125	GO:0031507	GO:0031591	GO:0031935	GO:0035194	GO:0035196	GO:0043144	GO:0043570	GO:0044205	GO:0045128	GO:0045787	GO:0046340
Ca_linc_1735	GO:0000303	GO:0006887	GO:0007029	GO:0007154	GO:0007186	GO:0007188	GO:0007623	GO:0008219	GO:0008643	GO:0009409	GO:0009585	GO:0009694	GO:0009737	GO:0009739	GO:0009740	GO:0009749	GO:0009753	GO:0009939	GO:0010017	GO:0010162	GO:0010256	GO:0010325	GO:0010476	GO:0010506	GO:0010555	GO:0016998	GO:0042752	GO:0048444	GO:2000067
Ca_linc_1736	GO:0000394	GO:0000462	GO:0001666	GO:0002213	GO:0006007	GO:0006284	GO:0006750	GO:0006897	GO:0008380	GO:0009086	GO:0009700	GO:0009816	GO:0009944	GO:0010193	GO:0010431	GO:0015693	GO:0048268	GO:0052544	GO:0071215
Ca_linc_1738	GO:0015865	GO:0048638	GO:0055047
Ca_linc_1739	GO:0006091	GO:0006289	GO:0006354	GO:0006419	GO:0006807	GO:0009062	GO:0009636	GO:0009853	GO:0010188	GO:0010193	GO:0010388	GO:0015977	GO:0015979	GO:0019253	GO:0030198	GO:0043248	GO:0046686	GO:0048034	GO:0048554	GO:0051510
Ca_linc_1740	GO:0006352	GO:0006886	GO:0007018	GO:0007169	GO:0009911	GO:0010075	GO:0015031	GO:0042991	GO:2000541
Ca_linc_1741	GO:0006952	GO:0007169	GO:0009553	GO:0009739	GO:0009751	GO:0009755	GO:0010022	GO:0015824	GO:0016126	GO:0019745	GO:0046686	GO:0046777	GO:0051604	GO:0051865	GO:0080167
Ca_linc_1742	GO:0000271	GO:0000278	GO:0006091	GO:0006281	GO:0006353	GO:0006354	GO:0006396	GO:0006397	GO:0006655	GO:0006661	GO:0007292	GO:0008380	GO:0008654	GO:0009073	GO:0009736	GO:0009825	GO:0009870	GO:0009932	GO:0010075	GO:0010078	GO:0010103	GO:0010204	GO:0010817	GO:0016051	GO:0016226	GO:0016579	GO:0016926	GO:0019243	GO:0042023	GO:0042793	GO:0043161	GO:0043248	GO:0043481	GO:0045087	GO:0045489	GO:0048232	GO:0048767	GO:0050665	GO:0051510	GO:0051607	GO:0051788	GO:0061136	GO:0071555	GO:2000604
Ca_linc_1743	GO:0006000	GO:0009063	GO:0015851	GO:0016048	GO:0030388	GO:0043100	GO:0043617	GO:0048462	GO:0070981	GO:0080126
Ca_linc_1744	GO:0006378	GO:0006379	GO:0006388	GO:0006557	GO:0006597	GO:0006907	GO:0007020	GO:0008153	GO:0008272	GO:0008295	GO:0009684	GO:0009850	GO:0009851	GO:0009934	GO:0009958	GO:0010025	GO:0010480	GO:0018279	GO:0019761	GO:0042343	GO:0042761	GO:0043488	GO:0044550	GO:0048229	GO:0048437	GO:0048513	GO:0048827	GO:0080167	GO:0098542	GO:1902358
Ca_linc_1745	GO:0006148	GO:0006154	GO:0034477	GO:0051503	GO:1900056
Ca_linc_1747	GO:0000918	GO:0006384	GO:0006493	GO:0006573	GO:0006893	GO:0007292	GO:0009107	GO:0009156	GO:0016050	GO:0042344	GO:0042964	GO:0046938
Ca_linc_1749	GO:0006614	GO:0019856	GO:0046294	GO:0048544
Ca_linc_1750	GO:0000077	GO:0000209	GO:0006282	GO:0006301	GO:0007338	GO:0009555	GO:0009793	GO:0009838	GO:0009903	GO:0009904	GO:0009958	GO:0010078	GO:0010197	GO:0010411	GO:0010588	GO:0015798	GO:0043044	GO:0043562	GO:0048467	GO:0048527	GO:0070588	GO:0071323	GO:0080022	GO:1901562
Ca_linc_1751	GO:0006122	GO:0006152	GO:0006614	GO:0015860	GO:0015866	GO:0015867	GO:0018208	GO:0080024
Ca_linc_1752	GO:0010362	GO:0035445	GO:0046512	GO:1900109
Ca_linc_1753	GO:0000271	GO:0006812	GO:0016042	GO:0071258	GO:0097502
Ca_linc_1754	GO:0000079	GO:0003333	GO:0006260	GO:0006270	GO:0006275	GO:0006306	GO:0008283	GO:0009062	GO:0009830	GO:0009901	GO:0010047	GO:0010103	GO:0010389	GO:0010583	GO:0016458	GO:0016572	GO:0034968	GO:0042127	GO:0048235	GO:0051567	GO:0051726
Ca_linc_1755	GO:0000079	GO:0000303	GO:0000394	GO:0000956	GO:0006366	GO:0006468	GO:0006486	GO:0006623	GO:0006635	GO:0006869	GO:0006891	GO:0007049	GO:0008219	GO:0008284	GO:0009555	GO:0009615	GO:0009630	GO:0009846	GO:0009863	GO:0009887	GO:0009888	GO:0009908	GO:0010090	GO:0010351	GO:0010638	GO:0016236	GO:0016558	GO:0030242	GO:0033044	GO:0044265	GO:0045324	GO:0048366	GO:0048573	GO:0050792	GO:0051301	GO:0051726
Ca_linc_1756	GO:0007059	GO:0009452	GO:0009868	GO:0015700	GO:0048522	GO:0052696	GO:0070482	GO:0080156	GO:0080170	GO:2000541
Ca_linc_1757	GO:0000079	GO:0002238	GO:0006817	GO:0007043	GO:0008150	GO:0010078	GO:0010440	GO:0045736	GO:0051604
Ca_linc_1758	GO:0035066	GO:0045717	GO:0045944	GO:0071158	GO:2000145
Ca_linc_1759	GO:0000724	GO:0000727	GO:0006270	GO:0006298	GO:0006310	GO:0006312	GO:0006352	GO:0006357	GO:0006366	GO:0006623	GO:0006734	GO:0006739	GO:0006811	GO:0006909	GO:0007018	GO:0007020	GO:0007129	GO:0007140	GO:0008360	GO:0009691	GO:0009880	GO:0009909	GO:0009933	GO:0009960	GO:0009972	GO:0010050	GO:0010072	GO:0010154	GO:0010431	GO:0010564	GO:0016444	GO:0016568	GO:0016570	GO:0018105	GO:0030433	GO:0040007	GO:0043622	GO:0045595	GO:0045727	GO:0048316	GO:0048449	GO:2000122
Ca_linc_1760	GO:0006665	GO:0009690	GO:0030036
Ca_linc_1761	GO:0007263	GO:0009901	GO:0010152	GO:0030001
Ca_linc_1762	GO:0000280	GO:0006098	GO:0006120	GO:0006351	GO:0006355	GO:0006414	GO:0006636	GO:0006655	GO:0006744	GO:0006863	GO:0007000	GO:0009073	GO:0009611	GO:0009637	GO:0009695	GO:0009744	GO:0009805	GO:0009926	GO:0009934	GO:0009963	GO:0010075	GO:0010114	GO:0010155	GO:0010218	GO:0010223	GO:0015995	GO:0016117	GO:0019344	GO:0030154	GO:0031564	GO:0045454	GO:0045604	GO:0045893	GO:0048364	GO:0048527	GO:0048589	GO:0048765	GO:0051302	GO:0051726	GO:0072593	GO:2000505
Ca_linc_1763	GO:0006207	GO:0009116	GO:0015783	GO:0030042	GO:0044205	GO:0090480	GO:1902184
Ca_linc_1764	GO:0000060	GO:0043562	GO:0080058
Ca_linc_1765	GO:0006114
Ca_linc_1766	GO:0006473	GO:0006508	GO:0006891	GO:0006982	GO:0008380	GO:0009658	GO:0009688	GO:0009735	GO:0009902	GO:0010304	GO:0010335	GO:0010380	GO:0019499	GO:0034660	GO:0035303	GO:0042335	GO:0042744	GO:0042762	GO:0042793	GO:0043481	GO:0045036	GO:0045037	GO:0048364	GO:0048765	GO:0051410
Ca_linc_1768	GO:0006816	GO:0007030	GO:0007275	GO:0009294	GO:0009554	GO:0009617	GO:0009736	GO:0009908	GO:0030154	GO:0042546	GO:0097502
Ca_linc_1769	GO:0006567	GO:0006968	GO:0009969	GO:0010380	GO:0010411	GO:0031537	GO:0044283	GO:0071368	GO:0071702	GO:0080113	GO:1901430
Ca_linc_1770	GO:0006567	GO:0006968	GO:0009969	GO:0010380	GO:0010411	GO:0031537	GO:0044283	GO:0071368	GO:0071702	GO:0080113	GO:1901430
Ca_linc_1771	GO:0000187	GO:0006470	GO:0006811	GO:0006875	GO:0007141	GO:0008299	GO:0008643	GO:0009866	GO:0010039	GO:0033384	GO:0033386	GO:0045337	GO:0045490	GO:0055072	GO:0098656
Ca_linc_1772	GO:0000741	GO:0001676	GO:0006268	GO:0006413	GO:0006452	GO:0006631	GO:0006949	GO:0008610	GO:0008612	GO:0009266	GO:0009615	GO:0009617	GO:0009631	GO:0009828	GO:0009831	GO:0009913	GO:0010197	GO:0010234	GO:0010260	GO:0010374	GO:0031122	GO:0034976	GO:0045088	GO:0045901	GO:0045905	GO:0051707	GO:0060918
Ca_linc_1773	GO:0000966	GO:0001666	GO:0006357	GO:0006464	GO:0006593	GO:0007568	GO:0009410	GO:0009751	GO:0010310	GO:0010413	GO:0015680	GO:0016032	GO:0016132	GO:0016926	GO:0018920	GO:0030968	GO:0045492	GO:0045493	GO:0050665	GO:0071215	GO:0071333	GO:0080037
Ca_linc_1774	GO:0000495	GO:0006164	GO:0006995	GO:0007059	GO:0007155	GO:0007186	GO:0007188	GO:0009063	GO:0009234	GO:0009749	GO:0009855	GO:0009887	GO:0009944	GO:0010014	GO:0010051	GO:0010073	GO:0010087	GO:0010555	GO:0016226	GO:0030154	GO:0031118	GO:0031120	GO:0042372	GO:0042550	GO:0045010	GO:0048263	GO:0048439	GO:0048519	GO:0048765	GO:0080060	GO:1990481	GO:2000067
Ca_linc_1775	GO:0006517	GO:0009768	GO:0009956	GO:0032774	GO:0071482	GO:0071483	GO:0090351
Ca_linc_1776	GO:0006567	GO:0006968	GO:0009969	GO:0031537	GO:0044283	GO:0071368	GO:0071702	GO:0080113
Ca_linc_1777	GO:0002238	GO:0006306	GO:0006342	GO:0006346	GO:0006569	GO:0006810	GO:0007049	GO:0007267	GO:0007389	GO:0009616	GO:0009627	GO:0009684	GO:0009725	GO:0009744	GO:0009807	GO:0009855	GO:0009863	GO:0009886	GO:0009887	GO:0009909	GO:0009944	GO:0010014	GO:0010051	GO:0010076	GO:0010077	GO:0010089	GO:0010154	GO:0010223	GO:0010228	GO:0010267	GO:0010417	GO:0016042	GO:0016051	GO:0016246	GO:0016925	GO:0019344	GO:0032504	GO:0034470	GO:0034976	GO:0035196	GO:0045489	GO:0045892	GO:0048366	GO:0048367	GO:0048438	GO:0048439	GO:0048457	GO:0048481	GO:0048507
Ca_linc_1778	GO:0006470	GO:0006888	GO:0009610	GO:0010225	GO:0010374	GO:0035265	GO:0042127	GO:0042538	GO:0043090	GO:0043091	GO:0043405	GO:0046855	GO:0051938	GO:0080156	GO:0089711	GO:1903401
Ca_linc_1780	GO:0000041	GO:0000394	GO:0005975	GO:0006073	GO:0006297	GO:0008152	GO:0009086	GO:0009117	GO:0009585	GO:0009627	GO:0009638	GO:0009691	GO:0009694	GO:0009695	GO:0009697	GO:0009753	GO:0009867	GO:0010017	GO:0032928	GO:0036258	GO:0043461	GO:0070921
Ca_linc_1781	GO:0006110	GO:0010444	GO:0018063	GO:0019685	GO:0032774	GO:0071482	GO:0090436	GO:0097250	GO:2001141
Ca_linc_1782	GO:0006873	GO:0010358	GO:0035269	GO:0035434	GO:0051958
Ca_linc_1783	GO:0000374	GO:0008380	GO:0009635	GO:0010262	GO:0010344	GO:0010601	GO:0030497	GO:0090351
Ca_linc_1786	GO:0000023	GO:0000278	GO:0006351	GO:0006396	GO:0007020	GO:0008284	GO:0009311	GO:0009620	GO:0009911	GO:0009965	GO:0010090	GO:0016139	GO:0019252	GO:0031048	GO:0042023	GO:0043085	GO:0046477	GO:0051302	GO:0051446
Ca_linc_1787	GO:0006651	GO:0051179	GO:0090626
Ca_linc_1789	GO:0006189	GO:0006311	GO:0006344	GO:0006611	GO:0006850	GO:0009088	GO:0009113	GO:0010047	GO:0032197	GO:0042794	GO:0043461	GO:0044030	GO:0051574	GO:0090241
Ca_linc_1791	GO:0006661	GO:0006812	GO:0006813	GO:0006814	GO:0006885	GO:0007049	GO:0007568	GO:0008356	GO:0009718	GO:0009786	GO:0009826	GO:0009866	GO:0010374	GO:0015824	GO:0016036	GO:0016042	GO:0035725	GO:0090501	GO:0090502	GO:1902600
Ca_linc_1793	GO:0006567	GO:0006968	GO:0009969	GO:0031537	GO:0044283	GO:0071368	GO:0071702	GO:0080113
Ca_linc_1794	GO:0000902	GO:0001666	GO:0006176	GO:0006338	GO:0006470	GO:0006491	GO:0006810	GO:0006904	GO:0006972	GO:0007033	GO:0009052	GO:0010286	GO:0010304	GO:0016049	GO:0016226	GO:0019323	GO:0030243	GO:0034605	GO:0034620	GO:0042793	GO:0044262	GO:0045893	GO:0071456	GO:0071586
Ca_linc_1795	GO:0000398	GO:0006148	GO:0006154	GO:0006334	GO:0006829	GO:0009845	GO:0019684	GO:0030001	GO:0032502	GO:0042128	GO:0051302	GO:0055085	GO:0098656
Ca_linc_1797	GO:0006357	GO:0006474	GO:0007346	GO:0009853	GO:0015986	GO:0015991	GO:0045333	GO:0048573	GO:0051301
Ca_linc_1798	GO:0002240	GO:0006284	GO:0006780	GO:0009743	GO:0010072	GO:0010104	GO:0010602	GO:0010618	GO:0043067	GO:0055065
Ca_linc_1799	GO:0000028	GO:0000724	GO:0000737	GO:0000956	GO:0006284	GO:0006294	GO:0006349	GO:0006351	GO:0006355	GO:0006744	GO:0006949	GO:0007267	GO:0007276	GO:0009738	GO:0009741	GO:0009788	GO:0009960	GO:0010067	GO:0010093	GO:0010213	GO:0010468	GO:0010483	GO:0030308	GO:0032875	GO:0032957	GO:0043153	GO:0043687	GO:0045893	GO:0048016	GO:0048511	GO:0051302	GO:0080005
Ca_linc_1800	GO:0006949	GO:0007186	GO:0009103	GO:0009304	GO:0010017	GO:0010193	GO:0018171	GO:0018342	GO:0018345	GO:0019310	GO:0019853	GO:0030244	GO:0033468	GO:0042752	GO:0043182	GO:0043482	GO:0046085	GO:0048574	GO:0070483	GO:0071472	GO:0090435	GO:0090549	GO:1900056	GO:1900865	GO:2000786
Ca_linc_1801	GO:0010371	GO:0048510
Ca_linc_1802	GO:0000045	GO:0006882	GO:0006914	GO:0010273	GO:0010337	GO:0019363	GO:0019674	GO:0032258	GO:0044804	GO:0045324	GO:0046688
Ca_linc_1804	GO:0006289	GO:0006417	GO:0006419	GO:0006508	GO:0006887	GO:0006906	GO:0007275	GO:0009416	GO:0009658	GO:0009793	GO:0009887	GO:0009959	GO:0010497	GO:0016032	GO:0016441	GO:0016556	GO:0031047	GO:0031408	GO:0043157	GO:0048451	GO:0048453	GO:0048564	GO:0051347	GO:0060359
Ca_linc_1806	GO:0001522	GO:0007140	GO:0007186	GO:0007188	GO:0008299	GO:0009652	GO:0010555	GO:2000067
Ca_linc_1807	GO:0006423	GO:0019295	GO:0043572	GO:0046459	GO:0048457	GO:0070534
Ca_linc_1808	GO:0000488	GO:0000489	GO:0001736	GO:0006075	GO:0006312	GO:0006370	GO:0006400	GO:0006406	GO:0006482	GO:0006606	GO:0006723	GO:0009561	GO:0009725	GO:0009808	GO:0009871	GO:0009942	GO:0009945	GO:0010073	GO:0010105	GO:0010152	GO:0010216	GO:0015991	GO:0048508	GO:0050994	GO:0051260	GO:0055047	GO:0071281	GO:0080180	GO:0090306	GO:2000035	GO:2000069
Ca_linc_1809	GO:0000374	GO:0006101	GO:0006167	GO:0006436	GO:0006566	GO:0006572	GO:0009446	GO:0015871	GO:0019370	GO:0019419	GO:0031508	GO:0032776	GO:0044208	GO:0045857	GO:0046040	GO:0090309	GO:0090603	GO:1902000
Ca_linc_1810	GO:0006073	GO:0006104	GO:0006508	GO:0006624	GO:0007049	GO:0008152	GO:0008356	GO:0009751	GO:0009786	GO:0009826	GO:0009828	GO:0009831	GO:0010150	GO:0010374	GO:0019953	GO:0043086	GO:0045892	GO:0048193
Ca_linc_1811	GO:0000712	GO:0006122	GO:0006368	GO:0006792	GO:0007094	GO:0009150	GO:0010438	GO:0015809	GO:0046835	GO:0052324	GO:0080088	GO:0089709	GO:1903352
Ca_linc_1812	GO:0006301	GO:0006338	GO:0006850	GO:0009060	GO:0017148	GO:0030490	GO:0090502
Ca_linc_1814	GO:0006072	GO:0006127	GO:0006824	GO:0009567	GO:0009585	GO:0009704	GO:0010017	GO:0010161	GO:0010187	GO:0010310	GO:0010440	GO:0010600	GO:0010928	GO:0015675	GO:0015739	GO:0017121	GO:0019563	GO:0030163	GO:0032350	GO:0035444	GO:0045736	GO:0045930	GO:0055068	GO:0070734	GO:2000072
Ca_linc_1815	GO:0000271	GO:0000278	GO:0002181	GO:0006260	GO:0006334	GO:0006417	GO:0006631	GO:0006839	GO:0009813	GO:0009850	GO:0019048	GO:0031047	GO:0042274	GO:0042744	GO:0043132	GO:0048511	GO:0051607	GO:0052696	GO:0097502
Ca_linc_1816	GO:0006814	GO:0006897	GO:0009089	GO:0009610	GO:0009738	GO:0010150	GO:0010351	GO:0015743	GO:0046482	GO:0048268	GO:0090610	GO:2000652
Ca_linc_1817	GO:0007263	GO:0009901	GO:0010152	GO:0030001
Ca_linc_1818	GO:0006073	GO:0006642	GO:0006813	GO:0046166	GO:0071805
Ca_linc_1819	GO:0000079	GO:0003333	GO:0006260	GO:0006270	GO:0006275	GO:0006306	GO:0008283	GO:0009062	GO:0009830	GO:0009901	GO:0010047	GO:0010103	GO:0010389	GO:0010583	GO:0016458	GO:0016572	GO:0034968	GO:0042127	GO:0048235	GO:0051567	GO:0051726
Ca_linc_1820	GO:0009765	GO:0019538	GO:0030163	GO:0042026	GO:0043462	GO:0045793	GO:0080170
Ca_linc_1821	GO:0000956	GO:0006096	GO:0006833	GO:0006972	GO:0007030	GO:0009220	GO:0009266	GO:0009416	GO:0009736	GO:0009741	GO:0009742	GO:0009791	GO:0009826	GO:0010264	GO:0010413	GO:0015979	GO:0015995	GO:0016117	GO:0040029	GO:0045492	GO:0046686	GO:0051510
Ca_linc_1822	GO:0000187	GO:0006470	GO:0006811	GO:0006875	GO:0007141	GO:0008299	GO:0008643	GO:0009866	GO:0010039	GO:0033384	GO:0033386	GO:0045337	GO:0045490	GO:0055072	GO:0098656
Ca_linc_1824	GO:0006432	GO:0010444	GO:0048554	GO:0050983
Ca_linc_1825	GO:0006400	GO:0006626	GO:0007275	GO:0009089	GO:0009612	GO:0009751	GO:0010223	GO:0015798	GO:0019722	GO:0019915	GO:0023052	GO:0050826	GO:0080180	GO:1901601
Ca_linc_1826	GO:0000226	GO:0000902	GO:0000911	GO:0006470	GO:0006897	GO:0007021	GO:0007023	GO:0007275	GO:0009610	GO:0009617	GO:0015914	GO:0016036	GO:0016117	GO:0019375	GO:0019761	GO:0042538	GO:0042631
Ca_linc_1827	GO:0006357	GO:0006730	GO:0009435	GO:0010449	GO:0034213	GO:0044267	GO:0045036	GO:0045723	GO:0046901	GO:0048451	GO:0048453	GO:0051017	GO:0051049	GO:0080188	GO:1901959
Ca_linc_1828	GO:0006487	GO:0007049	GO:0007067	GO:0010051	GO:0010072	GO:0043068	GO:0098542
Ca_linc_1830	GO:0000038	GO:0006457	GO:0009553	GO:0009567	GO:0009615	GO:0009639	GO:0009686	GO:0009739	GO:0010311	GO:0010398	GO:0031408	GO:0034440	GO:0034976	GO:0042335	GO:1900366
Ca_linc_1831	GO:0006741	GO:0019363	GO:0019674	GO:0070482
Ca_linc_1832	GO:0006783	GO:0007000	GO:0009228	GO:0010206	GO:0015986	GO:0018131	GO:0032543	GO:0052837	GO:0080168
Ca_linc_1833	GO:0000002	GO:0000272	GO:0000710	GO:0002221	GO:0006032	GO:0006298	GO:0006370	GO:0006473	GO:0006605	GO:0009642	GO:0009660	GO:0009870	GO:0009913	GO:0009959	GO:0010228	GO:0010500	GO:0016926	GO:0019750	GO:0030327	GO:0030328	GO:0032042	GO:0042631	GO:0043570	GO:0045338	GO:0045727	GO:0045910	GO:0048462	GO:0048497	GO:0050665	GO:0080126	GO:0090414
Ca_linc_1835	GO:0000023	GO:0000303	GO:0000724	GO:0006096	GO:0006098	GO:0006164	GO:0006259	GO:0006281	GO:0006310	GO:0006364	GO:0006399	GO:0006406	GO:0006511	GO:0006623	GO:0006635	GO:0006833	GO:0006869	GO:0006891	GO:0006972	GO:0007030	GO:0007131	GO:0007154	GO:0007165	GO:0008219	GO:0009060	GO:0009266	GO:0009555	GO:0009560	GO:0009620	GO:0009630	GO:0009640	GO:0009658	GO:0009695	GO:0009793	GO:0009845	GO:0009846	GO:0009853	GO:0009863	GO:0009908	GO:0009933	GO:0010043	GO:0010074	GO:0010162	GO:0010182	GO:0010206	GO:0010220	GO:0010228	GO:0010351	GO:0010789
Ca_linc_1836	GO:0000103	GO:0006397	GO:0006626	GO:0006661	GO:0008150	GO:0008152	GO:0009407	GO:0009744	GO:0009750	GO:0010583	GO:0016126	GO:0019745	GO:0034599	GO:0045454	GO:0048573	GO:0055114	GO:0080058
Ca_linc_1838	GO:0006073	GO:0006527	GO:0006580	GO:0006828	GO:0006875	GO:0009446	GO:0009585	GO:0009610	GO:0009638	GO:0010017	GO:0015691	GO:0015743	GO:0019752	GO:0030001	GO:0046482	GO:0055072	GO:0070574	GO:0098542	GO:0098655	GO:0098656
Ca_linc_1839	GO:0006479	GO:0006543	GO:0008615	GO:0009432	GO:0015712	GO:0031573	GO:0033314	GO:0042819	GO:0042823	GO:0044778	GO:0048572	GO:0051571
Ca_linc_1840	GO:0006490	GO:0006968	GO:0040029	GO:0044283	GO:0071702
Ca_linc_1841	GO:0000741	GO:0000956	GO:0006177	GO:0006397	GO:0006422	GO:0006508	GO:0006529	GO:0006541	GO:0006606	GO:0006633	GO:0008380	GO:0009560	GO:0009886	GO:0034968	GO:0034969	GO:0042128	GO:0048573	GO:0051604
Ca_linc_1842	GO:0000338	GO:0006623	GO:0006890	GO:0009742	GO:0009850	GO:0010158	GO:0010387	GO:0010582	GO:0032784	GO:0034414	GO:0042780
Ca_linc_1843	GO:0001789	GO:0006571	GO:0006809	GO:0007188	GO:0009880	GO:0010244	GO:0010265	GO:0016048	GO:0036172	GO:0045332	GO:0045900	GO:0071215	GO:2000541
Ca_linc_1844	GO:0006169	GO:0010192	GO:0018920
Ca_linc_1845	GO:0000162	GO:0000165	GO:0006301	GO:0006567	GO:0006569	GO:0006612	GO:0006777	GO:0006850	GO:0007015	GO:0007154	GO:0009060	GO:0009117	GO:0009409	GO:0009595	GO:0009658	GO:0009684	GO:0009734	GO:0009738	GO:0009814	GO:0009851	GO:0009862	GO:0009867	GO:0010016	GO:0010311	GO:0010363	GO:0010600	GO:0018315	GO:0030968	GO:0031348	GO:0042787	GO:0043900	GO:0048229	GO:0048638	GO:0050832
Ca_linc_1846	GO:0000070	GO:0000373	GO:0010225	GO:0010374	GO:0018206	GO:0031365	GO:0034089	GO:0043686	GO:0044262	GO:0051225	GO:0060772	GO:0080175
Ca_linc_1848	GO:0000966	GO:0006868	GO:0006909	GO:0008360	GO:0008380	GO:0009834	GO:0010400	GO:0010413	GO:0015804	GO:0015808	GO:0015825	GO:0016055	GO:0018105	GO:0035524	GO:0045492	GO:0046274	GO:0052386	GO:0098712	GO:1901348	GO:2000652
Ca_linc_1849	GO:0003006	GO:0006007	GO:0006811	GO:0006820	GO:0006857	GO:0006862	GO:0007018	GO:0009791	GO:0010426	GO:0015693	GO:0015696	GO:0015802	GO:0030581	GO:0034605	GO:0043269	GO:0048316	GO:0055072	GO:0055085	GO:0080034
Ca_linc_1850	GO:0009152	GO:0009554	GO:0009790	GO:0009956	GO:0030639	GO:0034484
Ca_linc_1852	GO:0001666	GO:0003333	GO:0006012	GO:0006417	GO:0006487	GO:0006636	GO:0006655	GO:0009585	GO:0009641	GO:0009826	GO:0010016	GO:0010017	GO:0010218	GO:0010311	GO:0010388	GO:0015802	GO:0015995	GO:0016117	GO:0016571	GO:0016579	GO:0019375	GO:0042550	GO:0046685	GO:0046835
Ca_linc_1853	GO:0000737	GO:0006152	GO:0006259	GO:0006265	GO:0006302	GO:0006352	GO:0006779	GO:0006780	GO:0006782	GO:0007059	GO:0007126	GO:0010332	GO:0015743	GO:0032204	GO:0032504	GO:0043247	GO:0048437	GO:0051026
Ca_linc_1854	GO:0000394	GO:0002237	GO:0006094	GO:0006511	GO:0006520	GO:0006629	GO:0007010	GO:0008295	GO:0009058	GO:0009062	GO:0009086	GO:0009556	GO:0009616	GO:0009813	GO:0010025	GO:0010050	GO:0010103	GO:0010413	GO:0010498	GO:0016310	GO:0022900	GO:0044206	GO:0044211	GO:0045492	GO:0048443	GO:0052696	GO:2000904
Ca_linc_1855	GO:0000278	GO:0006298	GO:0006351	GO:0006491	GO:0006772	GO:0006914	GO:0009061	GO:0009643	GO:0009652	GO:0009855	GO:0009910	GO:0009944	GO:0010014	GO:0010075	GO:0010154	GO:0010193	GO:0010274	GO:0010380	GO:0010500	GO:0016106	GO:0016444	GO:0030865	GO:0031347	GO:0043693	GO:0044238	GO:0046185	GO:0048462	GO:0051028	GO:0070526	GO:0071260	GO:0071311	GO:0072334	GO:0080126
Ca_linc_1856	GO:0006207	GO:0006212	GO:0006222	GO:0006357	GO:0006897	GO:0006955	GO:0007346	GO:0009639	GO:0009960	GO:0010054	GO:0010508	GO:0015977	GO:0016055	GO:0019253	GO:0031425	GO:0042391	GO:0042776	GO:0043562	GO:0045727	GO:0048102
Ca_linc_1857	GO:0010426	GO:0033466
Ca_linc_1858	GO:0002215	GO:0006542	GO:0009399	GO:0010018	GO:0010266	GO:0010311	GO:0030497	GO:0042761	GO:0048829	GO:0070417	GO:0071722	GO:0080147
Ca_linc_1859	GO:0000162	GO:0006567	GO:0006829	GO:0007165	GO:0007267	GO:0009991	GO:0010311	GO:0042938	GO:0042939	GO:0043201	GO:0048443	GO:0070588	GO:0080052	GO:0080053
Ca_linc_1860	GO:0006650	GO:0009303	GO:0046167	GO:0061014
Ca_linc_1861	GO:0000079	GO:0006357	GO:0009901	GO:0010152	GO:0010183	GO:0031930
Ca_linc_1862	GO:0009240	GO:0010117	GO:0016119	GO:0016123	GO:0016127	GO:0033231	GO:0034434	GO:0035264	GO:0080064	GO:1902334	GO:1902347
Ca_linc_1865	GO:0002215	GO:0006542	GO:0009399	GO:0010018	GO:0010266	GO:0010311	GO:0030497	GO:0042761	GO:0048829	GO:0070417	GO:0071722	GO:0080147
Ca_linc_1866	GO:0006338	GO:0006487	GO:0006491	GO:0006605	GO:0006614	GO:0006621	GO:0009408	GO:0009644	GO:0009992	GO:0010197	GO:0010286	GO:0015743	GO:0034220	GO:0034976	GO:0042542	GO:0043335	GO:0045727	GO:0051645	GO:0051646	GO:0060151	GO:0097502
Ca_linc_1867	GO:0006568
Ca_linc_1868	GO:0015866	GO:0048575	GO:0080121	GO:1990064
Ca_linc_1869	GO:0000079	GO:0003333	GO:0006260	GO:0006270	GO:0006275	GO:0006306	GO:0008283	GO:0009062	GO:0009830	GO:0009901	GO:0010047	GO:0010103	GO:0010389	GO:0010583	GO:0016458	GO:0016572	GO:0034968	GO:0042127	GO:0048235	GO:0051567	GO:0051726
Ca_linc_1870	GO:0003006	GO:0005985	GO:0009620	GO:0009687	GO:0009769	GO:0009772	GO:0010183	GO:0015770	GO:0030488	GO:0031123	GO:0032956	GO:0042868	GO:0046345	GO:0048838
Ca_linc_1871	GO:0010037	GO:0010214	GO:0012501	GO:0042545	GO:0045490	GO:0048608	GO:2000038	GO:2000122
Ca_linc_1872	GO:0000086	GO:0000244	GO:0007026	GO:0007202	GO:0009083	GO:0009115	GO:0010113	GO:0010231	GO:0010244	GO:0010247	GO:0030643	GO:0032264	GO:0032876	GO:0032960	GO:0035281	GO:0043087	GO:0090352	GO:2000070
Ca_linc_1873	GO:0000966	GO:0006754	GO:0010400	GO:0070676
Ca_linc_1875	GO:0006032	GO:0006099	GO:0009688	GO:0032876	GO:0046854	GO:0051555
Ca_linc_1876	GO:0000027	GO:0000290	GO:0005991	GO:0006177	GO:0006479	GO:0006529	GO:0006741	GO:0007052	GO:0009661	GO:0009966	GO:0010628	GO:0016120	GO:0019363	GO:0019674	GO:0031573	GO:0032465	GO:0033314	GO:0044778	GO:0086010
Ca_linc_1877	GO:0000096	GO:0006479	GO:0006546	GO:0006636	GO:0006733	GO:0006744	GO:0006766	GO:0006826	GO:0006897	GO:0006904	GO:0008360	GO:0008652	GO:0009072	GO:0009073	GO:0009106	GO:0009107	GO:0009108	GO:0009117	GO:0009249	GO:0009269	GO:0009639	GO:0009846	GO:0010054	GO:0010106	GO:0015995	GO:0016055	GO:0016132	GO:0016226	GO:0018105	GO:0019748	GO:0042744	GO:0044272	GO:0045893	GO:0046520	GO:0048481
Ca_linc_1878	GO:0006261	GO:0006486	GO:0006487	GO:0006520	GO:0006559	GO:0006605	GO:0006636	GO:0006655	GO:0006833	GO:0007033	GO:0007584	GO:0009306	GO:0009611	GO:0009637	GO:0009743	GO:0010087	GO:0010182	GO:0010252	GO:0015995	GO:0016117	GO:0016197	GO:0016926	GO:0030003	GO:0032889	GO:0035542	GO:0046855	GO:0046856	GO:0050665	GO:0070838
Ca_linc_1879	GO:0006007	GO:0006820	GO:0006862	GO:0006888	GO:0007275	GO:0008150	GO:0009407	GO:0009751	GO:0010583	GO:0015696	GO:0015802	GO:0015824	GO:0016051	GO:0030048	GO:0043090	GO:0043091	GO:0043269	GO:0045489	GO:0048767	GO:0051938	GO:0052696	GO:0089711	GO:1903401
Ca_linc_1880	GO:0010271	GO:0034757
Ca_linc_1881	GO:0000271	GO:0000303	GO:0000902	GO:0000956	GO:0001666	GO:0002240	GO:0006833	GO:0006914	GO:0006972	GO:0007292	GO:0008219	GO:0009266	GO:0009626	GO:0009651	GO:0009734	GO:0009743	GO:0009825	GO:0009826	GO:0009932	GO:0010072	GO:0010078	GO:0010104	GO:0010193	GO:0010264	GO:0010602	GO:0010618	GO:0010817	GO:0015695	GO:0015696	GO:0015743	GO:0015843	GO:0016049	GO:0016051	GO:0030001	GO:0030243	GO:0030244	GO:0030245	GO:0032880	GO:0033356	GO:0042023	GO:0042744	GO:0043067	GO:0043161	GO:0043248	GO:0043481	GO:0043622	GO:0048232	GO:0048765	GO:0051171
Ca_linc_1882	GO:0000902	GO:0000918	GO:0006333	GO:0006817	GO:0007015	GO:0008153	GO:0009414	GO:0009556	GO:0009765	GO:0010050	GO:0010150	GO:0010158	GO:0018298	GO:0030036	GO:0046654	GO:0051016	GO:0051693	GO:0051865	GO:0052543	GO:0061025
Ca_linc_1883	GO:0006508	GO:0006515	GO:0006646	GO:0006793	GO:0006814	GO:0006824	GO:0006874	GO:0006882	GO:0006904	GO:0006974	GO:0006979	GO:0008643	GO:0009058	GO:0009306	GO:0009583	GO:0009625	GO:0010351	GO:0015739	GO:0016114	GO:0016236	GO:0016485	GO:0016560	GO:0017121	GO:0017157	GO:0030026	GO:0032482	GO:0040007	GO:0043693	GO:0048497	GO:0048527	GO:0051258	GO:0051592	GO:0055062	GO:0055068	GO:0071366
Ca_linc_1884	GO:0000053	GO:0000059	GO:0000389	GO:0000469	GO:0001731	GO:0002183	GO:0006360	GO:0006400	GO:0006406	GO:0006432	GO:0006488	GO:0006606	GO:0006913	GO:0007584	GO:0009156	GO:0009880	GO:0009933	GO:0009955	GO:0010019	GO:0010072	GO:0010162	GO:0010182	GO:0010431	GO:0010564	GO:0015684	GO:0016567	GO:0019048	GO:0019915	GO:0031146	GO:0031930	GO:0035434	GO:0036104	GO:0045595	GO:0046838	GO:0048263	GO:0050826	GO:0050983	GO:0051123	GO:0055046	GO:0070125	GO:0070481	GO:0070966	GO:0071025	GO:0071479	GO:0080060	GO:1901001
Ca_linc_1885	GO:0002098	GO:0006069	GO:0006561	GO:0006788	GO:0010019	GO:0010024	GO:0010120	GO:0017183	GO:0032447	GO:0034227	GO:0034969	GO:0042549	GO:0046292	GO:0051693	GO:0060416	GO:0071494	GO:0090344	GO:1900056	GO:1902006
Ca_linc_1886	GO:0000002	GO:0002230	GO:0006573	GO:0006611	GO:0007029	GO:0009225	GO:0009854	GO:0010026	GO:0010076	GO:0010166	GO:0010375	GO:0010442	GO:0010508	GO:0017121	GO:0019305	GO:0030388	GO:0032042	GO:0033320	GO:0046785	GO:0052096	GO:0060145	GO:0070919	GO:1900057	GO:1900424	GO:1900490	GO:1902290
Ca_linc_1888	GO:0000165	GO:0006486	GO:0006511	GO:0007015	GO:0007264	GO:0009062	GO:0009595	GO:0009686	GO:0009697	GO:0009734	GO:0009738	GO:0009740	GO:0009853	GO:0009862	GO:0009863	GO:0010162	GO:0010187	GO:0010310	GO:0030163	GO:0031348	GO:0043069	GO:0043900	GO:0050832	GO:0051510	GO:0051707	GO:0051788	GO:0080129	GO:2000072
Ca_linc_1889	GO:0000387	GO:0000462	GO:0000478	GO:0006898	GO:0007346	GO:0009414	GO:0009638	GO:0009960	GO:0009992	GO:0010076	GO:0010082	GO:0010093	GO:0010105	GO:0010468	GO:0010492	GO:0010582	GO:0016568	GO:0018106	GO:0019538	GO:0019827	GO:0034214	GO:0034220	GO:0042991	GO:0045596	GO:0048236	GO:0048511	GO:0071494	GO:0090332
Ca_linc_1890	GO:0071722
Ca_linc_1891	GO:0009722	GO:0071345
Ca_linc_1892	GO:0001666	GO:0005986	GO:0006886	GO:0006887	GO:0006906	GO:0009809	GO:0009954	GO:0009965	GO:0018108	GO:0019375	GO:0030968	GO:0032259	GO:0048278	GO:0048441	GO:0061025
Ca_linc_1893	GO:0005985	GO:0006644	GO:0007015	GO:0009915	GO:0010076	GO:0010107	GO:0015695	GO:0015770	GO:0015791	GO:0019722	GO:0019919	GO:0030042	GO:0046208	GO:0046256	GO:0072488	GO:2000072
Ca_linc_1894	GO:0045793
Ca_linc_1895	GO:0006044	GO:0006048	GO:0017157	GO:0034470
Ca_linc_1896	GO:0000394	GO:0000462	GO:0001666	GO:0002213	GO:0006007	GO:0006284	GO:0006750	GO:0006897	GO:0008380	GO:0009086	GO:0009700	GO:0009816	GO:0009944	GO:0010193	GO:0010431	GO:0015693	GO:0048268	GO:0052544	GO:0071215
Ca_linc_1897	GO:0015717
Ca_linc_1898	GO:0006820	GO:0006862	GO:0006888	GO:0009059	GO:0009407	GO:0009926	GO:0010167	GO:0010223	GO:0010583	GO:0015696	GO:0015706	GO:0015802	GO:0015824	GO:0016121	GO:0016124	GO:0043090	GO:0043091	GO:0043269	GO:0051938	GO:0089711	GO:1903401
Ca_linc_1899	GO:0006261	GO:0030244	GO:0033356
Ca_linc_1900	GO:0005975	GO:0006812	GO:0006813	GO:0006814	GO:0009411	GO:0009733	GO:0009813	GO:0010351	GO:0035725	GO:0045490	GO:1902600
Ca_linc_1902	GO:0005976	GO:0006665	GO:0006885	GO:0010054	GO:0019354	GO:0030036
Ca_linc_1904	GO:0000902	GO:0009639	GO:0009687	GO:0009853	GO:0010405	GO:0015693	GO:0016051	GO:0018258	GO:0022900	GO:0034088	GO:0045489	GO:0046345	GO:0048268	GO:0048838	GO:0051028	GO:0051645	GO:0051646	GO:0060151	GO:0080136
Ca_linc_1908	GO:0006284	GO:0009311	GO:0016139	GO:0017038	GO:0046477
Ca_linc_1909	GO:0001676	GO:0006007	GO:0006072	GO:0006127	GO:0006396	GO:0006511	GO:0006631	GO:0006633	GO:0006813	GO:0006814	GO:0009553	GO:0009560	GO:0009620	GO:0009695	GO:0009813	GO:0010025	GO:0010103	GO:0010105	GO:0010143	GO:0010351	GO:0015824	GO:0016567	GO:0019563	GO:0019567	GO:0019761	GO:0042752	GO:0045892	GO:0051179	GO:0052696
Ca_linc_1910	GO:0006148	GO:0006154	GO:0007004	GO:0007338	GO:0018022	GO:0019918	GO:0050000	GO:0052865	GO:0090506	GO:2000032
Ca_linc_1911	GO:0000956	GO:0000966	GO:0006304	GO:0006310	GO:0009073	GO:0009236	GO:0018105	GO:0033044	GO:0036290	GO:0042631	GO:0046909	GO:0051782	GO:0061504	GO:0070417	GO:0080060	GO:0080156
Ca_linc_1913	GO:0006474	GO:0006812	GO:0006813	GO:0006814	GO:0006833	GO:0009411	GO:0009626	GO:0009750	GO:0010351	GO:0030003	GO:0035725	GO:0042255	GO:0070838	GO:1902600
Ca_linc_1915	GO:0000162	GO:0000478	GO:0001510	GO:0001676	GO:0002213	GO:0006306	GO:0006342	GO:0006541	GO:0006633	GO:0006970	GO:0009165	GO:0009409	GO:0009617	GO:0009640	GO:0009751	GO:0009790	GO:0009793	GO:0009845	GO:0009908	GO:0009909	GO:0009933	GO:0010048	GO:0010162	GO:0010182	GO:0010388	GO:0016568	GO:0016571	GO:0016572	GO:0016579	GO:0019915	GO:0030154	GO:0031047	GO:0034968	GO:0042823	GO:0045814	GO:0048316	GO:0048572	GO:0048575	GO:0050826	GO:0051567	GO:0051571	GO:0061087
Ca_linc_1918	GO:0006278	GO:0006863	GO:0009641	GO:0010078	GO:0010623	GO:0016236	GO:0017004	GO:0030242	GO:0048268	GO:0048658	GO:0071289	GO:0071577	GO:2000280
Ca_linc_1919	GO:0000023	GO:0000278	GO:0006096	GO:0006098	GO:0006259	GO:0006260	GO:0006281	GO:0006310	GO:0006396	GO:0006790	GO:0006863	GO:0006865	GO:0007062	GO:0007126	GO:0007131	GO:0007267	GO:0007275	GO:0007568	GO:0008643	GO:0009150	GO:0009658	GO:0009718	GO:0009744	GO:0009749	GO:0009814	GO:0010027	GO:0010332	GO:0010375	GO:0010413	GO:0015031	GO:0015824	GO:0016036	GO:0016132	GO:0016310	GO:0016556	GO:0019252	GO:0019253	GO:0019344	GO:0019684	GO:0019760	GO:0019761	GO:0030003	GO:0032204	GO:0033044	GO:0040008	GO:0040034	GO:0042138	GO:0042744	GO:0042819
Ca_linc_1920	GO:0009443	GO:0043488	GO:0071722	GO:2000505
Ca_linc_1921	GO:0006032	GO:0017183	GO:0030488	GO:0032876
Ca_linc_1922	GO:0035970	GO:0080055	GO:1900871
Ca_linc_1923	GO:0000160	GO:0000272	GO:0005982	GO:0006084	GO:0006152	GO:0006751	GO:0007020	GO:0007169	GO:0007389	GO:0008361	GO:0009736	GO:0009739	GO:0009755	GO:0009855	GO:0009926	GO:0009944	GO:0010014	GO:0010015	GO:0010075	GO:0015690	GO:0016132	GO:0016998	GO:0040007	GO:0043090	GO:0046777	GO:0070919	GO:0071816	GO:1903415
Ca_linc_1924	GO:0002237	GO:0006071	GO:0006430	GO:0006629	GO:0006952	GO:0006968	GO:0007165	GO:0009723	GO:0009791	GO:0035865	GO:0048528	GO:0071456
Ca_linc_1925	GO:0006569	GO:0006751	GO:0006865	GO:0008643	GO:0009611	GO:0009625	GO:0034976	GO:0042343	GO:0044550	GO:0050829	GO:0055085	GO:0098542
Ca_linc_1927	GO:0000003	GO:0006075	GO:0008360	GO:0009094	GO:0009294	GO:0009870	GO:0016024	GO:0019408	GO:0019745	GO:0043693	GO:0052542	GO:0052543	GO:0052544	GO:0097502	GO:0098655
Ca_linc_1929	GO:0006474	GO:0006812	GO:0006813	GO:0006814	GO:0006833	GO:0009411	GO:0009626	GO:0009750	GO:0010351	GO:0030003	GO:0035725	GO:0042255	GO:0070838	GO:1902600
Ca_linc_1930	GO:0000059	GO:0006627	GO:0042853	GO:0046283	GO:0055074
Ca_linc_1931	GO:0001778
Ca_linc_1933	GO:0006561	GO:0010077	GO:0019538	GO:0031540	GO:0055129
Ca_linc_1934	GO:0006598	GO:0006825	GO:0008033	GO:0009231	GO:0009398	GO:0009581	GO:0009646	GO:0009698	GO:0010051	GO:0010197	GO:0010199	GO:0015680	GO:0015698	GO:0035434	GO:0042128	GO:0042398	GO:0043407	GO:0045036	GO:0048439	GO:0048519	GO:0080117	GO:0090502
Ca_linc_1935	GO:0006884	GO:0009240	GO:0009268	GO:0010398	GO:0033231	GO:0033466	GO:0070301	GO:0071435	GO:0080140	GO:1900366	GO:1902334	GO:1902347
Ca_linc_1937	GO:0000041	GO:0006164	GO:0006304	GO:0006508	GO:0006606	GO:0006631	GO:0009220	GO:0009640	GO:0009735	GO:0010102	GO:0010264	GO:0010345	GO:0010388	GO:0019761	GO:0022900	GO:0036290	GO:0051782	GO:0071482	GO:0080060
Ca_linc_1938	GO:0000003	GO:0000398	GO:0003002	GO:0006259	GO:0006325	GO:0006346	GO:0006465	GO:0006470	GO:0007062	GO:0007126	GO:0007131	GO:0007155	GO:0007267	GO:0008284	GO:0008380	GO:0009073	GO:0009410	GO:0009616	GO:0009626	GO:0009809	GO:0009886	GO:0009887	GO:0009913	GO:0010051	GO:0010090	GO:0010267	GO:0010638	GO:0016226	GO:0016246	GO:0016569	GO:0019243	GO:0019932	GO:0030307	GO:0030422	GO:0031047	GO:0032981	GO:0033043	GO:0033044	GO:0035194	GO:0035196	GO:0042023	GO:0042138	GO:0042177	GO:0043687	GO:0045010	GO:0045132	GO:0046909	GO:0048367	GO:0048439
Ca_linc_1939	GO:0010371
Ca_linc_1941	GO:0000966	GO:0006574	GO:0006642	GO:0018342	GO:0019285	GO:0019439	GO:0019563	GO:0046166
Ca_linc_1942	GO:0006271	GO:0009725	GO:0033354	GO:0048544
Ca_linc_1943	GO:0006014	GO:0006164	GO:0006333	GO:0006839	GO:0008150	GO:0009082	GO:0009097	GO:0009099	GO:0009736	GO:0009809	GO:0009855	GO:0009887	GO:0010051	GO:0010073	GO:0016556	GO:0032482	GO:0046854	GO:0048439	GO:0048519	GO:0048640	GO:0050732
Ca_linc_1945	GO:0002098	GO:0006388	GO:0006650	GO:0035335	GO:0046167	GO:0046168
Ca_linc_1946	GO:0000059	GO:0006417	GO:0006486	GO:0006886	GO:0009630	GO:0016042	GO:0019761	GO:0019953	GO:0032259	GO:0034976
Ca_linc_1947	GO:0000041	GO:0006468	GO:0006536	GO:0006817	GO:0010359	GO:0010951	GO:0015689	GO:0015979	GO:0030162	GO:0035435	GO:0045037	GO:0045333	GO:0060548	GO:1901684	GO:1902358
Ca_linc_1948	GO:0006164	GO:0006406	GO:0006457	GO:0006754	GO:0009408	GO:0009615	GO:0009644	GO:0009933	GO:0010074	GO:0010220	GO:0010493	GO:0015698	GO:0016567	GO:0016570	GO:0019915	GO:0019918	GO:0034969	GO:0034976	GO:0042542	GO:0048449	GO:0048527	GO:0048589	GO:0050826
Ca_linc_1950	GO:0006537	GO:0009856	GO:0010230	GO:0019676	GO:0034214	GO:0043153	GO:0048236	GO:0055122	GO:0097054
Ca_linc_1951	GO:0005996	GO:0042547	GO:0050982	GO:0097468
Ca_linc_1952	GO:0000045	GO:0006338	GO:0006825	GO:0006826	GO:0006882	GO:0006914	GO:0006972	GO:0007165	GO:0009266	GO:0009269	GO:0009451	GO:0009615	GO:0010054	GO:0010106	GO:0010273	GO:0010337	GO:0016132	GO:0032258	GO:0042742	GO:0044804	GO:0045324	GO:0046688	GO:0050832	GO:0052541	GO:0052546
Ca_linc_1953	GO:0006567	GO:0006968	GO:0009969	GO:0031537	GO:0044283	GO:0071368	GO:0071702	GO:0080113
Ca_linc_1954	GO:0009826	GO:0010449	GO:0022622	GO:0048544	GO:0070482	GO:1902065
Ca_linc_1955	GO:0009264	GO:0015914	GO:0019725	GO:0031023	GO:0043266	GO:0044090	GO:1903415	GO:2000021
Ca_linc_1956	GO:0006499	GO:0006891	GO:0006896	GO:0009767	GO:0009768	GO:0009873	GO:0010087	GO:0010265	GO:0016485	GO:0019430	GO:0034613	GO:0042147	GO:0048280	GO:0048366	GO:0048825	GO:0071457	GO:0071472	GO:0071484	GO:0071486	GO:0071493	GO:0080120
Ca_linc_1957	GO:0006886	GO:0007015	GO:0009560	GO:0009630	GO:0009658	GO:0010311	GO:0015031	GO:0040008	GO:0044550	GO:0071806	GO:0098542
Ca_linc_1958	GO:0000162	GO:0000394	GO:0000737	GO:0000956	GO:0006148	GO:0006154	GO:0006259	GO:0006265	GO:0006284	GO:0006302	GO:0006312	GO:0006520	GO:0006598	GO:0006661	GO:0006779	GO:0006780	GO:0006782	GO:0007059	GO:0007126	GO:0007129	GO:0007155	GO:0008295	GO:0009086	GO:0009553	GO:0009611	GO:0009698	GO:0009805	GO:0009809	GO:0010072	GO:0010332	GO:0016045	GO:0032204	GO:0032504	GO:0033044	GO:0042138	GO:0042398	GO:0043247	GO:0045132	GO:0048316	GO:0048437	GO:0050776	GO:0051026	GO:0051555	GO:0052544	GO:0055065
Ca_linc_1959	GO:0002143	GO:0006081	GO:0006508	GO:0006772	GO:0007638	GO:0009407	GO:0009612	GO:0009617	GO:0009864	GO:0009944	GO:0009954	GO:0010224	GO:0010227	GO:0010254	GO:0010434	GO:0010582	GO:0010583	GO:0016567	GO:0018192	GO:0019243	GO:0019722	GO:0030002	GO:0030154	GO:0032502	GO:0034498	GO:0035304	GO:0042352	GO:0042538	GO:0042631	GO:0046482	GO:0048193	GO:0048439	GO:0060416	GO:1902448	GO:2000469
Ca_linc_1960	GO:0002143	GO:0006081	GO:0006261	GO:0006810	GO:0006812	GO:0006813	GO:0006814	GO:0006885	GO:0007164	GO:0009269	GO:0009827	GO:0018192	GO:0035725	GO:0042255	GO:0051701	GO:0071248	GO:0071480	GO:0090502	GO:1902600
Ca_linc_1961	GO:0006289	GO:0006435	GO:0006490	GO:0006520	GO:0006821	GO:0006874	GO:0007205	GO:0010102	GO:0010189	GO:0016127	GO:0034434	GO:0034765	GO:0061136	GO:1902476
Ca_linc_1962	GO:0000082	GO:0000463	GO:0000466	GO:0000478	GO:0001510	GO:0001731	GO:0006364	GO:0006420	GO:0006430	GO:0006446	GO:0006651	GO:0006782	GO:0007067	GO:0007276	GO:0008285	GO:0008612	GO:0009640	GO:0009664	GO:0009735	GO:0009745	GO:0009793	GO:0009902	GO:0010019	GO:0010081	GO:0010162	GO:0010311	GO:0010388	GO:0010449	GO:0015860	GO:0015865	GO:0015866	GO:0015867	GO:0015995	GO:0016441	GO:0016575	GO:0030071	GO:0030154	GO:0031930	GO:0032875	GO:0032889	GO:0033014	GO:0034660	GO:0035265	GO:0035266	GO:0036104	GO:0042127	GO:0042372	GO:0042991	GO:0043631
Ca_linc_1963	GO:0000162	GO:0006066	GO:0006072	GO:0006680	GO:0006827	GO:0006878	GO:0009173	GO:0009638	GO:0009704	GO:0010268	GO:0015991	GO:0031539	GO:0032889	GO:0042147	GO:0042761	GO:0045736	GO:0046168	GO:0046854	GO:0048016	GO:0048193	GO:0048640	GO:0050732	GO:0080086
Ca_linc_1964	GO:0006642	GO:0009061	GO:0010305	GO:0010589	GO:0016075	GO:0019253	GO:0019563	GO:0031054	GO:0032504	GO:0035279	GO:0042177	GO:0046166
Ca_linc_1965	GO:0006073	GO:0006642	GO:0006813	GO:0046166	GO:0071805
Ca_linc_1966	GO:0000096	GO:0006097	GO:0006098	GO:0006099	GO:0006108	GO:0006415	GO:0006546	GO:0006636	GO:0006655	GO:0006733	GO:0006766	GO:0006790	GO:0008652	GO:0009072	GO:0009106	GO:0009108	GO:0009117	GO:0009150	GO:0009416	GO:0009617	GO:0009657	GO:0009791	GO:0009853	GO:0009902	GO:0010103	GO:0010207	GO:0010304	GO:0015994	GO:0015995	GO:0016117	GO:0016236	GO:0016556	GO:0017148	GO:0019216	GO:0019748	GO:0030154	GO:0031408	GO:0031640	GO:0031998	GO:0035304	GO:0043085	GO:0044242	GO:0044262	GO:0044272	GO:0051258	GO:0052541	GO:0052546	GO:0080093
Ca_linc_1967	GO:0002237	GO:0006071	GO:0006430	GO:0006629	GO:0006952	GO:0006968	GO:0007165	GO:0009723	GO:0009791	GO:0035865	GO:0048528	GO:0071456
Ca_linc_1968	GO:0000244	GO:0010426	GO:0015893	GO:0030974	GO:0045488	GO:0051180
Ca_linc_1969	GO:0000165	GO:0001927	GO:0006127	GO:0009060	GO:0010606	GO:0015743	GO:0015840	GO:0033962	GO:0042306	GO:0051276	GO:0051601	GO:0080169
Ca_linc_1970	GO:0000212	GO:0006536	GO:0006824	GO:0010951	GO:0015689	GO:0015690	GO:0017157	GO:0030162	GO:0035435	GO:0045017	GO:0048236	GO:0055068	GO:0060548	GO:1901684
Ca_linc_1971	GO:0010186	GO:0010731	GO:0033466
Ca_linc_1972	GO:0002100	GO:0006354	GO:0006569	GO:0006869	GO:0008380	GO:0009664	GO:0009684	GO:0009735	GO:0009826	GO:0009828	GO:0009863	GO:0010051	GO:0010197	GO:0010417	GO:0016036	GO:0016051	GO:0019344	GO:0019375	GO:0019953	GO:0030001	GO:0032504	GO:0045489	GO:0045892	GO:0048366	GO:0048445	GO:0052386	GO:0098755	GO:2000070
Ca_linc_1973	GO:0002237	GO:0006096	GO:0006499	GO:0006633	GO:0006635	GO:0007275	GO:0009737	GO:0010073	GO:0010466	GO:0016310	GO:0016558	GO:0022900	GO:0048571	GO:1900088	GO:1900091
Ca_linc_1974	GO:0006012	GO:0007346	GO:0009813	GO:0010089	GO:0010199	GO:0019853	GO:0051301	GO:0052696
Ca_linc_1975	GO:0006002	GO:0006084	GO:0006085	GO:0006096	GO:0007017	GO:0009699	GO:0009740	GO:0010054	GO:0015871	GO:0019932	GO:0043447	GO:0046294	GO:0046621	GO:0048437	GO:0051258	GO:0051865	GO:0090603
Ca_linc_1976	GO:0000338	GO:0001709	GO:0006490	GO:0006835	GO:0006873	GO:0006874	GO:0006955	GO:0008272	GO:0009270	GO:0009864	GO:0010037	GO:0010076	GO:0010077	GO:0010492	GO:0016024	GO:0045814	GO:0050891	GO:0051453	GO:0090332	GO:0090410	GO:1902456
Ca_linc_1977	GO:0000162	GO:0006680	GO:0006777	GO:0006816	GO:0009833	GO:0010016	GO:0019279	GO:0030433	GO:0032889	GO:0035542	GO:0044238	GO:0055071	GO:0070475	GO:0071266
Ca_linc_1978	GO:0006284	GO:0009311	GO:0016139	GO:0017038	GO:0046477
Ca_linc_1979	GO:0006624	GO:0009819	GO:0009938	GO:0010143	GO:0010187	GO:0010325	GO:0016311	GO:0032880	GO:0034440	GO:0042176	GO:0045851	GO:0048444	GO:0080027	GO:2000033	GO:2000377
Ca_linc_1980	GO:0007165	GO:0008654	GO:0009617	GO:0009817	GO:0010204	GO:0015986	GO:0015991	GO:0019722	GO:0030163	GO:0044267	GO:0045087	GO:0046283	GO:0055074	GO:2000652
Ca_linc_1982	GO:0000290	GO:0006422	GO:0006536	GO:0010951	GO:0015689	GO:0030162	GO:0035435	GO:0045087
Ca_linc_1984	GO:0007267	GO:0071805
Ca_linc_1985	GO:0006665	GO:0006813	GO:0006814	GO:0006885	GO:0009631	GO:0009791	GO:0035725
Ca_linc_1986	GO:0006567	GO:0006968	GO:0009969	GO:0031537	GO:0044283	GO:0071368	GO:0071702	GO:0080113
Ca_linc_1987	GO:0001778
Ca_linc_1988	GO:0006505	GO:0009607	GO:0010483	GO:0030581	GO:0080034
Ca_linc_1989	GO:0006505	GO:0009607	GO:0010483	GO:0030581	GO:0080034
Ca_linc_1990	GO:0003006	GO:0006007	GO:0006811	GO:0006820	GO:0006857	GO:0006862	GO:0007018	GO:0009791	GO:0010426	GO:0015693	GO:0015696	GO:0015802	GO:0030581	GO:0034605	GO:0043269	GO:0048316	GO:0055072	GO:0055085	GO:0080034
Ca_linc_1991	GO:0000289	GO:0006598	GO:0006635	GO:0006754	GO:0006888	GO:0007067	GO:0009698	GO:0009789	GO:0009805	GO:0009954	GO:0010111	GO:0010227	GO:0015867	GO:0015991	GO:0019395	GO:0031408	GO:0042398	GO:0042793	GO:0048439	GO:0051555	GO:0051645	GO:0051646	GO:0060151	GO:0090501
Ca_linc_1992	GO:0000278	GO:0002230	GO:0006091	GO:0006354	GO:0006490	GO:0006544	GO:0006563	GO:0008643	GO:0009769	GO:0009772	GO:0009954	GO:0010078	GO:0010212	GO:0010215	GO:0010492	GO:0015937	GO:0015979	GO:0016444	GO:0016568	GO:0018131	GO:0018298	GO:0035999	GO:0040008	GO:0048441	GO:0052837	GO:1900057	GO:1900426	GO:1902290
Ca_linc_1993	GO:0000002	GO:0006072	GO:0006127	GO:0009772	GO:0010166	GO:0010199	GO:0019563	GO:0030388	GO:0031122	GO:0032042	GO:0035494	GO:0046785	GO:0046835	GO:0048232	GO:0048554	GO:0051013	GO:0052096	GO:0070814
Ca_linc_1997	GO:0006511	GO:0006857	GO:0009308	GO:0009607	GO:0009630	GO:0009813	GO:0009853	GO:0009992	GO:0010480	GO:0015700	GO:0016337	GO:0034220	GO:0045333	GO:0046685	GO:0051788	GO:0052696	GO:0080129	GO:0080170	GO:0098656
Ca_linc_1998	GO:0005976	GO:0010378
Ca_linc_1999	GO:0000096	GO:0000165	GO:0000271	GO:0000280	GO:0000911	GO:0006075	GO:0006355	GO:0006417	GO:0006476	GO:0006546	GO:0006596	GO:0006612	GO:0006655	GO:0006733	GO:0006766	GO:0006949	GO:0007049	GO:0007389	GO:0008299	GO:0008360	GO:0008361	GO:0008652	GO:0009072	GO:0009106	GO:0009108	GO:0009117	GO:0009556	GO:0009595	GO:0009612	GO:0009646	GO:0009657	GO:0009695	GO:0009697	GO:0009744	GO:0009825	GO:0009862	GO:0009867	GO:0009932	GO:0010014	GO:0010015	GO:0010051	GO:0010072	GO:0010073	GO:0010075	GO:0010087	GO:0010089	GO:0010218	GO:0010304	GO:0010310
Ca_linc_2000	GO:0007267	GO:0071805
Ca_linc_2001	GO:0006749	GO:0006898	GO:0009695	GO:0009742	GO:0009789	GO:0010286	GO:0010359	GO:0016045	GO:0016311	GO:0018105	GO:0019441	GO:0050787	GO:0052544	GO:0055062	GO:0055114	GO:0080092	GO:1901979	GO:1902553
Ca_linc_2002	GO:0001666	GO:0006290	GO:0006520	GO:0006580	GO:0006857	GO:0009595	GO:0009627	GO:0009690	GO:0009727	GO:0009739	GO:0009749	GO:0009788	GO:0009799	GO:0009911	GO:0010048	GO:0010315	GO:0010540	GO:0010541	GO:0015805	GO:0016487	GO:0019284	GO:0019752	GO:0030155	GO:0034976	GO:0042304	GO:0043481	GO:0043900	GO:0045491	GO:0048440	GO:0070212	GO:1901962	GO:2000013	GO:2000027
Ca_linc_2003	GO:0000462	GO:0006750	GO:0009408	GO:0009644	GO:0009699	GO:0009700	GO:0010623	GO:0030242	GO:0030639	GO:0042542	GO:0071289	GO:0071577	GO:0080110
Ca_linc_2004	GO:0006569	GO:0006751	GO:0006865	GO:0008643	GO:0009611	GO:0009625	GO:0034976	GO:0042343	GO:0044550	GO:0050829	GO:0055085	GO:0098542
Ca_linc_2005	GO:0002237	GO:0006071	GO:0006430	GO:0006629	GO:0006952	GO:0006968	GO:0007165	GO:0009723	GO:0009791	GO:0035865	GO:0048528	GO:0071456
Ca_linc_2006	GO:0006468	GO:0006535	GO:0006662	GO:0007169	GO:0009567	GO:0009607	GO:0009808	GO:0009942	GO:0009945	GO:0010152	GO:0010497	GO:0010540	GO:0010647	GO:0015774	GO:0019253	GO:0030029	GO:0043067	GO:0043085	GO:0045454	GO:0045736	GO:0048358	GO:0048508	GO:0048509	GO:0051259	GO:0051260	GO:0072593	GO:0080065	GO:1903506	GO:1990069	GO:2000070
Ca_linc_2007	GO:0006646	GO:0006651	GO:0008285
Ca_linc_2008	GO:0000160	GO:0003006	GO:0006007	GO:0006085	GO:0006413	GO:0006417	GO:0009435	GO:0009594	GO:0009615	GO:0009853	GO:0010050	GO:0010118	GO:0010260	GO:0015693	GO:0015977	GO:0019253	GO:0019932	GO:0034213	GO:0050687	GO:0080022	GO:0080158
Ca_linc_2010	GO:0000373	GO:0000902	GO:0006457	GO:0007346	GO:0009451	GO:0009553	GO:0009567	GO:0009887	GO:0019243	GO:0031365	GO:0031408	GO:0070084
Ca_linc_2011	GO:0006073	GO:0006642	GO:0006813	GO:0046166	GO:0071805
Ca_linc_2013	GO:0006073	GO:0006642	GO:0006813	GO:0046166	GO:0071805
Ca_linc_2014	GO:0000966	GO:0006304	GO:0006779	GO:0016121	GO:0016124	GO:0036290	GO:0043091	GO:0051782	GO:0051938	GO:0080060	GO:0089711	GO:1903401
Ca_linc_2016	GO:0000041	GO:0000165	GO:0000303	GO:0006044	GO:0006349	GO:0006355	GO:0006470	GO:0006635	GO:0006661	GO:0006970	GO:0008033	GO:0008219	GO:0009165	GO:0009409	GO:0009617	GO:0009733	GO:0009734	GO:0009737	GO:0009743	GO:0009751	GO:0009862	GO:0009863	GO:0009873	GO:0010048	GO:0010310	GO:0010345	GO:0010374	GO:0016558	GO:0016571	GO:0035304	GO:0035556	GO:0042761	GO:0043069	GO:0043407	GO:0048481	GO:0048767	GO:0051707	GO:0052541	GO:0052546	GO:0090502
Ca_linc_2017	GO:0000154	GO:0009768	GO:0031167	GO:0034613	GO:0045723	GO:0080120	GO:1901959
Ca_linc_2018	GO:0007263	GO:0009901	GO:0010152	GO:0030001
Ca_linc_2019	GO:0006788	GO:0080151
Ca_linc_2020	GO:0000160	GO:0006351	GO:0006417	GO:0006508	GO:0007623	GO:0009736	GO:0009740	GO:0010162	GO:0016998	GO:0019048	GO:0030245	GO:0031047	GO:0032147	GO:0043090	GO:0045792	GO:0051607	GO:0071472	GO:2000369
Ca_linc_2022	GO:0006145	GO:0006835	GO:0009913	GO:0010136	GO:0010405	GO:0015860	GO:0015866	GO:0015867	GO:0016070	GO:0018258	GO:0051453	GO:0080024	GO:0080136	GO:2000037	GO:2000038
Ca_linc_2023	GO:0001676	GO:0006044	GO:0006048	GO:0006144	GO:0006987	GO:0009854	GO:0010390	GO:0015689	GO:0015809	GO:0032956	GO:0033523	GO:0042819	GO:0045047	GO:0055074
Ca_linc_2025	GO:0001522	GO:0006413	GO:0006446	GO:0006486	GO:0006680	GO:0006855	GO:0007020	GO:0007033	GO:0009157	GO:0009631	GO:0009789	GO:0009835	GO:0009964	GO:0010381	GO:0010413	GO:0010501	GO:0016197	GO:0016568	GO:0019509	GO:0032508	GO:0032889	GO:0034059	GO:0035542	GO:0045492	GO:0047484	GO:0048443	GO:0050790	GO:0060564	GO:0070526
Ca_linc_2027	GO:0000302	GO:0000303	GO:0001887	GO:0006145	GO:0006302	GO:0006625	GO:0006730	GO:0006829	GO:0007264	GO:0009556	GO:0009723	GO:0009743	GO:0009793	GO:0009862	GO:0009864	GO:0009910	GO:0010047	GO:0010120	GO:0010136	GO:0010183	GO:0010212	GO:0010229	GO:0010262	GO:0010374	GO:0015996	GO:0016570	GO:0016571	GO:0016579	GO:0031507	GO:0043069	GO:0043091	GO:0043405	GO:0045487	GO:0045787	GO:0046520	GO:0046855	GO:0048449	GO:0048481	GO:0048577	GO:0051028	GO:0051938	GO:0052543	GO:0060862	GO:0060867	GO:0071365	GO:0080136	GO:0089711	GO:1903401	GO:2000037
Ca_linc_2028	GO:0006435	GO:0015785	GO:1900056
Ca_linc_2029	GO:0016127	GO:0034434
Ca_linc_2030	GO:0015690
Ca_linc_2032	GO:0006073	GO:0006642	GO:0006813	GO:0046166	GO:0071805
Ca_linc_2033	GO:0071395	GO:1901038
Ca_linc_2034	GO:0000027	GO:0000302	GO:0000467	GO:0006479	GO:0006783	GO:0006817	GO:0010190	GO:0016246	GO:0034427	GO:0034475	GO:0043928	GO:0045739	GO:0071034	GO:0071035	GO:0071038	GO:0071049	GO:0071051
Ca_linc_2036	GO:0000079	GO:0006281	GO:0006289	GO:0006357	GO:0006661	GO:0008150	GO:0009062	GO:0009411	GO:0009636	GO:0009640	GO:0009845	GO:0009909	GO:0009933	GO:0010162	GO:0010182	GO:0010228	GO:0016556	GO:0019915	GO:0048513	GO:0050826
Ca_linc_2037	GO:0000349	GO:0000398	GO:0000462	GO:0003002	GO:0003006	GO:0006301	GO:0006541	GO:0006651	GO:0006661	GO:0008356	GO:0009594	GO:0009690	GO:0009956	GO:0015783	GO:0015786	GO:0019432	GO:0031537	GO:0032350	GO:0033043	GO:0033587	GO:0045930	GO:0048449	GO:0048831	GO:0051604	GO:0071368	GO:0072334	GO:0080021	GO:0080113	GO:0090480
Ca_linc_2040	GO:0006816	GO:0007030	GO:0007346	GO:0009294	GO:0009617	GO:0009736	GO:0042546	GO:0051301	GO:0097502
Ca_linc_2042	GO:0009231	GO:0009410	GO:0009554	GO:0010030	GO:0010227	GO:0010315	GO:0010483	GO:0030308	GO:0031640	GO:0060919	GO:0071786	GO:2000032
Ca_linc_2043	GO:0001172	GO:0006435	GO:0006612	GO:0007205	GO:0008152	GO:0009637	GO:0009787	GO:0009788	GO:0010025	GO:0010102	GO:0010155	GO:0010363	GO:0016441	GO:0016485	GO:0019408	GO:0046470	GO:0046520	GO:0050982	GO:0060148	GO:0070084	GO:0097468
Ca_linc_2044	GO:0000914	GO:0006334	GO:0006814	GO:0006885	GO:0006906	GO:0015743	GO:0042255	GO:0042732	GO:0045739	GO:0090502
Ca_linc_2045	GO:0000723	GO:0006259	GO:0006260	GO:0006261	GO:0006265	GO:0006268	GO:0006270	GO:0006275	GO:0006281	GO:0006302	GO:0006874	GO:0007059	GO:0009416	GO:0010332	GO:0010405	GO:0018258	GO:0030488	GO:0051726	GO:0070475	GO:0080156
Ca_linc_2047	GO:0009063	GO:0043617	GO:0070981
Ca_linc_2048	GO:0006474	GO:0006535	GO:0008152	GO:0009073	GO:0009294	GO:0009405	GO:0009567	GO:0009861	GO:0009965	GO:0010015	GO:0016102	GO:0016573	GO:0016575	GO:0019344	GO:0019509	GO:0040008	GO:0048445	GO:2000026
Ca_linc_2049	GO:0005975	GO:0006457	GO:0009266	GO:0009408	GO:0009615	GO:0016556	GO:0018105	GO:0045793	GO:0048868	GO:0051510
Ca_linc_2050	GO:0000398	GO:0006312	GO:0006352	GO:0006406	GO:0006432	GO:0006457	GO:0006855	GO:0007018	GO:0009408	GO:0009560	GO:0009644	GO:0009933	GO:0010074	GO:0010182	GO:0010229	GO:0019915	GO:0042542	GO:0045793	GO:0050826	GO:2000652
Ca_linc_2051	GO:0006544	GO:0006563	GO:0009821	GO:0010208	GO:0016106	GO:0019827	GO:0051762	GO:0051791	GO:0051792	GO:0080166
Ca_linc_2052	GO:0000079	GO:0009851	GO:0015931	GO:0022603	GO:0030488	GO:0044262	GO:0045036	GO:0046208	GO:0048700
Ca_linc_2053	GO:0006069	GO:0006294	GO:0006491	GO:0030833	GO:0034314	GO:0035335	GO:0043153	GO:0046292	GO:0080058	GO:0080181
Ca_linc_2054	GO:0005976	GO:0006665	GO:0006885	GO:0010054	GO:0019354	GO:0030036
Ca_linc_2055	GO:0006487	GO:0006828	GO:0006875	GO:0009062	GO:0009645	GO:0009853	GO:0015691	GO:0016598	GO:0019408	GO:0019544	GO:0030001	GO:0030968	GO:0051707	GO:0055072	GO:0070574	GO:0071490	GO:0071491	GO:0098656
Ca_linc_2056	GO:0000079	GO:0007067	GO:0009407	GO:0009416	GO:0009640	GO:0009686	GO:0009911	GO:0009992	GO:0010087	GO:0010305	GO:0010332	GO:0010388	GO:0010583	GO:0010588	GO:0016567	GO:0016571	GO:0016579	GO:0034220	GO:0045454	GO:0045487	GO:0048367	GO:0048653	GO:0051568	GO:0051726	GO:0080022
Ca_linc_2057	GO:0000578	GO:0006637	GO:0007034	GO:0009583	GO:0009856	GO:0009886	GO:0010093	GO:0015031	GO:0015991	GO:0018108	GO:0019953	GO:0030036	GO:0031347	GO:0032509	GO:0035335	GO:0042554	GO:0043085	GO:0046110	GO:0046713	GO:0048441	GO:0048446	GO:0051453	GO:0055122	GO:0060548	GO:0072583	GO:0080029	GO:0080157	GO:0080181	GO:1902584	GO:2001006
Ca_linc_2058	GO:0000578	GO:0001676	GO:0002213	GO:0006265	GO:0006338	GO:0006874	GO:0007034	GO:0007059	GO:0009407	GO:0015031	GO:0015743	GO:0015986	GO:0015991	GO:0019722	GO:0019953	GO:0032509	GO:0040007	GO:0042752	GO:0046713	GO:0048446	GO:0051453	GO:0055122	GO:0060548	GO:0070417	GO:0071215	GO:0071230	GO:0071260	GO:0071311	GO:0080024	GO:0080026	GO:0080029	GO:0080181	GO:1902584
Ca_linc_2061	GO:0000398	GO:0000462	GO:0006396	GO:0006626	GO:0006778	GO:0006812	GO:0006813	GO:0006814	GO:0006885	GO:0006970	GO:0008150	GO:0009220	GO:0010022	GO:0035725	GO:0051604	GO:0090503	GO:1902600
Ca_linc_2063	GO:0000184	GO:0006338	GO:0006511	GO:0006848	GO:0006869	GO:0006891	GO:0006906	GO:0007186	GO:0007188	GO:0008360	GO:0009060	GO:0009630	GO:0009853	GO:0010351	GO:0010555	GO:0016055	GO:0016236	GO:0016558	GO:0030242	GO:0032957	GO:0040029	GO:0044265	GO:0045900	GO:0046855	GO:0048034	GO:0048573	GO:0051171	GO:0051788	GO:0051928	GO:0080129	GO:0090306	GO:1901475	GO:2000067	GO:2000541
Ca_linc_2064	GO:0003333	GO:0006352	GO:0006865	GO:0007568	GO:0009410	GO:0009910	GO:0016570	GO:0030422	GO:0031627	GO:0035434	GO:0045893	GO:0051276
Ca_linc_2065	GO:0006482	GO:0009697
Ca_linc_2066	GO:0000050	GO:0006139	GO:0006272	GO:0006526	GO:0006573	GO:0006626	GO:0006734	GO:0006739	GO:0006796	GO:0006849	GO:0006878	GO:0007021	GO:0007052	GO:0008615	GO:0009970	GO:0015822	GO:0019761	GO:0031567	GO:0032465	GO:0042276	GO:0042817	GO:0043987	GO:0043988	GO:0045962	GO:0046901	GO:0055069	GO:0070475	GO:0070814	GO:0071806	GO:0072511	GO:0080158	GO:1901401
Ca_linc_2068	GO:0006569	GO:0006751	GO:0006865	GO:0008643	GO:0009611	GO:0009625	GO:0034976	GO:0042343	GO:0044550	GO:0050829	GO:0055085	GO:0098542
Ca_linc_2069	GO:0006646	GO:0006835	GO:0008654	GO:0015743	GO:0033512	GO:0051453
Ca_linc_2070	GO:0010069	GO:0010424	GO:0010777	GO:0016255	GO:0045022	GO:0045143	GO:0090116
Ca_linc_2072	GO:0005987	GO:0006218	GO:0007338	GO:0009827	GO:0009860	GO:0015749	GO:0015789	GO:0033386	GO:0034219	GO:0035349	GO:0042545	GO:0043086	GO:0045490	GO:0045697	GO:0046713	GO:0050829	GO:0051453	GO:1901535	GO:1903070	GO:1903857	GO:1990569
Ca_linc_2073	GO:0000481	GO:0006671	GO:0010400	GO:0010529	GO:0010599	GO:0010789	GO:0034508	GO:0051177	GO:2001289
Ca_linc_2074	GO:0000212	GO:0005985	GO:0006418	GO:0006433	GO:0006783	GO:0007005	GO:0007140	GO:0007231	GO:0008272	GO:0009116	GO:0009738	GO:0009873	GO:0009970	GO:0010077	GO:0010105	GO:0010582	GO:0015770	GO:0018106	GO:0019538	GO:0030163	GO:0034214	GO:0035556	GO:0042343	GO:0045596	GO:0045732	GO:0048236	GO:0048511	GO:0051026	GO:0051170	GO:0090332	GO:1901002
Ca_linc_2075	GO:0000280	GO:0000911	GO:0006164	GO:0006406	GO:0006754	GO:0007000	GO:0010074	GO:0010220	GO:0010478	GO:0016570	GO:0019918	GO:0032877	GO:0034969	GO:0045793	GO:0048449	GO:0051781	GO:0080156
Ca_linc_2076	GO:0000041	GO:0000272	GO:0006032	GO:0006820	GO:0006862	GO:0006888	GO:0009407	GO:0009642	GO:0009926	GO:0010039	GO:0010167	GO:0010223	GO:0010583	GO:0015696	GO:0015706	GO:0015802	GO:0015824	GO:0016121	GO:0016124	GO:0016926	GO:0034756	GO:0042631	GO:0043090	GO:0043091	GO:0043269	GO:0050665	GO:0051938	GO:0071281	GO:0071369	GO:0071732	GO:0089711	GO:1903401
Ca_linc_2077	GO:0000290	GO:0006333	GO:0006349	GO:0006486	GO:0007165	GO:0007231	GO:0009729	GO:0009737	GO:0009750	GO:0009910	GO:0009969	GO:0010069	GO:0010216	GO:0010424	GO:0010585	GO:0015770	GO:0016458	GO:0019318	GO:0019722	GO:0033500	GO:0048571	GO:0052542	GO:0071215	GO:0071446	GO:0071470	GO:0072593	GO:0080140	GO:0080143	GO:0090116	GO:1900088	GO:1900091	GO:1902456
Ca_linc_2079	GO:0002084	GO:0006465	GO:0010018	GO:0010288	GO:0050793	GO:0051603	GO:0060918	GO:0098734
Ca_linc_2081	GO:0009186	GO:0009259	GO:0009263	GO:0050787	GO:0080127	GO:0090239
Ca_linc_2082	GO:0043201	GO:0070919	GO:0080052	GO:0080053
Ca_linc_2083	GO:0003006	GO:0005985	GO:0009620	GO:0009687	GO:0009769	GO:0009772	GO:0010183	GO:0015770	GO:0030488	GO:0031123	GO:0032956	GO:0042868	GO:0046345	GO:0048838
Ca_linc_2084	GO:0007267	GO:0071805
Ca_linc_2085	GO:0015886	GO:0017004	GO:0045824	GO:0051555	GO:0071395	GO:1900425	GO:1901038
Ca_linc_2086	GO:0003006	GO:0006007	GO:0006811	GO:0006820	GO:0006857	GO:0006862	GO:0007018	GO:0009791	GO:0010426	GO:0015693	GO:0015696	GO:0015802	GO:0030581	GO:0034605	GO:0043269	GO:0048316	GO:0055072	GO:0055085	GO:0080034
Ca_linc_2087	GO:0001560	GO:0006069	GO:0006144	GO:0006177	GO:0006422	GO:0006474	GO:0006516	GO:0006529	GO:0006788	GO:0007052	GO:0008295	GO:0009643	GO:0010019	GO:0010024	GO:0019628	GO:0031573	GO:0032465	GO:0033314	GO:0042549	GO:0044778	GO:0046292	GO:0051289	GO:0071452	GO:0071494
Ca_linc_2088	GO:0008150	GO:0009062	GO:0009855	GO:0009944	GO:0010014	GO:0010075	GO:0016485	GO:0034613	GO:0080120
Ca_linc_2090	GO:0006073	GO:0006428	GO:0006457	GO:0006636	GO:0006813	GO:0006814	GO:0007005	GO:0009408	GO:0009610	GO:0009741	GO:0009814	GO:0010350	GO:0015996	GO:0030003	GO:0031115	GO:0032955	GO:0035725	GO:0042026	GO:0042631	GO:0046459	GO:0048586	GO:0051131	GO:0051511	GO:0051716	GO:0070838	GO:0071286	GO:0071325	GO:0071805	GO:0072709	GO:0075733	GO:0090063	GO:1901672	GO:1902185
Ca_linc_2091	GO:0006474	GO:0006812	GO:0006813	GO:0006814	GO:0006885	GO:0007186	GO:0007188	GO:0009652	GO:0009750	GO:0010555	GO:0035725	GO:0042255	GO:1902600	GO:2000067	GO:2000280
Ca_linc_2092	GO:0007267	GO:0071805
Ca_linc_2093	GO:0010378	GO:0035024	GO:0043462	GO:0045903	GO:0051701	GO:0055063	GO:0071248	GO:0071480
Ca_linc_2094	GO:0009607	GO:0045333
Ca_linc_2095	GO:0006176	GO:0006402	GO:0016075	GO:0030243	GO:0090501	GO:0090503
Ca_linc_2096	GO:0000002	GO:0000278	GO:0000710	GO:0000724	GO:0006091	GO:0006176	GO:0006261	GO:0006275	GO:0006298	GO:0006306	GO:0006342	GO:0006397	GO:0006561	GO:0006855	GO:0007131	GO:0009411	GO:0009555	GO:0009832	GO:0016049	GO:0016310	GO:0016444	GO:0016568	GO:0016572	GO:0030036	GO:0030048	GO:0030243	GO:0031047	GO:0032042	GO:0043570	GO:0043687	GO:0045727	GO:0045910	GO:0051252	GO:0051567	GO:0051726	GO:0055129	GO:1902600
Ca_linc_2098	GO:0006987	GO:0010258	GO:0010270	GO:0010304
Ca_linc_2099	GO:0000966	GO:0006511	GO:0006863	GO:0006869	GO:0006995	GO:0007155	GO:0009617	GO:0009751	GO:0009853	GO:0010075	GO:0010090	GO:0010098	GO:0010103	GO:0010229	GO:0015931	GO:0030150	GO:0031347	GO:0035304	GO:0040008	GO:0045010	GO:0045088	GO:0048765	GO:0050821	GO:0051788	GO:0080129	GO:0090470
Ca_linc_2100	GO:0010042	GO:0015846	GO:0019605	GO:0035864	GO:1902047
Ca_linc_2102	GO:0000132	GO:0006152	GO:0006218	GO:0006260	GO:0006497	GO:0007052	GO:0009268	GO:0019919	GO:0031426	GO:0034970	GO:0034971	GO:0034972	GO:0045697	GO:0048102	GO:0051050	GO:0051315
Ca_linc_2104	GO:0006364	GO:0006486	GO:0009744	GO:0009749	GO:0009750	GO:0009813	GO:0009832	GO:0009969	GO:0010413	GO:0032259	GO:0045492
Ca_linc_2105	GO:0010378	GO:0010478	GO:0045793
Ca_linc_2106	GO:0006096	GO:0006301	GO:0006606	GO:0006629	GO:0006850	GO:0007062	GO:0009060	GO:0009220	GO:0009630	GO:0009965	GO:0010016	GO:0031048	GO:0044550	GO:0045132	GO:0046686	GO:0048765
Ca_linc_2108	GO:0006694	GO:0015805	GO:0033466	GO:0042344	GO:0044375	GO:0071366	GO:1901962	GO:1990069	GO:2000070
Ca_linc_2111	GO:0010371	GO:0048510
Ca_linc_2112	GO:0000290	GO:0006177	GO:0006294	GO:0006422	GO:0006479	GO:0006529	GO:0009113	GO:0010213	GO:0042853	GO:0070676
Ca_linc_2113	GO:0006642	GO:0009061	GO:0010305	GO:0010589	GO:0016075	GO:0019253	GO:0019563	GO:0031054	GO:0032504	GO:0035279	GO:0042177	GO:0046166
Ca_linc_2114	GO:0000050	GO:0000256	GO:0000380	GO:0006145	GO:0009687	GO:0009704	GO:0010136	GO:0015671	GO:0045739	GO:0046345	GO:0048455	GO:0048838	GO:0052033
Ca_linc_2115	GO:0000079	GO:0006357	GO:0009901	GO:0010152	GO:0010183	GO:0031930
Ca_linc_2118	GO:0005978	GO:0006002	GO:0006468	GO:0006631	GO:0009853	GO:0010073	GO:0010119	GO:0010260	GO:0010264	GO:0010345	GO:0022900	GO:0071482
Ca_linc_2121	GO:0000291	GO:0006419	GO:0009204	GO:0016233	GO:0016255	GO:0030198	GO:0043482	GO:0045948	GO:0048034	GO:0060213	GO:0090549	GO:2000786
Ca_linc_2122	GO:0006357	GO:0006366	GO:0006414	GO:0009809	GO:0009963	GO:0010089	GO:0010540	GO:0010541	GO:0015824	GO:0030244	GO:0030433	GO:0045723	GO:0048193	GO:1901430	GO:1901959
Ca_linc_2123	GO:0000160	GO:0006869	GO:0006887	GO:0006888	GO:0006891	GO:0006904	GO:0007623	GO:0009736	GO:0009827	GO:0009860	GO:0010227	GO:0010351	GO:0016558	GO:0030048	GO:0048193	GO:0048235	GO:0048868	GO:0051510	GO:0051645	GO:0051646	GO:0060151
Ca_linc_2124	GO:0048544
Ca_linc_2125	GO:0006642	GO:0009061	GO:0010305	GO:0010589	GO:0016075	GO:0019253	GO:0019563	GO:0031054	GO:0032504	GO:0035279	GO:0042177	GO:0046166
Ca_linc_2126	GO:0006430	GO:0006452	GO:0008612	GO:0010601	GO:0030639	GO:0042547	GO:0045901	GO:0045905
Ca_linc_2128	GO:0000448	GO:0006264	GO:0009186	GO:0009259	GO:0009263	GO:0030472	GO:0033259	GO:0070482
Ca_linc_2129	GO:0006465	GO:0006949	GO:0007346	GO:0009631	GO:0009868	GO:0010288	GO:0010374	GO:0045088	GO:0050793	GO:0051707	GO:0060918
Ca_linc_2130	GO:0009231	GO:0009410	GO:0009554	GO:0010030	GO:0010227	GO:0010315	GO:0010483	GO:0030308	GO:0031640	GO:0060919	GO:0071786	GO:2000032
Ca_linc_2131	GO:0015886	GO:0017004	GO:0045824	GO:0051555	GO:0071395	GO:1900425	GO:1901038
Ca_linc_2133	GO:0009267	GO:0045047	GO:2000693
Ca_linc_2134	GO:0006304	GO:0006636	GO:0006754	GO:0006897	GO:0008360	GO:0009409	GO:0009595	GO:0009657	GO:0009749	GO:0009773	GO:0009814	GO:0009817	GO:0010103	GO:0015995	GO:0016055	GO:0016117	GO:0016556	GO:0018105	GO:0019761	GO:0042732	GO:0043161	GO:0043900	GO:1900871
Ca_linc_2135	GO:0006099	GO:0006102	GO:0010158	GO:0033512
Ca_linc_2136	GO:0006511	GO:0006869	GO:0008219	GO:0009630	GO:0009751	GO:0009816	GO:0009853	GO:0010075	GO:0015695	GO:0015791	GO:0016192	GO:0018105	GO:0042391	GO:0045333	GO:0048868	GO:0051510	GO:0051788	GO:0071805	GO:0072488	GO:0080129	GO:0098655
Ca_linc_2137	GO:0005987	GO:0006536	GO:0007338	GO:0010483	GO:0010951	GO:0015689	GO:0030162	GO:0030308	GO:0035435	GO:0060548	GO:0071836	GO:1901684
Ca_linc_2138	GO:0009098	GO:0017004	GO:0019243	GO:0052324
Ca_linc_2139	GO:0000278	GO:0007043	GO:0009932	GO:0045010	GO:0048316
Ca_linc_2141	GO:0006812	GO:0006813	GO:0006814	GO:0006863	GO:0006885	GO:0007186	GO:0007188	GO:0009652	GO:0009749	GO:0009750	GO:0010555	GO:0035725	GO:0048446	GO:1902600	GO:2000067	GO:2000280
Ca_linc_2142	GO:0010466	GO:0048571	GO:1900088	GO:1900091
Ca_linc_2143	GO:0000070	GO:0000184	GO:0000226	GO:0000956	GO:0006094	GO:0006168	GO:0006275	GO:0006281	GO:0006306	GO:0006310	GO:0006342	GO:0006346	GO:0007018	GO:0007067	GO:0007623	GO:0009690	GO:0009699	GO:0009809	GO:0009971	GO:0010224	GO:0010389	GO:0016570	GO:0031047	GO:0031048	GO:0032259	GO:0044209	GO:0045454	GO:0048449	GO:0051028	GO:0051321	GO:0051567	GO:0060154	GO:0071433	GO:0080056	GO:0080057
Ca_linc_2144	GO:0000727	GO:0002229	GO:0005996	GO:0006098	GO:0006226	GO:0006267	GO:0006279	GO:0006364	GO:0006644	GO:0006821	GO:0009150	GO:0009394	GO:0009637	GO:0009657	GO:0009658	GO:0010037	GO:0010114	GO:0010206	GO:0010207	GO:0010218	GO:0010258	GO:0010270	GO:0010729	GO:0015976	GO:0015979	GO:0016050	GO:0016226	GO:0016559	GO:0019684	GO:0030322	GO:0030388	GO:0031938	GO:0033384	GO:0033386	GO:0035970	GO:0045337	GO:0046081	GO:0080005	GO:1900087	GO:1902476	GO:1902977	GO:2000122
Ca_linc_2145	GO:0006304	GO:0043157	GO:0060359	GO:1900871	GO:1902171
Ca_linc_2146	GO:0006835	GO:0009864	GO:0016070	GO:0051453	GO:0051938	GO:0080136	GO:2000037	GO:2000038
Ca_linc_2147	GO:0006073	GO:0006642	GO:0006813	GO:0046166	GO:0071805
Ca_linc_2149	GO:0000154	GO:0001708	GO:0002084	GO:0006091	GO:0006354	GO:0006561	GO:0006887	GO:0006906	GO:0007165	GO:0009737	GO:0009768	GO:0009816	GO:0009817	GO:0015979	GO:0016310	GO:0018298	GO:0031167	GO:0048278	GO:0051707	GO:0055129	GO:0098734	GO:2000652
Ca_linc_2150	GO:0000911	GO:0006364	GO:0006417	GO:0006606	GO:0007021	GO:0007389	GO:0008219	GO:0009723	GO:0009733	GO:0009734	GO:0009735	GO:0009753	GO:0010286	GO:0015031	GO:0016126	GO:0048193	GO:0048438	GO:0048439	GO:0051707	GO:0052541	GO:0052546
Ca_linc_2151	GO:0006505	GO:0009607	GO:0010483	GO:0030581	GO:0080034
Ca_linc_2152	GO:0000165	GO:0001927	GO:0006127	GO:0009060	GO:0010606	GO:0015743	GO:0015840	GO:0033962	GO:0042306	GO:0051276	GO:0051601	GO:0080169
Ca_linc_2153	GO:0000165	GO:0001927	GO:0006127	GO:0009060	GO:0010606	GO:0015743	GO:0015840	GO:0033962	GO:0042306	GO:0051276	GO:0051601	GO:0080169
Ca_linc_2154	GO:0006567	GO:0006968	GO:0009969	GO:0031537	GO:0044283	GO:0071368	GO:0071702	GO:0080113
Ca_linc_2155	GO:0005991	GO:0005992	GO:0006357	GO:0006366	GO:0006490	GO:0006511	GO:0006783	GO:0006904	GO:0009832	GO:0009853	GO:0016579	GO:0016925	GO:0030036	GO:0030243	GO:0042752	GO:0043161	GO:0045723	GO:0051788	GO:0061136	GO:0070588	GO:0080129	GO:1901959
Ca_linc_2156	GO:0010023	GO:0019673	GO:0042351	GO:0042593	GO:0045792	GO:0048281
Ca_linc_2157	GO:0035195	GO:0048864
Ca_linc_2158	GO:0006541	GO:0006635	GO:0006805	GO:0006829	GO:0007205	GO:0007292	GO:0008299	GO:0009691	GO:0009765	GO:0009805	GO:0010500	GO:0019287	GO:0030150	GO:0035266	GO:0042178	GO:0048232	GO:0048462	GO:0048827	GO:0048829	GO:0060964	GO:0060968	GO:0072511	GO:0080126	GO:0090351
Ca_linc_2159	GO:0000278	GO:0000902	GO:0005982	GO:0006312	GO:0006396	GO:0006511	GO:0006828	GO:0006858	GO:0006875	GO:0006888	GO:0006896	GO:0006897	GO:0009408	GO:0009409	GO:0009411	GO:0009414	GO:0009585	GO:0009639	GO:0009640	GO:0009685	GO:0009686	GO:0009718	GO:0009733	GO:0009793	GO:0009880	GO:0009933	GO:0010025	GO:0010029	GO:0010030	GO:0010072	GO:0010087	GO:0010117	GO:0010162	GO:0010190	GO:0010265	GO:0010380	GO:0010388	GO:0010431	GO:0010564	GO:0010971	GO:0015691	GO:0015692	GO:0016049	GO:0016571	GO:0016579	GO:0016598	GO:0030148	GO:0034605	GO:0034755
Ca_linc_2160	GO:2000021
Ca_linc_2162	GO:0005991	GO:0006479	GO:0030833	GO:0031573	GO:0033314	GO:0034314	GO:0044267	GO:0044778	GO:0046907
Ca_linc_2163	GO:0005975	GO:0006561	GO:0006909	GO:0009698	GO:0009963	GO:0016055	GO:0030433	GO:0042538	GO:0055129
Ca_linc_2166	GO:0000303	GO:0000956	GO:0001666	GO:0002240	GO:0006780	GO:0006914	GO:0008219	GO:0009626	GO:0009743	GO:0010072	GO:0010104	GO:0010264	GO:0010351	GO:0010602	GO:0010618	GO:0015695	GO:0015696	GO:0015743	GO:0015843	GO:0016568	GO:0043067	GO:0051928	GO:0055065	GO:0072488
Ca_linc_2167	GO:0006351	GO:0006863	GO:0007275	GO:0009081	GO:0009089	GO:0009612	GO:0009751	GO:0015798	GO:0019722	GO:0023052	GO:0045792
Ca_linc_2169	GO:0006574	GO:0006779	GO:0006782	GO:0006783	GO:0009685	GO:0009733	GO:0009737	GO:0009753	GO:0010025	GO:0010039	GO:0010093	GO:0010160	GO:0015784	GO:0016598	GO:0019439	GO:0019853	GO:0043447	GO:0046185	GO:0050994	GO:1901264	GO:1901679	GO:1990570
Ca_linc_2170	GO:0000050	GO:0000184	GO:0006164	GO:0006207	GO:0006397	GO:0006520	GO:0006564	GO:0007126	GO:0007275	GO:0009220	GO:0009409	GO:0009555	GO:0009561	GO:0009733	GO:0009738	GO:0009741	GO:0009745	GO:0009789	GO:0040008	GO:0042450	GO:0042742	GO:0042991	GO:0043687	GO:0044205	GO:0047484	GO:0048481	GO:0055114	GO:0090306
Ca_linc_2171	GO:0006793	GO:0006824	GO:0010186	GO:0015739	GO:0017121	GO:0046246	GO:0055068	GO:0070734	GO:0071366	GO:0090481
Ca_linc_2174	GO:0000966	GO:0007112	GO:0009081	GO:0009432	GO:0009868	GO:0016180	GO:0018206	GO:0031365	GO:0042539	GO:0043686	GO:0045814	GO:0048572	GO:0048575	GO:0051571	GO:0061087	GO:0071669
Ca_linc_2175	GO:0000003	GO:0003006	GO:0006259	GO:0006303	GO:0006306	GO:0006310	GO:0006325	GO:0006333	GO:0006342	GO:0006349	GO:0006413	GO:0006417	GO:0006446	GO:0006811	GO:0006974	GO:0007059	GO:0007062	GO:0007126	GO:0009294	GO:0009850	GO:0009880	GO:0009887	GO:0009888	GO:0009910	GO:0009955	GO:0010050	GO:0010051	GO:0010069	GO:0010072	GO:0010073	GO:0010090	GO:0010212	GO:0010216	GO:0010305	GO:0010332	GO:0010424	GO:0010431	GO:0010585	GO:0010589	GO:0010638	GO:0016032	GO:0016246	GO:0016441	GO:0016458	GO:0016569	GO:0017148	GO:0019432	GO:0031640	GO:0032204
Ca_linc_2176	GO:0006474	GO:0006812	GO:0006813	GO:0006814	GO:0006885	GO:0007186	GO:0007188	GO:0009652	GO:0009750	GO:0010555	GO:0035725	GO:0042255	GO:1902600	GO:2000067	GO:2000280
Ca_linc_2177	GO:0000023	GO:0005985	GO:0006094	GO:0006414	GO:0006435	GO:0006817	GO:0006857	GO:0007010	GO:0007020	GO:0009311	GO:0009611	GO:0009620	GO:0009695	GO:0009751	GO:0009753	GO:0009805	GO:0009826	GO:0009911	GO:0009926	GO:0009934	GO:0009963	GO:0009965	GO:0010223	GO:0010498	GO:0015770	GO:0016036	GO:0016117	GO:0016139	GO:0019252	GO:0042538	GO:0042938	GO:0042939	GO:0043085	GO:0043201	GO:0046477	GO:0052324	GO:0055085	GO:0080052	GO:0080053	GO:0098655	GO:1901684
Ca_linc_2179	GO:0000918	GO:0006493	GO:0006760	GO:0009396	GO:0010158	GO:0017148	GO:0035493	GO:0051017	GO:0055070
Ca_linc_2180	GO:0000460	GO:0000470	GO:0000741	GO:0006260	GO:0006811	GO:0007067	GO:0009560	GO:0009561	GO:0016458	GO:0019243	GO:0019919	GO:0034968	GO:0034969	GO:0042991	GO:0046274	GO:0051645	GO:0051646	GO:0060151	GO:0060321
Ca_linc_2181	GO:0000038	GO:0000956	GO:0006568	GO:0006869	GO:0009266	GO:0009615	GO:0009639	GO:0009686	GO:0009739	GO:0009740	GO:0009788	GO:0010114	GO:0010311	GO:0010398	GO:0015858	GO:0015864	GO:0016197	GO:0016567	GO:0031408	GO:0032940	GO:0034440	GO:0042335	GO:0045324	GO:0048589	GO:0055114	GO:1900366	GO:1901642
Ca_linc_2182	GO:0006270	GO:0006561	GO:0006635	GO:0006805	GO:0007033	GO:0008299	GO:0009805	GO:0019287	GO:0030150	GO:0042178	GO:0055129	GO:0060964	GO:0090501
Ca_linc_2183	GO:0006520	GO:0006580	GO:0007017	GO:0007346	GO:0009688	GO:0010029	GO:0010117	GO:0016122	GO:0019752	GO:0030007	GO:0030322	GO:0030433	GO:0032880	GO:0032928	GO:0043461	GO:0051179	GO:0051258	GO:0051260
Ca_linc_2184	GO:0000289	GO:0000291	GO:0009186	GO:0009259	GO:0009263	GO:0010306	GO:0010493	GO:0010586	GO:0035019	GO:0045948	GO:0050787	GO:0060213	GO:0080127	GO:0080158	GO:0090239	GO:0090305	GO:1902183
Ca_linc_2185	GO:0006302	GO:0006312	GO:0006414	GO:0006499	GO:0006913	GO:0007062	GO:0007129	GO:0007131	GO:0007275	GO:0009220	GO:0009739	GO:0009751	GO:0010103	GO:0010444	GO:0016556	GO:0042138	GO:0045132	GO:0050826	GO:0051026
Ca_linc_2186	GO:0030104	GO:0071395	GO:1901038
Ca_linc_2188	GO:0000209	GO:0006207	GO:0006212	GO:0006222	GO:0006367	GO:0009059	GO:0009823	GO:0010100	GO:0043407	GO:0043562	GO:0048575	GO:0048608	GO:0051603	GO:0070828	GO:2000070
Ca_linc_2189	GO:0006261	GO:0006284	GO:0006914	GO:0034968	GO:0044262
Ca_linc_2190	GO:0032467	GO:0060236	GO:0070601	GO:2000694
Ca_linc_2191	GO:0009700	GO:0016119	GO:0042351
Ca_linc_2192	GO:0006304	GO:0031573	GO:0033314	GO:0044778
Ca_linc_2193	GO:0003333	GO:0006091	GO:0006164	GO:0006176	GO:0006354	GO:0006406	GO:0006486	GO:0006629	GO:0009560	GO:0009626	GO:0009640	GO:0009832	GO:0009845	GO:0009868	GO:0009933	GO:0010074	GO:0010090	GO:0010150	GO:0010162	GO:0010182	GO:0010220	GO:0010493	GO:0015802	GO:0016049	GO:0016570	GO:0019915	GO:0019918	GO:0030243	GO:0032259	GO:0034969	GO:0045037	GO:0048449	GO:0048573	GO:0050826	GO:0051707	GO:1902600
Ca_linc_2194	GO:0000394	GO:0006091	GO:0006176	GO:0006354	GO:0006368	GO:0009086	GO:0009264	GO:0009742	GO:0009768	GO:0009772	GO:0009870	GO:0010052	GO:0012501	GO:0015979	GO:0018298	GO:0032784	GO:0033169	GO:0043068	GO:0044090	GO:0048577	GO:0048579	GO:1902066	GO:1903415
Ca_linc_2195	GO:0000280	GO:0006974	GO:0007000	GO:0007568	GO:0009228	GO:0009624	GO:0009830	GO:0010091	GO:0010154	GO:0015986	GO:0018131	GO:0042128	GO:0044550	GO:0048467	GO:0048768	GO:0051645	GO:0051646	GO:0052837	GO:0060151	GO:0080168	GO:0090436	GO:0098542
Ca_linc_2196	GO:0033466
Ca_linc_2197	GO:0000038	GO:0005985	GO:0006355	GO:0006363	GO:0006633	GO:0006970	GO:0009411	GO:0009718	GO:0009739	GO:0009813	GO:0009855	GO:0009908	GO:0009926	GO:0010014	GO:0010073	GO:0010252	GO:0010315	GO:0010345	GO:0015770	GO:0030001	GO:0031122	GO:0042335	GO:0045892	GO:0048358	GO:0048451	GO:0048453	GO:0098655	GO:1903506
Ca_linc_2199	GO:0006094	GO:0006096	GO:0006099	GO:0006108	GO:0006810	GO:0007049	GO:0009954	GO:0010227	GO:0010440	GO:0016051	GO:0044262	GO:0045489	GO:0045736	GO:0046686	GO:0048439	GO:1901485
Ca_linc_2200	GO:0006127	GO:0006352	GO:0006473	GO:0009718	GO:0009910	GO:0009913	GO:0010606	GO:0016570	GO:0030422	GO:0031627	GO:0033962	GO:0045893	GO:0048497	GO:0051276
Ca_linc_2201	GO:0001676	GO:0002213	GO:0006449	GO:0006605	GO:0006982	GO:0010335	GO:0012502	GO:0015931	GO:0016118	GO:0033566	GO:0035303	GO:0042762	GO:0043067	GO:0044265	GO:0048229	GO:0048587	GO:0072531	GO:0090063
Ca_linc_2202	GO:0006642	GO:0009061	GO:0010589	GO:0016075	GO:0019253	GO:0019563	GO:0031054	GO:0032504	GO:0035279	GO:0042177	GO:0046166
Ca_linc_2203	GO:0006261	GO:0006397	GO:0006595	GO:0007169	GO:0008152	GO:0009734	GO:0009739	GO:0009740	GO:0009825	GO:0009850	GO:0009851	GO:0009938	GO:0009960	GO:0010052	GO:0010197	GO:0010235	GO:0010260	GO:0019375	GO:0019566	GO:0031408	GO:0040008	GO:0042023	GO:0042546	GO:0043161	GO:0043248	GO:0044036	GO:0048765	GO:0051028	GO:0051049	GO:0051510	GO:0051788
Ca_linc_2204	GO:0000045	GO:0000209	GO:0000422	GO:0006075	GO:0006301	GO:0006461	GO:0006501	GO:0006511	GO:0006661	GO:0006914	GO:0006995	GO:0008360	GO:0009294	GO:0009556	GO:0009938	GO:0010051	GO:0010252	GO:0016567	GO:0016926	GO:0042787	GO:0043161	GO:0044804	GO:0048479	GO:0048480	GO:0050665	GO:0052543
Ca_linc_2206	GO:0000079	GO:0003333	GO:0006260	GO:0006270	GO:0006275	GO:0006306	GO:0008283	GO:0009062	GO:0009830	GO:0009901	GO:0010047	GO:0010103	GO:0010389	GO:0010583	GO:0016458	GO:0016572	GO:0034968	GO:0042127	GO:0048235	GO:0051567	GO:0051726
Ca_linc_2207	GO:0009838
Ca_linc_2208	GO:0006629	GO:0006887	GO:0006904	GO:0009294	GO:0009736	GO:0042546	GO:0048441	GO:0048443	GO:0051775	GO:0097502
Ca_linc_2209	GO:0007017	GO:0071258
Ca_linc_2210	GO:0006351	GO:0006355	GO:0009697	GO:0009791	GO:0009853	GO:0009863	GO:0010044	GO:0010447	GO:0030968	GO:0031348	GO:0045087	GO:0051013
Ca_linc_2212	GO:0006145	GO:0006470	GO:0006508	GO:0006543	GO:0008615	GO:0009684	GO:0009846	GO:0009958	GO:0010078	GO:0010087	GO:0010136	GO:0010405	GO:0010588	GO:0010729	GO:0015996	GO:0018258	GO:0042819	GO:0042823	GO:0043405	GO:0043562	GO:0046855	GO:0048367	GO:0048467	GO:0048527	GO:0051028	GO:0051225	GO:0080022	GO:0080175
Ca_linc_2213	GO:0009684	GO:0009751	GO:0009809	GO:0010089	GO:0042744	GO:0045926	GO:0052696	GO:1901430
Ca_linc_2214	GO:0002237	GO:0005987	GO:0006268	GO:0006452	GO:0006612	GO:0006629	GO:0006949	GO:0008612	GO:0009581	GO:0009738	GO:0009742	GO:0009788	GO:0009828	GO:0009831	GO:0010025	GO:0010193	GO:0010363	GO:0010483	GO:0015690	GO:0015695	GO:0030308	GO:0031122	GO:0031347	GO:0043069	GO:0045901	GO:0045905	GO:0061025	GO:0071836	GO:0072488	GO:0080188
Ca_linc_2215	GO:0006573	GO:0009156	GO:0015785	GO:0042344	GO:0046938	GO:0071452
Ca_linc_2217	GO:0006091	GO:0006406	GO:0006606	GO:0006820	GO:0006862	GO:0007010	GO:0009567	GO:0010498	GO:0015696	GO:0015802	GO:0016114	GO:0030244	GO:0043091	GO:0043269	GO:0046740	GO:0051938	GO:0089711	GO:1903401
Ca_linc_2218	GO:0006812	GO:0006813	GO:0006814	GO:0006863	GO:0006885	GO:0007186	GO:0007188	GO:0009617	GO:0009630	GO:0009652	GO:0009744	GO:0009749	GO:0009750	GO:0010555	GO:0035725	GO:0048364	GO:1902600	GO:2000067	GO:2000280
Ca_linc_2219	GO:0000413	GO:0006014	GO:0009886	GO:0010229	GO:0010321	GO:0010540	GO:0010541	GO:0010608	GO:0016117	GO:0018208	GO:0019295	GO:0019932	GO:0043407	GO:0046713	GO:0046786	GO:0048522	GO:0048766	GO:0061077	GO:0080029
Ca_linc_2220	GO:0010111	GO:0010430
Ca_linc_2221	GO:0010252	GO:0010540	GO:0010541	GO:0048438	GO:0048645
Ca_linc_2222	GO:0002181	GO:0009635	GO:0010262	GO:0010344	GO:0010601	GO:0022603	GO:0048240	GO:0048579	GO:0080155	GO:2000008
Ca_linc_2223	GO:0007017	GO:0009969	GO:0010200	GO:0010225	GO:0010374	GO:0010411	GO:0010623	GO:0016045	GO:0030091	GO:0050776	GO:0051258	GO:0071258	GO:0071289	GO:0071577
Ca_linc_2224	GO:0001676	GO:0006520	GO:0006596	GO:0006631	GO:0007389	GO:0008295	GO:0008361	GO:0009062	GO:0009556	GO:0010015	GO:0010025	GO:0010091	GO:0010234	GO:0010260	GO:0015690	GO:0019953	GO:0031122	GO:0048510	GO:0048759
Ca_linc_2225	GO:0000394	GO:0005975	GO:0008380	GO:0009086	GO:0009845	GO:0009855	GO:0009944	GO:0010014	GO:0010048	GO:0010075	GO:0010375	GO:0010497	GO:0043622	GO:0044550	GO:0051607	GO:2000652
Ca_linc_2226	GO:0000380	GO:0009943	GO:0009956	GO:0010158	GO:0010501	GO:0015937	GO:0032508	GO:0043488	GO:0048575	GO:2000028
Ca_linc_2228	GO:0006284	GO:0009311	GO:0016139	GO:0017038	GO:0046477
Ca_linc_2229	GO:0000079	GO:0006357	GO:0009901	GO:0010152	GO:0010183	GO:0031930
Ca_linc_2230	GO:0006267	GO:0006279	GO:0009059	GO:0031938	GO:0034089	GO:0043987	GO:0043988	GO:0048572	GO:0051571	GO:0080183	GO:1900087	GO:1902977
Ca_linc_2232	GO:0006032	GO:0006091	GO:0006730	GO:0009626	GO:0009688	GO:0009767	GO:0009871	GO:0015798	GO:0023052	GO:0031640	GO:0034605	GO:0071456
Ca_linc_2233	GO:0000278	GO:0000956	GO:0006222	GO:0006378	GO:0006396	GO:0006397	GO:0006470	GO:0006487	GO:0007067	GO:0009626	GO:0009740	GO:0009960	GO:0010162	GO:0019243	GO:0031124	GO:0034052	GO:0035556	GO:0042023	GO:0043068	GO:0043161	GO:0043248	GO:0048316	GO:0051028	GO:0051510	GO:0051788	GO:0090502	GO:1900363	GO:2000031
Ca_linc_2234	GO:0006464	GO:0006625	GO:0006811	GO:0006888	GO:0007568	GO:0009062	GO:0009612	GO:0009834	GO:0010030	GO:0010214	GO:0010351	GO:0010400	GO:0016560	GO:0016926	GO:0018105	GO:0019722	GO:0030091	GO:0033611	GO:0046482	GO:0050665	GO:0052386
Ca_linc_2236	GO:0006127	GO:0006352	GO:0006473	GO:0009718	GO:0009910	GO:0009913	GO:0010606	GO:0016570	GO:0030422	GO:0031627	GO:0033962	GO:0045893	GO:0048497	GO:0051276
Ca_linc_2237	GO:0006642	GO:0009061	GO:0010589	GO:0016075	GO:0019253	GO:0019563	GO:0031054	GO:0032504	GO:0035279	GO:0042177	GO:0046166
Ca_linc_2238	GO:0000027	GO:0000914	GO:0031573	GO:0033314	GO:0042176	GO:0043153	GO:0044778	GO:0045739	GO:0048511
Ca_linc_2239	GO:0000706	GO:0007043	GO:0031396	GO:0034090
Ca_linc_2241	GO:0006544	GO:0006563	GO:0009821	GO:0010208	GO:0016106	GO:0019827	GO:0051762	GO:0051791	GO:0051792	GO:0080166
Ca_linc_2242	GO:0006407	GO:0006432	GO:0006457	GO:0007623	GO:0009615	GO:0009765	GO:0010478	GO:0030301	GO:0042026	GO:0042753	GO:0045036	GO:0045793	GO:0046686	GO:0090503
Ca_linc_2243	GO:0000245	GO:0006982	GO:0007009	GO:0008615	GO:0010335	GO:0012502	GO:0035303	GO:0042819	GO:0042823	GO:0061387
Ca_linc_2244	GO:0006176	GO:0035865
Ca_linc_2245	GO:0000059	GO:0006094	GO:0006400	GO:0006488	GO:0006913	GO:0007010	GO:0007155	GO:0007584	GO:0008033	GO:0009082	GO:0009097	GO:0009099	GO:0009743	GO:0009855	GO:0009880	GO:0009887	GO:0009909	GO:0009944	GO:0009956	GO:0009965	GO:0010014	GO:0010020	GO:0010051	GO:0010072	GO:0010073	GO:0010075	GO:0010087	GO:0010089	GO:0010090	GO:0010154	GO:0010182	GO:0010228	GO:0010252	GO:0010498	GO:0010564	GO:0030154	GO:0031936	GO:0045010	GO:0045595	GO:0045944	GO:0046855	GO:0046856	GO:0048263	GO:0048366	GO:0048439	GO:0048519	GO:0048589	GO:0048765	GO:0048827
Ca_linc_2246	GO:0001708	GO:0006164	GO:0007026	GO:0007165	GO:0009067	GO:0009088	GO:0009089	GO:0009788	GO:0016197	GO:0033567	GO:0044090	GO:0051225	GO:0051258	GO:1903415	GO:1990019
Ca_linc_2248	GO:0001666	GO:0006099	GO:0006102	GO:0006487	GO:0007049	GO:0009060	GO:0009553	GO:0009595	GO:0009612	GO:0009646	GO:0009697	GO:0009742	GO:0016045	GO:0019375	GO:0031048	GO:0032784	GO:0040029	GO:0043900	GO:0045132	GO:0048316	GO:0050691	GO:0050776	GO:0051017	GO:0061025
[truncated: 37 more columns]
