# Supplementary material for: Genome-wide analysis of long intergenic non-coding RNAs in chickpea and their potential role in flower development
Source: Sci Rep. 2016 Sep 15;6:33297. doi: 10.1038/srep33297 (PMC5024101; doi:10.1038/srep33297)
Supplement: Supplementary Table S5 [file srep33297-s5.xls]

## Sheet: MicroRNAs and their t
Supplementary Table S5. List of miRNAs targeting the predicted chickpea lincRNAs.
miRNA Id (chickpea)	lincRNA ID	Expectation value	UPE	miRNA_start	miRNA_end	lincRNA_start	lincRNA_end	miRNA_aligned_fragment	lincRNA_aligned_fragment	Inhibition	miRNA Id ( soybean)
Cat-miR156	Ca_linc_1215	3	2.817	1	20	391	410	UUGACAGAAGAUAGAGAGCA	UUCUCUCUAUCUUCUUUUAA	Cleavage
Cat-miR156a.1	Ca_linc_1685	3	24.626	1	20	322	342	UGACAGAAG-AUAGAGAGCAC	GUGCUCUCUAGACUUCUGUCA	Translation
Cat-miR156b.1	Ca_linc_0858	3	11.819	1	20	2542	2561	UGACAGAAGAGAGUGAGCAU	AAGAUCAAUCUCUUCUGUCA	Cleavage
Cat-miR156b-5p	Ca_linc_1215	3	2.817	1	20	391	410	UUGACAGAAGAUAGAGAGCA	UUCUCUCUAUCUUCUUUUAA	Cleavage
Cat-miR156c.1	Ca_linc_0090	3	15.796	1	20	146	165	UUGACAGAAGAGAGAGAGCA	UGUUCUCUCUUUUUUGUUGG	Cleavage
Cat-miR156c.3	Ca_linc_0729	3	6.305	1	20	185	204	UUGACAGAAGAAAGAGAGCA	UUCUUUUUUUCUUUUGUUAA	Cleavage
Cat-miR156f	Ca_linc_0090	3	15.796	1	20	146	165	UUGACAGAAGAGAGAGAGCA	UGUUCUCUCUUUUUUGUUGG	Cleavage
Cat-miR156j.1	Ca_linc_0858	3	11.209	1	20	2543	2562	UUGACAGAAGAGAGUGAGCA	AGAUCAAUCUCUUCUGUCAA	Cleavage
Cat-miR156k	Ca_linc_0858	3	11.209	1	20	2543	2562	UUGACAGAAGAGAAUGAGCA	AGAUCAAUCUCUUCUGUCAA	Cleavage
Cat-miR1426	Ca_linc_1929	2	16.688	1	21	252	272	AGAAUCUUGAUGAUGCUUUAA	UGAAGGCAUCAUCAGGAUUCU	Cleavage
Cat-miR172a	Ca_linc_0023	2.5	20.076	1	20	363	382	GAAUCUUGAUGAUGCUGCAG	AAGUAGCAUCAUCAAGAUUC	Cleavage
Cat-miR172b.2	Ca_linc_0023	2	21.424	1	20	364	383	UGAAUCUUGAUGAUGCUCCA	AGUAGCAUCAUCAAGAUUCA	Cleavage
Cat-miR172c.1	Ca_linc_0023	1.5	21.424	1	20	364	383	UGAAUCUUGAUGAUGCUGCA	AGUAGCAUCAUCAAGAUUCA	Cleavage
Cat-miR172c.2	Ca_linc_0023	2.5	20.076	1	20	363	382	GAAUCUUGAUGAUGCUGCAG	AAGUAGCAUCAUCAAGAUUC	Cleavage
Cat-miR172c-3p	Ca_linc_0023	2.5	21.424	1	20	364	383	AGAAUCUUGAUGAUGCUGCA	AGUAGCAUCAUCAAGAUUCA	Cleavage
Cat-miR172d.2	Ca_linc_0023	2.5	21.424	1	20	364	383	AGAAUCUUGAUGAUGCUGCA	AGUAGCAUCAUCAAGAUUCA	Cleavage
Cat-miR172d.3	Ca_linc_0023	2.5	21.424	1	20	364	383	AGAAUCUUGAUGAUGCUGCA	AGUAGCAUCAUCAAGAUUCA	Cleavage
Cat-miR172e	Ca_linc_0023	2.5	21.424	1	21	363	383	GGAAUCUUGAUGAUGCUGCAU	AAGUAGCAUCAUCAAGAUUCA	Cleavage
Cat-miR172k	Ca_linc_0023	2.5	21.424	1	21	363	383	UGAAUCUUAAUGAUGCUGCAU	AAGUAGCAUCAUCAAGAUUCA	Translation
Cat-NovmiR172a	Ca_linc_0023	2.5	21.424	1	20	364	383	AGAAUCUUGAUGAUGCUGCA	AGUAGCAUCAUCAAGAUUCA	Cleavage
Cat-NovmiR172b	Ca_linc_0023	2.5	21.424	1	22	362	383	AGAAUCUUGAUGAUGCUGCAUC	GAAGUAGCAUCAUCAAGAUUCA	Cleavage
Cat-NovmiR172c	Ca_linc_0023	2.5	21.424	1	22	362	383	AGAAUCUUGAUGAUGCUGCAUC	GAAGUAGCAUCAUCAAGAUUCA	Cleavage
Cat-miR159.1	Ca_linc_1433	0	7.975	1	20	618	637	UUUGGAUUGAAGGGAGCUCU	AGAGCUCCCUUCAAUCCAAA	Cleavage
Cat-miR159.1	Ca_linc_1728	2	18.273	1	20	92	111	UUUGGAUUGAAGGGAGCUCU	GGAGCUCCUUUUAGUCCAAA	Cleavage
Cat-miR159.1	Ca_linc_0729	3	13.748	1	20	791	810	UUUGGAUUGAAGGGAGCUCU	AGAGGCCCCUUCAGUCCAAG	Cleavage
Cat-miR159.2	Ca_linc_1433	1	7.975	1	20	618	637	CUUGGAUUGAAGGGAGCUCU	AGAGCUCCCUUCAAUCCAAA	Cleavage
Cat-miR159.2	Ca_linc_1728	3	18.273	1	20	92	111	CUUGGAUUGAAGGGAGCUCU	GGAGCUCCUUUUAGUCCAAA	Cleavage
Cat-miR159.2	Ca_linc_2182	3	19.495	1	20	51	70	CUUGGAUUGAAGGGAGCUCU	AGAGAUUCCUUUAAUUCGAG	Cleavage
Cat-miR159.2	Ca_linc_0729	2.5	13.748	1	20	791	810	CUUGGAUUGAAGGGAGCUCU	AGAGGCCCCUUCAGUCCAAG	Cleavage
Cat-miR159.3	Ca_linc_1433	1.5	7.975	1	21	617	637	UUUGGCUUGAAGGGAGCUCUA	UAGAGCUCCCUUCAAUCCAAA	Cleavage
Cat-miR159.4	Ca_linc_1433	1	7.975	1	21	617	637	UUUGGAUUGAAGGGCGCUCUA	UAGAGCUCCCUUCAAUCCAAA	Cleavage
Cat-miR159.4	Ca_linc_1728	3	18.273	1	21	91	111	UUUGGAUUGAAGGGCGCUCUA	UGGAGCUCCUUUUAGUCCAAA	Cleavage
Cat-miR159.4	Ca_linc_0729	3	13.748	1	20	791	810	UUUGGAUUGAAGGGCGCUCU	AGAGGCCCCUUCAGUCCAAG	Cleavage
Cat-miR159a.1	Ca_linc_1728	3	17.428	1	20	91	110	UUGGAUCGAAGGGAGCUCCA	UGGAGCUCCUUUUAGUCCAA	Cleavage	gma-miR159a
Cat-miR159a.1	Ca_linc_1433	2.5	8.198	1	20	617	636	UUGGAUCGAAGGGAGCUCCA	UAGAGCUCCCUUCAAUCCAA	Cleavage	gma-miR159a
Cat-miR159a.2	Ca_linc_1433	1	7.975	1	20	618	637	GUUGGAUUGAAGGGAGCUCU	AGAGCUCCCUUCAAUCCAAA	Cleavage	gma-miR159a
Cat-miR159a.2	Ca_linc_1728	3	18.273	1	20	92	111	GUUGGAUUGAAGGGAGCUCU	GGAGCUCCUUUUAGUCCAAA	Cleavage	gma-miR159a
Cat-miR159b	Ca_linc_1433	2	7.975	1	20	618	637	AUUGGAUUGAAGGGAGCUCC	AGAGCUCCCUUCAAUCCAAA	Cleavage
Cat-miR159b	Ca_linc_1728	2.5	18.273	1	20	92	111	AUUGGAUUGAAGGGAGCUCC	GGAGCUCCUUUUAGUCCAAA	Cleavage
Cat-miR159b-3p.2	Ca_linc_1433	0	7.975	1	20	618	637	UUUGGAUUGAAGGGAGCUCU	AGAGCUCCCUUCAAUCCAAA	Cleavage
Cat-miR159b-3p.2	Ca_linc_1728	2	18.273	1	20	92	111	UUUGGAUUGAAGGGAGCUCU	GGAGCUCCUUUUAGUCCAAA	Cleavage
Cat-miR159b-3p.2	Ca_linc_0729	3	13.748	1	21	790	810	UUUGGAUUGAAGGGAGCUCUU	AAGAGGCCCCUUCAGUCCAAG	Cleavage
Cat-miR159c.1	Ca_linc_1433	2	8.198	1	20	617	636	UUGGAUUGAAGGGAGCUCCC	UAGAGCUCCCUUCAAUCCAA	Cleavage
Cat-miR159c.1	Ca_linc_1728	2.5	17.428	1	20	91	110	UUGGAUUGAAGGGAGCUCCC	UGGAGCUCCUUUUAGUCCAA	Cleavage
Cat-miR159c.1	Ca_linc_1666	3	23.155	1	20	260	279	UUGGAUUGAAGGGAGCUCCC	GGGAGCUUUCUUUAGUCCAC	Cleavage
Cat-miR159c.1	Ca_linc_0964	3	16.442	1	20	1186	1205	UUGGAUUGAAGGGAGCUCCC	GAGAGCUUCCUUCAGUCCAC	Cleavage
Cat-miR159c.2	Ca_linc_1433	1	7.975	1	21	617	637	AUUGGAUUGAAGGGAGCUCUA	UAGAGCUCCCUUCAAUCCAAA	Cleavage
Cat-miR159c.2	Ca_linc_1728	3	18.273	1	21	91	111	AUUGGAUUGAAGGGAGCUCUA	UGGAGCUCCUUUUAGUCCAAA	Cleavage
Cat-miR159c.2	Ca_linc_0964	2.5	16.425	1	20	1187	1206	AUUGGAUUGAAGGGAGCUCU	AGAGCUUCCUUCAGUCCACU	Cleavage
Cat-miR159c-3p	Ca_linc_1433	1	7.975	1	20	618	637	UUUGGAUUGAAGGGAGCUCC	AGAGCUCCCUUCAAUCCAAA	Cleavage
Cat-miR159c-3p	Ca_linc_1728	1.5	18.273	1	20	92	111	UUUGGAUUGAAGGGAGCUCC	GGAGCUCCUUUUAGUCCAAA	Cleavage
Cat-miR159d.2	Ca_linc_1433	2	7.975	1	20	618	637	AUUGGAUUGAAGGGAGCUCC	AGAGCUCCCUUCAAUCCAAA	Cleavage
Cat-miR159d.2	Ca_linc_1728	2.5	18.273	1	20	92	111	AUUGGAUUGAAGGGAGCUCC	GGAGCUCCUUUUAGUCCAAA	Cleavage
Cat-miR159e	Ca_linc_1433	1	7.975	1	21	617	637	UUUGGAUUGAACGGAGCUCUA	UAGAGCUCCCUUCAAUCCAAA	Cleavage
Cat-miR159e	Ca_linc_1728	2.5	18.273	1	21	91	111	UUUGGAUUGAACGGAGCUCUA	UGGAGCUCCUUUUAGUCCAAA	Cleavage
Cat-miR159e-3p	Ca_linc_1433	2.5	7.975	1	21	617	637	AUUGGUUUGAAGGGAGCUCUA	UAGAGCUCCCUUCAAUCCAAA	Cleavage
Cat-miR159f	Ca_linc_1433	1	7.975	1	21	617	637	CUUGGAUUGAAGGGAGCUCUA	UAGAGCUCCCUUCAAUCCAAA	Cleavage
Cat-miR159f	Ca_linc_1728	3	18.273	1	21	91	111	CUUGGAUUGAAGGGAGCUCUA	UGGAGCUCCUUUUAGUCCAAA	Cleavage
Cat-miR159f	Ca_linc_2182	3	19.495	1	20	51	70	CUUGGAUUGAAGGGAGCUCU	AGAGAUUCCUUUAAUUCGAG	Cleavage
Cat-miR159f	Ca_linc_0729	2.5	13.748	1	20	791	810	CUUGGAUUGAAGGGAGCUCU	AGAGGCCCCUUCAGUCCAAG	Cleavage
Cat-miR159g-3p	Ca_linc_1433	2.5	7.975	1	21	617	637	UUUGGAGUGAAGGGAGGUCUA	UAGAGCUCCCUUCAAUCCAAA	Cleavage
Cat-miR159h-3p	Ca_linc_1433	2.5	7.975	1	21	617	637	UUUGGAGUGAAGCGAGCUCUA	UAGAGCUCCCUUCAAUCCAAA	Cleavage
Cat-NovmiR159a	Ca_linc_1433	0	8.118	1	21	615	635	UGGAUUGAAGGGAGCUCUACA	UGUAGAGCUCCCUUCAAUCCA	Cleavage	gma-miR159a
Cat-NovmiR159a	Ca_linc_1728	2	15.327	1	20	90	109	UGGAUUGAAGGGAGCUCUAC	GUGGAGCUCCUUUUAGUCCA	Cleavage	gma-miR159a
Cat-NovmiR159a	Ca_linc_0964	3	16.015	1	20	1185	1204	UGGAUUGAAGGGAGCUCUAC	AGAGAGCUUCCUUCAGUCCA	Cleavage	gma-miR159a
Cat-NovmiR159b	Ca_linc_1433	0	8.118	1	21	615	635	UGGAUUGAAGGGAGCUCUACA	UGUAGAGCUCCCUUCAAUCCA	Cleavage
Cat-NovmiR159b	Ca_linc_1728	2	15.327	1	20	90	109	UGGAUUGAAGGGAGCUCUAC	GUGGAGCUCCUUUUAGUCCA	Cleavage
Cat-NovmiR159b	Ca_linc_0964	3	16.015	1	20	1185	1204	UGGAUUGAAGGGAGCUCUAC	AGAGAGCUUCCUUCAGUCCA	Cleavage
Cat-miR159d.3	Ca_linc_1433	2.5	8.198	1	20	617	636	UUGGAUUGAAGGGAGCUUCU	UAGAGCUCCCUUCAAUCCAA	Cleavage
Cat-miR159d.3	Ca_linc_1728	3	17.428	1	20	91	110	UUGGAUUGAAGGGAGCUUCU	UGGAGCUCCUUUUAGUCCAA	Cleavage
Cat-miR159d.3	Ca_linc_0729	3	13.548	1	20	791	809	UUGGAUUGAAGGGAGCUUCU	AGAGGC-CCCUUCAGUCCAA	Cleavage
Cat-miR319	Ca_linc_1728	1	18.273	1	20	92	111	UUUGGACUGAAGGGAGCUCC	GGAGCUCCUUUUAGUCCAAA	Cleavage
Cat-miR319	Ca_linc_1433	2.5	7.975	1	20	618	637	UUUGGACUGAAGGGAGCUCC	AGAGCUCCCUUCAAUCCAAA	Cleavage
Cat-miR319a.1	Ca_linc_1728	2	18.273	1	20	92	111	CUUGGACUGAAGGGAGCUCC	GGAGCUCCUUUUAGUCCAAA	Cleavage	gma-miR319a
Cat-miR319a.1	Ca_linc_0729	3	13.748	1	20	791	810	CUUGGACUGAAGGGAGCUCC	AGAGGCCCCUUCAGUCCAAG	Cleavage	gma-miR319a
Cat-miR319a.2	Ca_linc_1728	2	17.428	1	20	91	110	UUGGACUGAAGGGAGCUCCC	UGGAGCUCCUUUUAGUCCAA	Cleavage	gma-miR319a
Cat-miR319a.2	Ca_linc_1666	2.5	23.155	1	20	260	279	UUGGACUGAAGGGAGCUCCC	GGGAGCUUUCUUUAGUCCAC	Cleavage	gma-miR319a
Cat-miR319a.2	Ca_linc_0964	2.5	16.442	1	20	1186	1205	UUGGACUGAAGGGAGCUCCC	GAGAGCUUCCUUCAGUCCAC	Cleavage	gma-miR319a
Cat-miR319a-3p	Ca_linc_1666	2.5	23.155	1	21	259	279	UUGGACUGAAGGGAGCUCCCU	AGGGAGCUUUCUUUAGUCCAC	Cleavage	gma-miR319a
Cat-miR319a-3p	Ca_linc_1728	2	17.428	1	20	91	110	UUGGACUGAAGGGAGCUCCC	UGGAGCUCCUUUUAGUCCAA	Cleavage	gma-miR319a
Cat-miR319a-3p	Ca_linc_0964	2.5	16.442	1	21	1185	1205	UUGGACUGAAGGGAGCUCCCU	AGAGAGCUUCCUUCAGUCCAC	Cleavage	gma-miR319a
Cat-miR319a-3p.2-3p	Ca_linc_1728	3	17.428	1	20	91	110	UUGGACUGAAGGGCGCUCCC	UGGAGCUCCUUUUAGUCCAA	Cleavage	gma-miR319a
Cat-miR319b	Ca_linc_1728	3	17.428	1	20	91	110	UUGGACUGAAGGGUGCUCCC	UGGAGCUCCUUUUAGUCCAA	Cleavage
Cat-miR319c.2	Ca_linc_1728	2	17.428	1	20	91	110	UUGGACUGAAGGGAGCUCCC	UGGAGCUCCUUUUAGUCCAA	Cleavage
Cat-miR319c.2	Ca_linc_1666	2.5	23.155	1	20	260	279	UUGGACUGAAGGGAGCUCCC	GGGAGCUUUCUUUAGUCCAC	Cleavage
Cat-miR319c.2	Ca_linc_0964	2.5	16.442	1	20	1186	1205	UUGGACUGAAGGGAGCUCCC	GAGAGCUUCCUUCAGUCCAC	Cleavage
Cat-miR319g.1	Ca_linc_1666	2	22.406	1	21	258	278	UGGACUGAAGGGAGCUCCUUC	GAGGGAGCUUUCUUUAGUCCA	Cleavage
Cat-miR319g.1	Ca_linc_1728	2.5	15.327	1	21	89	109	UGGACUGAAGGGAGCUCCUUC	GGUGGAGCUCCUUUUAGUCCA	Cleavage
Cat-miR319g.1	Ca_linc_0964	2	16.015	1	20	1185	1204	UGGACUGAAGGGAGCUCCUU	AGAGAGCUUCCUUCAGUCCA	Cleavage
Cat-miR319g.1	Ca_linc_0232	3	13.302	1	21	205	225	UGGACUGAAGGGAGCUCCUUC	GAAGGAGCUUCCUACAGCCCA	Cleavage
Cat-miR319g.2	Ca_linc_1728	2	17.428	1	20	91	110	UUGGACUGAAGGGAGCUCCC	UGGAGCUCCUUUUAGUCCAA	Cleavage
Cat-miR319g.2	Ca_linc_1666	2.5	23.155	1	20	260	279	UUGGACUGAAGGGAGCUCCC	GGGAGCUUUCUUUAGUCCAC	Cleavage
Cat-miR319g.2	Ca_linc_0964	2.5	16.442	1	20	1186	1205	UUGGACUGAAGGGAGCUCCC	GAGAGCUUCCUUCAGUCCAC	Cleavage
Cat-NovmiR319b	Ca_linc_1666	2.5	23.155	1	22	258	279	UUGGACUGAAGGGAGCUCCCUU	GAGGGAGCUUUCUUUAGUCCAC	Cleavage
Cat-NovmiR319b	Ca_linc_0964	2.5	16.442	1	22	1184	1205	UUGGACUGAAGGGAGCUCCCUU	AAGAGAGCUUCCUUCAGUCCAC	Cleavage
Cat-NovmiR319b	Ca_linc_1728	2	17.428	1	20	91	110	UUGGACUGAAGGGAGCUCCC	UGGAGCUCCUUUUAGUCCAA	Cleavage
Cat-NovmiR319c	Ca_linc_1728	2	17.428	1	20	91	110	UUGGACUGAAGGGAGCUCCU	UGGAGCUCCUUUUAGUCCAA	Cleavage
Cat-NovmiR319c	Ca_linc_1666	3	23.155	1	20	260	279	UUGGACUGAAGGGAGCUCCU	GGGAGCUUUCUUUAGUCCAC	Cleavage
Cat-NovmiR319c	Ca_linc_0232	3	14.58	1	20	207	226	UUGGACUGAAGGGAGCUCCU	AGGAGCUUCCUACAGCCCAA	Translation
Cat-NovmiR319c	Ca_linc_0729	3	13.548	1	20	790	809	UUGGACUGAAGGGAGCUCCU	AAGAGGCCCCUUCAGUCCAA	Cleavage
Cat-NovmiR319d	Ca_linc_0729	0	13.548	1	21	789	809	UUGGACUGAAGGGGCCUCUUC	GAAGAGGCCCCUUCAGUCCAA	Cleavage
Cat-miR167b	Ca_linc_0003	3	11.438	1	20	676	695	UGAAGCUGACAGCAUGAUCU	AGAUUUUGUUAUCAGCUUCA	Translation
Cat-miR171	Ca_linc_0113	2.5	17.605	1	21	309	329	UUGAGCCGCGUCAAUAUCUCG	CGUGAUAUUGGCACGGCUCAA	Translation
Cat-miR171a.1	Ca_linc_0113	0	17.605	1	20	310	329	UUGAGCCGUGCCAAUAUCAC	GUGAUAUUGGCACGGCUCAA	Cleavage	gma-miR171a
Cat-miR171a.2	Ca_linc_0113	0	17.608	1	20	309	328	UGAGCCGUGCCAAUAUCACG	CGUGAUAUUGGCACGGCUCA	Cleavage	gma-miR171a
Cat-miR171a.3	Ca_linc_0113	1	17.605	1	20	310	329	UUGAGCCGCGCCAAUAUCAC	GUGAUAUUGGCACGGCUCAA	Translation	gma-miR171a
Cat-miR171a.4	Ca_linc_0113	2	17.608	1	20	309	328	UGAGCCGCGCCAAUAUCACU	CGUGAUAUUGGCACGGCUCA	Cleavage	gma-miR171a
Cat-miR171b.2	Ca_linc_0113	1	17.605	1	21	309	329	UUGAGCCGCGCCAAUAUCACG	CGUGAUAUUGGCACGGCUCAA	Translation
Cat-miR171b-3p.1	Ca_linc_0113	0	17.605	1	20	310	329	UUGAGCCGUGCCAAUAUCAC	GUGAUAUUGGCACGGCUCAA	Cleavage
Cat-miR171b-3p.2	Ca_linc_0113	0	17.605	1	21	309	329	UUGAGCCGUGCCAAUAUCACG	CGUGAUAUUGGCACGGCUCAA	Cleavage
Cat-miR171c-3p.1	Ca_linc_0113	0	17.605	1	20	310	329	UUGAGCCGUGCCAAUAUCAC	GUGAUAUUGGCACGGCUCAA	Cleavage
Cat-miR171h.2	Ca_linc_0113	2	17.605	1	20	310	329	UUGAGCCGCACCAAUAUCAC	GUGAUAUUGGCACGGCUCAA	Translation
Cat-miR171i	Ca_linc_0113	1	17.605	1	21	309	329	UUGAGCCGUUCCAAUAUCACG	CGUGAUAUUGGCACGGCUCAA	Translation
Cat-miR171k-3p	Ca_linc_0113	1	17.605	1	20	310	329	UUGAGCCGCGCCAAUAUCAC	GUGAUAUUGGCACGGCUCAA	Translation
Cat-miR171m	Ca_linc_0113	2.5	17.605	1	21	309	329	UUGAGCCGCGUCAAUAUCUCG	CGUGAUAUUGGCACGGCUCAA	Translation
Cat-NovmiR171a	Ca_linc_0113	1	17.605	1	22	308	329	UUGAGCCGCGCCAAUAUCACUU	ACGUGAUAUUGGCACGGCUCAA	Translation	gma-miR171a
Cat-NovmiR171b	Ca_linc_0113	0	17.605	1	22	308	329	UUGAGCCGUGCCAAUAUCACGU	ACGUGAUAUUGGCACGGCUCAA	Cleavage
Cat-NovmiR171c	Ca_linc_0113	0	17.605	1	22	308	329	UUGAGCCGUGCCAAUAUCACGU	ACGUGAUAUUGGCACGGCUCAA	Cleavage
Cat-NovmiR171d	Ca_linc_0113	0	17.605	1	22	308	329	UUGAGCCGUGCCAAUAUCACGU	ACGUGAUAUUGGCACGGCUCAA	Cleavage	gma-miR171d
Cat-miR169d.2	Ca_linc_0956	2.5	12.24	1	21	445	465	CAGCCACGGAUGAAUUGCCGG	UCGGUAAUUAAUCUGUGGUUG	Cleavage
Cat-miR399a	Ca_linc_1884	2	21.751	1	21	1272	1292	CGCCAAAGGAGAGUUGCCCUG	CAGGACAACUCUCCUUUGGCA	Cleavage
Cat-miR399b	Ca_linc_1884	2	21.751	1	21	1272	1292	UGCCAAAGGAGAGCUGCCCUG	CAGGACAACUCUCCUUUGGCA	Cleavage
Cat-miR399b-3p.2	Ca_linc_1884	1	21.751	1	21	1272	1292	UGCCAAAGGAGAGUUGCCCUG	CAGGACAACUCUCCUUUGGCA	Cleavage
Cat-miR399d.1	Ca_linc_1884	3	21.751	1	21	1272	1292	UGCCAAAGGAGAUUUGCCCAG	CAGGACAACUCUCCUUUGGCA	Cleavage
Cat-miR399e	Ca_linc_1884	3	21.751	1	21	1272	1292	CGCCAAAGGAGAUUUGCCCUG	CAGGACAACUCUCCUUUGGCA	Cleavage
Cat-miR399f	Ca_linc_1884	1.5	21.751	1	21	1272	1292	UGCCAGAGGAGAGUUGCCCUG	CAGGACAACUCUCCUUUGGCA	Cleavage
Cat-miR399f-3p	Ca_linc_1884	2	21.751	1	21	1272	1292	UGCCAAAGGAGAUUUGCCCUG	CAGGACAACUCUCCUUUGGCA	Cleavage
Cat-miR399h	Ca_linc_1884	3	21.751	1	21	1272	1292	UGCCAAAGGAGACCUGCCCUG	CAGGACAACUCUCCUUUGGCA	Cleavage
Cat-miR166	Ca_linc_0534	2	17.599	1	20	1030	1049	CCGGACCAGGCUUCAUUCCC	AGGAAUGAAGCCUGGUCCGA	Cleavage
Cat-miR166b.2	Ca_linc_0534	1	17.599	1	20	1030	1049	UCGGACCAGGCUUCAUUCCC	AGGAAUGAAGCCUGGUCCGA	Cleavage	gma-miR166d
Cat-miR166d.1	Ca_linc_0534	2.5	21.275	1	20	1029	1048	CGGGCCAGGCUUCAUUCCCG	GAGGAAUGAAGCCUGGUCCG	Cleavage	gma-miR166d
Cat-miR166d.2	Ca_linc_0534	1	17.599	1	20	1030	1049	UCGGACCAGGCUUCAUUCCA	AGGAAUGAAGCCUGGUCCGA	Cleavage	gma-miR166d
Cat-miR166e.2	Ca_linc_0534	0.5	16.268	1	20	1031	1050	UUCGGACCAGGCUUCAUUCC	GGAAUGAAGCCUGGUCCGAG	Cleavage	gma-miR166e
Cat-miR166f	Ca_linc_0534	0.5	15.821	1	21	1031	1051	UUUCGGACCAGGCUUCAUUCC	GGAAUGAAGCCUGGUCCGAGA	Cleavage	gma-miR166f
Cat-miR166j-3p	Ca_linc_0534	1	17.599	1	20	1030	1049	UCGGACCAGGCUUCAUUCCC	AGGAAUGAAGCCUGGUCCGA	Cleavage
Cat-miR166k	Ca_linc_0534	1	17.599	1	20	1030	1049	UCGGACCAGGCUUCAUUCAU	AGGAAUGAAGCCUGGUCCGA	Cleavage
Cat-NovmiR166a	Ca_linc_0534	0.5	16.268	1	22	1029	1050	UUCGGACCAGGCUUCAUUCCUC	GAGGAAUGAAGCCUGGUCCGAG	Cleavage
Cat-NovmiR166b	Ca_linc_0534	0	16.268	1	22	1029	1050	CUCGGACCAGGCUUCAUUCCUC	GAGGAAUGAAGCCUGGUCCGAG	Cleavage
Cat-miR396e.1	Ca_linc_1203	3	10.475	1	20	297	316	UUCCACAGCUUUUCUUGAAC	AUGCAGGAAAAGUUGUGGAA	Cleavage
Cat-miR396e.1	Ca_linc_2043	3	12.117	1	19	2428	2447	UUCCACAGCUUUU-CUUGAA	UUCAAGCAAAAGUUGUGGGA	Cleavage
Cat-miR166a-5p.1	Ca_linc_0172	3	14.733	1	21	183	203	GGAAUGUUGUCUGGUUCGAGG	UCUCGAACAAGACAUCAUUCU	Cleavage
Cat-miR2118	Ca_linc_2235	3	19.253	1	22	272	293	UUACCGAUUCCACCCAUUCCUA	UAGUAAAGGCUGGAAUCGGUAA	Cleavage
Cat-NovmiR482b	Ca_linc_2235	3	19.253	1	23	271	293	UUACCGAUUCCACCCAUUCCUAU	AUAGUAAAGGCUGGAAUCGGUAA	Cleavage
Cat-miR170-3p	Ca_linc_0113	2	18.471	1	21	312	332	UGAUUGAGCCGUGUCAAUAUC	GAUAUUGGCACGGCUCAAUAA	Cleavage
Cat-miR171a.5	Ca_linc_0113	2.5	18.471	1	21	312	332	UGAUUGAGUUGUGCCAAUAUC	GAUAUUGGCACGGCUCAAUAA	Cleavage	gma-miR171a
Cat-miR171b.1	Ca_linc_0113	1.5	18.471	1	21	312	332	UGAUUGAGCCGUGCCAAUAUC	GAUAUUGGCACGGCUCAAUAA	Cleavage
Cat-miR171c-3p.2	Ca_linc_0113	3	18.471	1	21	312	332	UGACUGAGCCGUGCCAAUAUC	GAUAUUGGCACGGCUCAAUAA	Cleavage
Cat-miR171e	Ca_linc_0113	2.5	18.471	1	21	312	332	AGAUUGAGCCGUGCCAAUAUC	GAUAUUGGCACGGCUCAAUAA	Cleavage	gma-miR171e
Cat-miR408-5p.2	Ca_linc_0964	3	12.101	1	20	1583	1602	ACAGGGAACAGGCUGAGCAU	AUGUUUAUUUUGUUCCCUGU	Cleavage
Cat-miR408b	Ca_linc_0964	3	12.101	1	20	1583	1602	ACAGGGAACAGGCUGAGCAU	AUGUUUAUUUUGUUCCCUGU	Cleavage
Cat-miR156a-3p	Ca_linc_1424	2.5	24.491	1	21	299	319	CUCACUGCUCUUUCUGUCAAC	GAUGACAGAAAGAGAAGUGAG	Cleavage
Cat-miR156f-3p.2	Ca_linc_1424	0	24.491	1	21	299	319	CUCACUUCUCUUUCUGUCAUC	GAUGACAGAAAGAGAAGUGAG	Cleavage
Cat-miR156f-3p.2	Ca_linc_1462	3	10.396	1	20	13	32	CUCACUUCUCUUUCUGUCAU	AAGACAGAAAGAGAGGAGAG	Cleavage
Cat-miR156h-3p	Ca_linc_1424	2.5	24.491	1	21	299	319	CUCACUGCUCUUUCUGUCAAC	GAUGACAGAAAGAGAAGUGAG	Cleavage
Cat-miR172a-5p.1	Ca_linc_1429	3	16.504	1	21	568	588	GCAGCAGCCUCAAGAUUCACA	UGUGAAUGUUGUUGCUGCUGC	Translation
Cat-miR172c-5p.1	Ca_linc_0023	2.5	24.329	1	21	452	472	GGAGCAUCAUCAAGAUUCACA	UGAGAAUCUUGAUGAUGCUGC	Cleavage
Cat-miR172g	Ca_linc_0023	2.5	24.329	1	20	453	472	GCAGCACCAUCAAGAUUCAC	GAGAAUCUUGAUGAUGCUGC	Cleavage
Cat-miR172h-5p.2	Ca_linc_1429	2	16.504	1	21	568	588	GCAGCAGCAUCAAGAUUCACA	UGUGAAUGUUGUUGCUGCUGC	Translation
Cat-miR172h-5p.2	Ca_linc_0023	2.5	24.329	1	21	452	472	GCAGCAGCAUCAAGAUUCACA	UGAGAAUCUUGAUGAUGCUGC	Cleavage
Cat-miR396a-3p.4	Ca_linc_0320	3	23.201	1	20	151	170	UUCAAGAAAGCUGUGGGAGA	UCUCCCACAAUCUUCUUGAG	Translation
Cat-miR396b-3p.1	Ca_linc_0320	2.5	23.201	1	20	151	170	CUCAAGAAAGCUGUGGGAGA	UCUCCCACAAUCUUCUUGAG	Translation
Cat-miR396e-3p	Ca_linc_0320	2.5	23.201	1	20	151	170	CUCAAGAAAGCUGUGGGAGA	UCUCCCACAAUCUUCUUGAG	Translation
Cat-miR530	Ca_linc_1459	3	22.759	1	20	2280	2299	UGCAUUUGCACCUGCACUUU	AAAGUACAUUUGCAAAUGCA	Translation
Cat-miR530	Ca_linc_0892	3	22.171	1	20	872	891	UGCAUUUGCACCUGCACUUU	AAAGUACAUUUGCAAAUGCA	Translation
Cat-miR530	Ca_linc_0889	3	19.203	1	20	2251	2270	UGCAUUUGCACCUGCACUUU	AAAGUACAUUUGCAAAUGCA	Translation
Cat-miR530b.2	Ca_linc_1459	3	22.759	1	20	2280	2299	UGCAUUUGCACCUGCACUUU	AAAGUACAUUUGCAAAUGCA	Translation
Cat-miR530b.2	Ca_linc_0892	3	22.171	1	20	872	891	UGCAUUUGCACCUGCACUUU	AAAGUACAUUUGCAAAUGCA	Translation
Cat-miR530b.2	Ca_linc_0889	3	19.203	1	20	2251	2270	UGCAUUUGCACCUGCACUUU	AAAGUACAUUUGCAAAUGCA	Translation
Cat-miR156r	Ca_linc_1685	3	23.365	1	21	322	343	UUGACAGAAG-CUAGAGAGCAU	GUGCUCUCUAGACUUCUGUCAU	Translation
Cat-miR157b-3p	Ca_linc_1685	3	9.006	1	20	222	240	CUCUCUAUGCUUCUGUCAUC	GUUGACAGAAG-AUAGAGAG	Translation
Cat-miR169a-3p.1	Ca_linc_0273	3	18.952	1	21	449	469	GGCAAGUUGUUUUUGGCUAUA	UACAGCCAAGGAUGACUUGCC	Cleavage
Cat-miR169a-3p.2	Ca_linc_0083	3	17.487	1	20	93	112	GGCAAGUUGUCAUUGGCUAU	AUAGUUGAUCACAACUUGUC	Translation
Cat-miR169a-3p.2	Ca_linc_0273	3	18.952	1	20	450	469	GGCAAGUUGUCAUUGGCUAU	ACAGCCAAGGAUGACUUGCC	Cleavage
Cat-miR169c-3p	Ca_linc_0273	2	18.952	1	20	450	469	GGCAAGUCGUCUUUGGCUAU	ACAGCCAAGGAUGACUUGCC	Cleavage
Cat-NovmiR169a	Ca_linc_0273	3	18.952	1	21	449	469	GGCAAGUUGUUUUUGGCUAUA	UACAGCCAAGGAUGACUUGCC	Cleavage
Cat-miR399b-3p.1	Ca_linc_1884	1	21.751	1	20	1273	1292	UGCCAAAGGAGAGCUGUCCU	AGGACAACUCUCCUUUGGCA	Cleavage
Cat-miR399c.1	Ca_linc_1884	0	21.751	1	21	1272	1292	UGCCAAAGGAGAGUUGUCCUG	CAGGACAACUCUCCUUUGGCA	Cleavage
Cat-miR399d.2	Ca_linc_1884	2	21.751	1	20	1273	1292	UGCCAAAGGAGAGCUGCCCU	AGGACAACUCUCCUUUGGCA	Cleavage
Cat-miR399q	Ca_linc_1884	2.5	21.751	1	20	1273	1292	UGCCAAAGGAGAGCUGCUCU	AGGACAACUCUCCUUUGGCA	Cleavage
Cat-miR1310.1	Ca_linc_0466	2.5	24.217	1	21	249	269	GCAUCGGGGGCGCAACGCCCU	AGGGCAUUGCGCCCCAGAUGC	Cleavage
Cat-miR1310.2	Ca_linc_0466	2.5	23.562	1	21	250	270	GGCAUCGGGGGCGCAACGCCC	GGGCAUUGCGCCCCAGAUGCC	Cleavage
Cat-miR1310.3	Ca_linc_0466	2	23.091	1	21	251	271	AGGCAUCGGGGGCGCAACGCC	GGCAUUGCGCCCCAGAUGCCU	Cleavage
Cat-miR1509a	Ca_linc_2197	1	12.181	1	20	145	164	UUAAUCAGGGAAAUCACAGU	AUUGUGAUUUCCUUGAUUAA	Cleavage	gma-miR1509a
Cat-miR1509a	Ca_linc_1153	1	15.155	1	20	208	227	UUAAUCAGGGAAAUCACAGU	AUUGUGAUUUCCUUGAUUAA	Cleavage	gma-miR1509a
Cat-miR1509a	Ca_linc_0044	1.5	10.463	1	20	653	672	UUAAUCAGGGAAAUCACAGU	GCUGUGAUUUCUUUGAUUAA	Cleavage	gma-miR1509a
Cat-miR1509b	Ca_linc_1153	1	15.155	1	21	207	227	UUAAUCAGGGAAAUCACAGUU	AAUUGUGAUUUCCUUGAUUAA	Cleavage	gma-miR1509b
Cat-miR1509b	Ca_linc_2197	1	12.181	1	21	144	164	UUAAUCAGGGAAAUCACAGUU	GAUUGUGAUUUCCUUGAUUAA	Cleavage	gma-miR1509b
Cat-miR1509b	Ca_linc_0044	1.5	10.463	1	21	652	672	UUAAUCAGGGAAAUCACAGUU	GGCUGUGAUUUCUUUGAUUAA	Cleavage	gma-miR1509b
Cat-NovmiR1509a	Ca_linc_1153	1	15.155	1	22	206	227	UUAAUCAGGGAAAUCACAGUUG	CAAUUGUGAUUUCCUUGAUUAA	Cleavage	gma-miR1509a
Cat-NovmiR1509a	Ca_linc_2197	1	12.181	1	22	143	164	UUAAUCAGGGAAAUCACAGUUG	CGAUUGUGAUUUCCUUGAUUAA	Cleavage	gma-miR1509a
Cat-NovmiR1509a	Ca_linc_0044	1.5	10.463	1	22	651	672	UUAAUCAGGGAAAUCACAGUUG	CGGCUGUGAUUUCUUUGAUUAA	Cleavage	gma-miR1509a
Cat-miR166e.1	Ca_linc_0534	1	17.599	1	21	1029	1049	UCGGACCAGGCUUCAUUUUUC	GAGGAAUGAAGCCUGGUCCGA	Cleavage
Cat-miR166i	Ca_linc_0534	1	17.599	1	20	1030	1049	UCGGACCAGGCUUCAUUUUU	AGGAAUGAAGCCUGGUCCGA	Cleavage
Cat-miR166u	Ca_linc_0534	1	15.821	1	20	1032	1051	UUUCGGACCAGGCUUCAUUU	GAAUGAAGCCUGGUCCGAGA	Cleavage
Cat-miR394	Ca_linc_1198	0	15.959	1	20	335	354	UUGGCAUUCUGUCCACCUCC	GGAGGUGGACAGAAUGCCAA	Cleavage
Cat-miR394a	Ca_linc_1198	0	15.959	1	20	335	354	UUGGCAUUCUGUCCACCUCC	GGAGGUGGACAGAAUGCCAA	Cleavage
Cat-NovmiR394a	Ca_linc_1198	0	16.652	1	21	335	355	UUUGGCAUUCUGUCCACCUCC	GGAGGUGGACAGAAUGCCAAA	Cleavage
Cat-miR397.2	Ca_linc_0825	3	14.354	1	20	273	292	AUUGAGUGCAGCGUUGAUGA	UCAUCAAUAUUGGACUCAAU	Cleavage
Cat-miR172a-5p.2	Ca_linc_0023	2	24.329	1	20	453	472	GUGGCAUCAUCAAGAUUCAC	GAGAAUCUUGAUGAUGCUGC	Cleavage
Cat-miR172b-5p	Ca_linc_0023	1.5	24.329	1	20	453	472	GUAGCAUCAUCAAGAUUCAC	GAGAAUCUUGAUGAUGCUGC	Cleavage
Cat-miR172c-5p.2	Ca_linc_0023	1.5	24.329	1	20	453	472	GUAGCAUCAUCAAGAUUCAC	GAGAAUCUUGAUGAUGCUGC	Cleavage
Cat-miR481d	Ca_linc_1654	3	19.44	1	20	67	86	AAGUCUUCACCUAACAGCUU	AGGUUGGUAGGAGAAGACUU	Translation
Cat-miR5205b	Ca_linc_1304	2.5	5.585	1	21	706	726	CUUAUAAUUAGGGACGGAAGA	UUUUUUGUCCCUAAUUAUAAA	Cleavage
Cat-miR5205c	Ca_linc_1304	2.5	5.585	1	21	706	726	CUUAUAAUUAGGGACGGAAGA	UUUUUUGUCCCUAAUUAUAAA	Cleavage
Cat-miR1507a	Ca_linc_1626	3	16.171	1	22	276	296	UUUCAUUCCAUACAUCGUCUAA	UCAGACGGUGU-UGGGAUGAAA	Translation
Cat-miR1507b	Ca_linc_1626	3	16.171	1	20	278	296	UUUCAUUCCAUACAUCGUCU	AGACGGUGU-UGGGAUGAAA	Translation
Cat-miR1514a	Ca_linc_0638	3	9.855	1	20	1732	1751	UUCAUUUUUAAAAUAGGCAU	AUAUCUAUUUUAAACAUGAA	Cleavage
Cat-NovmiR1514a	Ca_linc_0638	3	9.855	1	22	1730	1751	UUCAUUUUUAAAAUAGGCAUUG	UGAUAUCUAUUUUAAACAUGAA	Cleavage
Cat-miR171f	Ca_linc_0858	3	18.572	1	21	3362	3382	AUGAGCCGAAUCAAUAUCACU	GGUGAUCUUGUUUUGGCUUAU	Translation	gma-miR171f
Cat-miR167h	Ca_linc_0553	0	15.739	1	21	376	396	AUCAUGCUGGCAGCUUCACUU	AAGUGAAGCUGCCAGCAUGAU	Cleavage
Cat-miR167h	Ca_linc_0667	3	17.735	1	21	1299	1318	AUCAUGCUGGCAGCUUCACUU	AGGUGAAGUUGCC-GCAUGAU	Cleavage
Cat-miR167i	Ca_linc_0553	3	15.703	1	20	376	395	UCAUGCUGGCAGCUUCAACU	AAGUGAAGCUGCCAGCAUGA	Cleavage
Cat-miR171a-5p	Ca_linc_1897	3	14.577	1	20	626	645	AGAUAUUGGUACAGUUCAAU	AGUGGACUGAGCCAAUAUCU	Translation	gma-miR171a
Cat-miR171a-5p	Ca_linc_0113	3	18.728	1	20	370	389	AGAUAUUGGUACAGUUCAAU	AUUGAACCACACCAAUAUCU	Translation	gma-miR171a
Cat-miR171c-5p.1	Ca_linc_0113	1	18.728	1	20	370	389	AGAUAUUGGUGCGGUUCAAU	AUUGAACCACACCAAUAUCU	Cleavage
Cat-miR171c-5p.1	Ca_linc_0876	2.5	13.195	1	20	70	89	AGAUAUUGGUGCGGUUCAAU	AUUGGACCGCUGCAAUAUCU	Translation
Cat-miR171c-5p.2	Ca_linc_0113	2.5	18.728	1	20	370	389	GGAUAUUGGUCCGGUUCAAU	AUUGAACCACACCAAUAUCU	Translation
Cat-miR171h.4	Ca_linc_0113	3	18.471	1	21	312	332	UGAUUGAGCCGCGUCAAUAUC	GAUAUUGGCACGGCUCAAUAA	Cleavage
Cat-miR171n	Ca_linc_0113	3	17.605	1	21	309	329	UUGAGCCGCGUCAAUAUCUUG	CGUGAUAUUGGCACGGCUCAA	Translation
Cat-miR319a-5p	Ca_linc_0232	3	17.994	1	21	316	336	AGAGCUUCCUUCAGUCCACUC	GGUUGGACUGAAGGGAGCUCC	Cleavage	gma-miR319a
Cat-miR319a-5p	Ca_linc_1728	3	13.858	1	20	237	256	AGAGCUUCCUUCAGUCCACU	UUUGGAUUGAAGGGAGCUCU	Cleavage	gma-miR319a
Cat-miR415	Ca_linc_0602	3	15.272	1	21	868	887	AACAGAACAGGAUCAGAGCAG	UUGUUUUGAUC-UGUUCUGUU	Translation
Cat-miR415	Ca_linc_1920	3	11.058	1	21	713	732	AACAGAACAGGAUCAGAGCAG	UUGUUUUGAUC-UGUUCUGUU	Translation
Cat-miR5234	Ca_linc_1370	3	9.269	1	21	407	427	UUUUGUUGUGGAUGGCAGAAG	UUUCUACCCUCCAUAAUAAAA	Cleavage
Cat-miR159d.1	Ca_linc_1433	0	17.671	1	21	719	739	AGCUGCUUAGCUAUGGAUCCC	GGGAUCCAUAGCUAAGCAGCU	Cleavage
Cat-miR167-3p	Ca_linc_0667	1.5	17.483	1	21	1300	1320	AGAUCAUGUGGCAGUUUCACC	GGUGAAGUUGCCGCAUGAUCU	Cleavage
Cat-miR167-3p	Ca_linc_0553	2.5	18.428	1	20	378	398	AGAUCAUG-UGGCAGUUUCAC	GUGAAGCUGCCAGCAUGAUCU	Translation
Cat-miR171c.2	Ca_linc_0113	3	17.605	1	20	310	329	UUGAGUCACGCCAAUAUCAU	GUGAUAUUGGCACGGCUCAA	Translation
Cat-miR2111-3p	Ca_linc_0597	2.5	12.746	1	20	756	775	GUCCUCAAGAUGCAGAUUAC	GCAGUCUGCAUUUUGAGGAU	Cleavage
Cat-miR3630-3p	Ca_linc_0902	3	16.812	1	21	204	224	UUGGGAAUGUAUCUGAUGCAC	GUGCAUCAGGUAGGUUCCUAG	Translation
Cat-miR3630-3p	Ca_linc_2152	3	16.55	1	21	1596	1616	UUGGGAAUGUAUCUGAUGCAC	GUGCACCAGAUAGGUUCUCAA	Translation
Cat-miR396d	Ca_linc_1474	2	15.498	1	20	214	233	AAAGCUGUGGGAGAAUAUGG	UUGUAUUCUUCCACAGCUUU	Cleavage
Cat-miR396f	Ca_linc_1588	3	16.008	1	20	366	385	GCUUUCUUGAACUUCUUUUG	AAAAAAAAGUUUAGGAAAGC	Cleavage
Cat-miR396f	Ca_linc_1414	3	12.983	1	20	249	268	GCUUUCUUGAACUUCUUUUG	CAAAAGAAGAAGAAGAAAGC	Translation
Cat-miR5765	Ca_linc_1257	3	1.904	1	21	8	28	AAAUGUUGAGGUAUAUGUGGG	CCAAUAUAUAACUCAAUAUUU	Translation
Cat-miR6464	Ca_linc_0094	3	12.534	1	20	163	182	UAAUUGGUUGUUGGAUAUUA	UAGUAUCAAUCAACUAAUUA	Translation
Cat-miR166i-5p.2	Ca_linc_0534	0	12.719	1	21	1185	1205	AAUGAGGUUUGAUCCAAGAUC	GAUCUUGGAUCAAACCUCAUU	Cleavage
Cat-miR5242	Ca_linc_1010	2.5	8.489	1	20	26	45	UUGGAGAAACAAGUGAUGUC	CAUAUCUCUUGUUUCUCCAA	Cleavage
Cat-miR5242	Ca_linc_2076	3	17.383	1	20	155	174	UUGGAGAAACAAGUGAUGUC	GACAUUGCUUGUGUUUCCAG	Cleavage
Cat-miR2644a	Ca_linc_0266	1.5	18.58	1	20	170	189	CACUUCAGAUUGAAGAUGUG	CAUGUUUUCAAUCUGAAGUG	Cleavage
Cat-miR2644a	Ca_linc_0604	2.5	17.29	1	20	291	310	CACUUCAGAUUGAAGAUGUG	CACGUCAUUAAUUUGAAGUG	Cleavage
Cat-miR2644a	Ca_linc_0201	3	12.886	1	20	810	829	CACUUCAGAUUGAAGAUGUG	CAUAUAUUUAAUCUGAAGUU	Cleavage
Cat-miR2644a	Ca_linc_1103	3	12.076	1	20	356	375	CACUUCAGAUUGAAGAUGUG	CACAUCUUCAUUUUGAAGAG	Translation
Cat-miR319f	Ca_linc_0729	0	13.548	1	20	790	809	UUGGACUGAAGGGGCCUCUU	AAGAGGCCCCUUCAGUCCAA	Cleavage	gma-miR319f
Cat-miR4385	Ca_linc_0881	2	9.44	1	20	191	210	UAUGUAGAAAAGUGAUUGGC	ACCAAUUAUUUUUCUACAUA	Cleavage
Cat-miR1520e	Ca_linc_0549	1	9.6	1	20	29	48	AAUAACGUGACAUAUGAUAG	GUAUCAUAUGUCACGUUAUU	Cleavage
Cat-miR159c-5p	Ca_linc_1728	1	14.16	1	20	236	255	GAGCUCCCUUCAAUCCAAUG	CUUUGGAUUGAAGGGAGCUC	Cleavage
Cat-miR159c-5p	Ca_linc_0232	2.5	18.102	1	20	316	335	GAGCUCCCUUCAAUCCAAUG	GGUUGGACUGAAGGGAGCUC	Cleavage
Cat-miR159c-5p	Ca_linc_0964	3	17.359	1	20	1338	1357	GAGCUCCCUUCAAUCCAAUG	GCUUGGACUGAAGGGAGCUC	Cleavage
Cat-miR159c-5p	Ca_linc_1666	3	18.862	1	20	408	427	GAGCUCCCUUCAAUCCAAUG	ACUUGGACUGAAGGGAGCUC	Cleavage
Cat-miR1878	Ca_linc_1198	3	10.244	1	20	400	419	UUUGUCUUGUUCAGAUUGAG	UUUAAUUUGAAGAAGAUAAA	Translation
Cat-miR319c.3	Ca_linc_1728	2.5	17.428	1	20	91	110	UUGGACUGAAAGGAUCUCCC	UGGAGCUCCUUUUAGUCCAA	Cleavage
Cat-miR419	Ca_linc_1938	3	2.035	1	20	592	611	GAUGUAUGAUGAUGAUGUAU	AUACAUCAUCAUCAUAUAAA	Cleavage
Cat-miR419	Ca_linc_0743	3	6.712	1	20	238	257	GAUGUAUGAUGAUGAUGUAU	AUUUAUCAUCAUGAUACGUC	Cleavage
Cat-miR419	Ca_linc_0805	3	15.601	1	20	378	396	GAUGUAUGAUGAUGAUGUAU	GUACAUCAUCAU-AUAUAUC	Cleavage
Cat-miR5184	Ca_linc_1303	2.5	14.546	1	20	733	752	UACAAACAUUAUGCACAUCU	AGAUGUGCUUAAUGUUUUUA	Cleavage
Cat-miR5208a	Ca_linc_1395	3	16.982	1	20	932	951	AAGAUGGAUGUUGUGAGGUU	AGCUUCAUGAUAUCUAUCUU	Cleavage
Cat-miR5208a	Ca_linc_0879	3	10.282	1	20	111	130	AAGAUGGAUGUUGUGAGGUU	AACUUCUCAAGAUCCAUUUU	Translation
Cat-miR5267a	Ca_linc_0128	3	16.129	1	20	646	664	CAUUUGCUACAAUACACCCC	GGGGUGUAUA-UAGCAAAUG	Translation
Cat-miR5532	Ca_linc_0856	2.5	9.696	1	20	1014	1033	UGGAAUAUUUGACAAAGCUG	CAAUUUUGUCAAAUAUUCCU	Cleavage
Cat-miR5565g-3p	Ca_linc_1443	3	9.109	1	20	283	302	ACAUGUGGAUUGAUAUUAAU	AUUAAUGUUAAUUCCCAUGU	Cleavage
Cat-miR5831	Ca_linc_0023	3	14.877	1	20	1478	1497	AGUCAAAGUGAGAAUAGUUG	CAAUUAUUUUUGUUUUGAUU	Cleavage
Cat-miR774b-3p	Ca_linc_0877	3	11.134	1	20	752	771	AUUCAUAUUUUUAUCUCGAA	UGUGAGGUUAAAAUAUGAAU	Cleavage
Cat-miR1869	Ca_linc_0732	2	12.278	1	20	396	415	GAACAAUAGGCAAGGGAAGU	AGUUCCUUUGUCUAUUGUUC	Cleavage
Cat-miR5825	Ca_linc_1457	3	19.205	1	20	457	476	ACAUCUGAUAAGCUGCAACG	CAUUGCAGCUUAUUAGAGGU	Cleavage
Cat-NovmiR5	Ca_linc_0016	3	8.38	1	20	429	448	UGAUAGAGUUUGGAUGCAAU	UUUCCAUCCAAAUUUUAUCA	Cleavage
Cat-NovmiR5	Ca_linc_0743	3	8.448	1	20	226	245	UGAUAGAGUUUGGAUGCAAU	AUUACAUUCAAAAUUUAUCA	Cleavage
Cat-NovmiR9	Ca_linc_2106	2.5	18.535	1	20	317	336	GCUUGGUGCAGGUCGGGAAC	GUUCCCUGCCUUCACCAAGC	Translation
Cat-NovmiR10	Ca_linc_1335	3	10.048	1	20	622	641	GAUAGUGACUUUAGAAACAU	AUGUUUUUAAAGACAUUAUA	Cleavage
Cat-NovmiR16	Ca_linc_0339	3	17.909	1	20	455	474	CAUAAAUGAAGAGAGAAGAA	UUUUUUUCUUUUCCUUUAUG	Cleavage
Cat-NovmiR16	Ca_linc_1650	3	3.548	1	20	19	38	CAUAAAUGAAGAGAGAAGAA	UUCUUCUUUCCUUGUUUGUG	Translation
Cat-NovmiR18	Ca_linc_1915	3	8.227	1	20	649	668	AUUAUACUUUGUUUGAUGGU	AUUAUCCAAGAAAGUAUAAU	Translation
Cat-NovmiR19	Ca_linc_1089	2.5	22.706	1	20	1231	1250	AUUAAUUGAUUAUGUAAAAU	AUUUUACACUAUCAGUUAAU	Translation
Cat-NovmiR20	Ca_linc_1445	2	7.557	1	20	48	67	AUGUUGUUGAAGAUUGUAGU	ACUUCAAUCUUCAACAACAC	Cleavage
Cat-NovmiR23	Ca_linc_0558	2.5	4.573	1	20	787	806	AGAAGAAUAUUUUGAUUGAC	GUCAAUCAACAUAUUCAUCU	Translation
Cat-NovmiR25	Ca_linc_1207	2	16.664	1	20	263	282	AAGUAGUUGGUUUGAGAGUU	AACUCUUAAACAAACUAUUU	Translation
Cat-NovmiR26	Ca_linc_0976	2.5	12.371	1	20	179	198	AACAAAGCAGAAGAGAUGAU	ACUAUCUCUUUUGUUUUGUU	Cleavage
Cat-NovmiR27	Ca_linc_2043	2.5	12.878	1	20	2285	2304	UUUUUUGAUUCAACUUUCUC	AAGAAUGUUGAGUCAAAAAA	Cleavage
Cat-NovmiR27	Ca_linc_0686	3	8.628	1	21	179	199	UUUUUUGAUUCAACUUUCUCU	AGAGAGCGUGGAAUUAAAAAA	Cleavage
Cat-NovmiR28	Ca_linc_1938	3	15.399	1	20	2431	2450	UUUCCAUUUUAGCUUUAGCU	AGCAAAAGAUAUAAUGGAAA	Translation
Cat-NovmiR29	Ca_linc_1978	2.5	15.05	1	21	254	274	UUUAUGGAUAAAAUAGGUGUU	AACACUUGUUUAAUUCAUAAA	Translation
Cat-NovmiR29	Ca_linc_1676	3	15.647	1	21	228	248	UUUAUGGAUAAAAUAGGUGUU	AGCAUAAAUUUUAUCCAUAAA	Cleavage
Cat-NovmiR29	Ca_linc_0389	3	13.313	1	20	329	348	UUUAUGGAUAAAAUAGGUGU	ACACCUAUUUAACUUAUAAA	Translation
Cat-NovmiR31	Ca_linc_0620	3	11.912	1	21	87	107	UUGACUGUAGGACUGCAUGCA	UGCAUGCAAUCCUACGAUCAA	Cleavage
Cat-NovmiR34	Ca_linc_1492	3	11.725	1	21	92	112	UUAUAGGUGUUAUUUUUGGUU	ACCCAAAAAAAACACUUAUGA	Cleavage
Cat-NovmiR34	Ca_linc_2072	3	8.486	1	20	442	461	UUAUAGGUGUUAUUUUUGGU	ACCAAAAAAAAUACAUAUAA	Cleavage
Cat-NovmiR37	Ca_linc_1144	3	7.133	1	19	563	582	UGUGUUGUGUUGUG-UUGUU	AACAAGCAUAACACAACAUA	Cleavage
Cat-NovmiR40	Ca_linc_1394	2	18.073	1	20	290	309	UGGAUGAAGAUCAAAUGGUU	AAAGAUUUGAUCUUCAUCCA	Cleavage
Cat-NovmiR40	Ca_linc_2196	2.5	15.063	1	20	125	144	UGGAUGAAGAUCAAAUGGUU	AUCAAUUUGAUCUUCAUUCA	Cleavage
Cat-NovmiR41	Ca_linc_1433	3	13.986	1	20	56	75	UGGAAAAAUGUUUUGGAAGU	ACUUCCAAAACAUUUUUUGG	Cleavage
Cat-NovmiR41	Ca_linc_2024	2.5	14.169	1	21	778	798	UGGAAAAAUGUUUUGGAAGUU	GAUCUUCAAAACAUUUUUCUA	Cleavage
Cat-NovmiR43	Ca_linc_1373	3	14.704	1	20	198	217	UGAUUAUGUUAAACUCACUG	CAGUGAGAUUAGCAGAAUCA	Cleavage
Cat-NovmiR46	Ca_linc_0745	3	13.043	1	20	285	304	UAUUAUAUUUGUUUAUAUUU	AAAUAUAAACAAAUAUAGGU	Cleavage
Cat-NovmiR46	Ca_linc_1823	3	5.228	1	20	1884	1903	UAUUAUAUUUGUUUAUAUUU	UAAUAUAAGCAGAUAUAAUU	Cleavage
Cat-NovmiR46	Ca_linc_1856	2.5	4.896	1	20	201	220	UAUUAUAUUUGUUUAUAUUU	AAGUAUAAUUAAGUAUAAUA	Cleavage
Cat-NovmiR46	Ca_linc_0156	3	8.235	1	20	176	195	UAUUAUAUUUGUUUAUAUUU	AAAUAAAAAUAAAUAUAUUA	Cleavage
Cat-NovmiR46	Ca_linc_0442	2.5	8.59	1	20	178	197	UAUUAUAUUUGUUUAUAUUU	AAAAAUAAAUUAAUAUAAUA	Translation
Cat-NovmiR46	Ca_linc_0055	3	6.507	1	20	179	198	UAUUAUAUUUGUUUAUAUUU	AAACAUAAACAAGUAUAACA	Cleavage
Cat-NovmiR46	Ca_linc_1180	3	7.144	1	20	416	435	UAUUAUAUUUGUUUAUAUUU	AAAAAUAAAUAAAUAUAAAA	Cleavage
Cat-NovmiR46	Ca_linc_0262	3	7.502	1	20	25	44	UAUUAUAUUUGUUUAUAUUU	AAGCAUAAAUUAAUAUAAUA	Translation
Cat-NovmiR49	Ca_linc_1511	2.5	7.545	1	20	130	149	UACAUGUGGCAAGAGAAAGG	UCUUUCUCUUGCUAUAUGUC	Cleavage
Cat-NovmiR57	Ca_linc_1458	3	18.487	1	20	118	137	CAUGUUUGGAUGUUGAUAGU	ACGGUCAACAUCAAAAUAUG	Cleavage
Cat-NovmiR58	Ca_linc_0928	3	9.095	1	21	877	897	CAUGUUAAUGAAAAGAGAACA	UGUUCUCUUUCCAUUAAUGUU	Translation
Cat-NovmiR60	Ca_linc_0892	3	20.238	1	20	2494	2513	CAGUAGAGAACUUUGAAGGA	UCUUUCGAUGUUUUUUACUG	Cleavage
Cat-NovmiR63	Ca_linc_0099	2.5	9.806	1	21	69	89	AUUUUUUUCAUUUAUCGAUGG	UUAUUGAUAAAUGUAAAAAGU	Cleavage
Cat-NovmiR63	Ca_linc_1529	2	5.996	1	20	2665	2684	AUUUUUUUCAUUUAUCGAUG	CAUCCAUAAAUUAAAAAAAU	Translation
Cat-NovmiR63	Ca_linc_0640	3	17.185	1	20	517	536	AUUUUUUUCAUUUAUCGAUG	UAUAGAUAAUUGGAAAAAAU	Translation
Cat-NovmiR65	Ca_linc_1196	3	12.392	1	21	142	162	AUGUAGAUUAUCUGAUUUUUA	UAGAAUUUAGAAAAUCUACAU	Translation
Cat-NovmiR67	Ca_linc_1226	3	6.184	1	20	140	159	AUAUUUGCUUUGCUGCUUGU	AAAAACAGCAAAACAAAUAU	Cleavage
Cat-NovmiR68	Ca_linc_0596	3	16.284	1	21	820	840	AUAAUUGAUAUUGAAAGUCAU	GUGGCUUGCAAUAUGAAUUAU	Cleavage
Cat-NovmiR69	Ca_linc_0101	0	16.319	1	21	474	494	AGGUGCAGAUGUAUAUGCAGG	CCUGCAUAUACAUCUGCACCU	Cleavage
Cat-NovmiR73	Ca_linc_0635	0	13.235	1	22	101	122	UAAGAUUAUUAUAUAUAUCUUG	CAAGAUAUAUAUAAUAAUCUUA	Cleavage
Cat-NovmiR73	Ca_linc_0896	2	13.31	1	22	215	236	UAAGAUUAUUAUAUAUAUCUUG	CAAGAUAUUUACAAUAAUCUUA	Translation
Cat-NovmiR73	Ca_linc_0851	2	10.021	1	22	215	236	UAAGAUUAUUAUAUAUAUCUUG	CAAGAUAUUUACAAUAAUCUUA	Translation
Cat-NovmiR73	Ca_linc_1506	3	10.765	1	21	534	554	UAAGAUUAUUAUAUAUAUCUU	AAGAGAUAUAUAAUAUUUUUA	Cleavage
Cat-NovmiR73	Ca_linc_0925	3	12.475	1	21	122	141	UAAGAUUAUUAUAUAUAUCUU	AGGAUA-AUAUAAUGAUCUUA	Cleavage
Cat-NovmiR77	Ca_linc_0898	2.5	6.2	1	22	946	967	AGAAUGUUGUGAUUUUGUUAGG	UCUAACAAAAUCAUUGCAUUUU	Cleavage
Cat-NovmiR77	Ca_linc_0558	3	3.701	1	22	976	997	AGAAUGUUGUGAUUUUGUUAGG	UUUGACAAAAUCACGAUAAUCU	Cleavage
Cat-NovmiR77	Ca_linc_1535	3	12.486	1	20	65	84	AGAAUGUUGUGAUUUUGUUA	UAACUAAAGUGCAACAUUCU	Cleavage
Cat-NovmiR86	Ca_linc_0783	2.5	9.766	1	20	296	315	CAAUAGUUGUGAUAUGUUGA	UCAAGAUAUAACAGCUAUUG	Translation
Cat-NovmiR88	Ca_linc_0835	3	12.523	1	22	502	523	AUGGAUACGAUGAAACUGAAGA	UUUUCUGUUUAAUCUUAUCCAU	Cleavage
Cat-NovmiR94	Ca_linc_1605	2.5	18.414	1	23	330	352	AAUUAAUGAUGUAGAACAAAAGG	UUUUUUGUUUUACAUUAUUUAUU	Cleavage
Cat-NovmiR94	Ca_linc_0638	3	10.189	1	21	985	1005	AAUUAAUGAUGUAGAACAAAA	UUUUAUUUUACUUUAUUAAUU	Translation
Cat-NovmiR98	Ca_linc_1112	3	12.445	1	20	486	505	AAAGUGAAGGACUAGAAUGA	UUAAUCUAGGCCUUCAUUUU	Translation
Cat-NovmiR100a	Ca_linc_0713	3	11.71	1	20	2920	2939	UUUGAUUGAUGGAGUAAAAU	AUUUAGGUCCAUCAAUUAAA	Cleavage
Cat-NovmiR100b	Ca_linc_2143	3	13.238	1	20	667	686	UUUGAUUGAUGGAGUACAAU	UUUGUGCUUCAUUGAUCAAA	Cleavage
Cat-NovmiR100b	Ca_linc_1904	3	9.639	1	20	526	545	UUUGAUUGAUGGAGUACAAU	AUUGUUUUUCAUCAAUUGAA	Cleavage
Cat-NovmiR102b	Ca_linc_0295	3	11.504	1	20	141	160	AGUUUCUCUGAAUGCUUCAU	AUUAAGUAUUCGGAGAGAUU	Cleavage
Cat-NovmiR105a	Ca_linc_0410	3	10.378	1	20	265	284	UUUAUUGACUCAAUUUUCUC	AGGAAAAUUGAGUUAAUAAU	Cleavage
Cat-NovmiR105a	Ca_linc_1589	3	19.116	1	20	369	388	UUUAUUGACUCAAUUUUCUC	GAGAAAAUUGAGGCAGUGAU	Cleavage
Cat-NovmiR105c	Ca_linc_1706	2.5	10.828	1	21	348	368	UUUGUUGACUCAAUUUUCUCU	AGACAAAAUUGAUUUAACAAA	Translation
Cat-NovmiR105d	Ca_linc_1938	2.5	8.411	1	20	1076	1095	UUUGUUGAUUCAAUUUUCUC	UUGAAAAUUGGAUCAACAAA	Cleavage
Cat-NovmiR105d	Ca_linc_1706	2.5	10.828	1	21	348	368	UUUGUUGAUUCAAUUUUCUCU	AGACAAAAUUGAUUUAACAAA	Translation
Cat-NovmiR105d	Ca_linc_1669	2.5	13.075	1	20	747	766	UUUGUUGAUUCAAUUUUCUC	GAAGGAGUUGAAUCAACAAA	Cleavage
Cat-NovmiR106a	Ca_linc_1424	3	5.296	1	20	543	562	UGGGUGAAAUUAAUGUAGGU	ACUUAUAUUAACUUCAUCUA	Translation
Cat-NovmiR107a	Ca_linc_0255	1.5	9.14	1	20	594	613	UAUUAUUUUUGCUUAUAUUU	AUGUAUAAGCAAAAAUAAUA	Cleavage
Cat-NovmiR107b	Ca_linc_1917	3	12.237	1	20	73	92	UACAAUUUUUGCUUAUAUUU	AAACAUAACAAAAAAUUGUA	Translation
Cat-NovmiR107d	Ca_linc_1891	3	20.197	1	20	320	339	UACUAUAUUUGCUUAUAUUU	AAGUAUAAGUUAGUAUAGUG	Translation
Cat-NovmiR107d	Ca_linc_0891	3	10.631	1	20	996	1016	UACUAUA-UUUGCUUAUAUUU	AAAUAUAAGCAGACUAUAGUG	Cleavage
Cat-NovmiR107f	Ca_linc_1035	3	8.786	1	20	1180	1199	UACUAUUUUUGCUUAUAUUU	AAAUAUAGCCAAAAGUAGUU	Cleavage
Cat-NovmiR107f	Ca_linc_0255	3	9.14	1	20	594	613	UACUAUUUUUGCUUAUAUUU	AUGUAUAAGCAAAAAUAAUA	Cleavage
Cat-NovmiR107g	Ca_linc_1035	3	8.786	1	20	1180	1199	UACUAUUUUUGCUUAUAUUU	AAAUAUAGCCAAAAGUAGUU	Cleavage
Cat-NovmiR107g	Ca_linc_0255	3	9.14	1	20	594	613	UACUAUUUUUGCUUAUAUUU	AUGUAUAAGCAAAAAUAAUA	Cleavage
Cat-NovmiR107h	Ca_linc_1958	3	14.821	1	20	985	1004	UACUAUUUUUGCUUUUAUUU	AAAAAAAACCAGAAGUAGUA	Cleavage
Cat-NovmiR107h	Ca_linc_1339	3	4.064	1	20	1	19	UACUAUUUUUGCUUUUAUUU	AAUUAAAAG-AAAAAUAGUA	Translation
Cat-NovmiR107i	Ca_linc_1035	3	8.786	1	20	1180	1199	UACUAUUUUUGUUUAUAUUU	AAAUAUAGCCAAAAGUAGUU	Cleavage
Cat-NovmiR107i	Ca_linc_1956	3	13.768	1	20	279	298	UACUAUUUUUGUUUAUAUUU	AAAUAUAAAUUAUAAUGGUA	Translation
Cat-NovmiR107j	Ca_linc_1035	3	8.786	1	20	1180	1199	UACUAUUUUUGUUUAUAUUU	AAAUAUAGCCAAAAGUAGUU	Cleavage
Cat-NovmiR107j	Ca_linc_1956	3	13.768	1	20	279	298	UACUAUUUUUGUUUAUAUUU	AAAUAUAAAUUAUAAUGGUA	Translation
